# Supplementary material for: Modeling spatial evolution of multi-drug resistance under drug environmental gradients
Source: PLoS Comput Biol. 2024 May 31;20(5):e1012098. doi: 10.1371/journal.pcbi.1012098 (PMC11142541; doi:10.1371/journal.pcbi.1012098)
Supplement: S1 Mathematica Notebook — (TXT) [file pcbi.1012098.s004.txt]

(* Content-type: application/vnd.wolfram.mathematica *)

(*** Wolfram Notebook File ***)
(* http://www.wolfram.com/nb *)

(* CreatedBy='Mathematica 13.0' *)

(*CacheID: 234*)
(* Internal cache information:
NotebookFileLineBreakTest
NotebookFileLineBreakTest
NotebookDataPosition[       158,          7]
NotebookDataLength[    261730,       4654]
NotebookOptionsPosition[    260231,       4620]
NotebookOutlinePosition[    260628,       4636]
CellTagsIndexPosition[    260585,       4633]
WindowFrame->Normal*)

(* Beginning of Notebook Content *)
Notebook[{

Cell[CellGroupData[{
Cell["\<\
Frequency evolution for two mutants with different growth rates over space\
\>", "Section",
 CellChangeTimes->{{3.9088909566329308`*^9, 3.908890969559929*^9}, {
  3.9090481559908257`*^9, 
  3.909048162607437*^9}},ExpressionUUID->"dc9edde7-f96c-406e-88ff-\
8f8d75ccd690"],

Cell[CellGroupData[{

Cell["\<\
Auxiliary function plotft[initialconditions_,growths_,diffcoefficients_,tmax_]\
\>", "Subsection",
 CellChangeTimes->{{3.90525606517724*^9, 
  3.905256077645391*^9}},ExpressionUUID->"d0d5c09c-183d-4d50-8f06-\
954276d3dcdc"],

Cell[BoxData[
 RowBox[{
  RowBox[{"plotft", "[", 
   RowBox[{
   "initialconditions_", ",", "growths_", ",", "diffcoefficients_", ",", 
    "tmax_", ",", "L_"}], "]"}], ":=", "\[IndentingNewLine]", 
  RowBox[{"(*", 
   RowBox[{
    RowBox[{
    "initialconditions", " ", "is", " ", "a", " ", "list", " ", "with", " ", 
     "the", " ", "initial", " ", "conditions", " ", "of", " ", "each", " ", 
     "mutant"}], ",", "\[IndentingNewLine]", 
    RowBox[{
    "growths", " ", "is", " ", "a", " ", "list", " ", "with", " ", "the", " ",
      "growth", " ", "rates", " ", "of", " ", "each", " ", "mutant"}], ",", 
    "\[IndentingNewLine]", 
    RowBox[{
    "diffcoefficients", " ", "is", " ", "a", " ", "list", " ", "with", " ", 
     "the", " ", "diffusion", " ", "coefficients", " ", "of", " ", "each", 
     " ", "mutant"}], ",", "\[IndentingNewLine]", 
    RowBox[{
    "tmax", " ", "is", " ", "the", " ", "maximum", " ", "simulation", " ", 
     "time"}]}], "*)"}], "\[IndentingNewLine]", 
  RowBox[{"Module", "[", 
   RowBox[{
    RowBox[{"{", 
     RowBox[{
     "initialcond", ",", "sol", ",", "n", ",", "totalN", ",", "ploti"}], 
     "}"}], ",", "\[IndentingNewLine]", 
    RowBox[{
     RowBox[{
      RowBox[{"initialcond", "[", "z_", "]"}], ":=", 
      RowBox[{"Evaluate", "[", "initialconditions", "]"}]}], ";", 
     "\[IndentingNewLine]", "\[IndentingNewLine]", 
     RowBox[{"(*", 
      RowBox[{"Numerically", " ", "solving", " ", "the", " ", "system"}], 
      "*)"}], "\[IndentingNewLine]", 
     RowBox[{"Do", "[", 
      RowBox[{
       RowBox[{
        RowBox[{"sol", "[", "i", "]"}], "=", 
        RowBox[{"NDSolve", "[", 
         RowBox[{
          RowBox[{"{", 
           RowBox[{
            RowBox[{
             RowBox[{"D", "[", 
              RowBox[{
               RowBox[{
                RowBox[{"n", "[", "i", "]"}], "[", 
                RowBox[{"z", ",", "t"}], "]"}], ",", "t"}], "]"}], "==", 
             RowBox[{
              RowBox[{
               RowBox[{
                RowBox[{"growths", "[", "z", "]"}], "[", 
                RowBox[{"[", "i", "]"}], "]"}], "\[IndentingNewLine]", "*", 
               RowBox[{
                RowBox[{"n", "[", "i", "]"}], "[", 
                RowBox[{"z", ",", "t"}], "]"}]}], "+", 
              RowBox[{
               RowBox[{"diffcoefficients", "[", 
                RowBox[{"[", "i", "]"}], "]"}], "*", 
               RowBox[{"D", "[", 
                RowBox[{
                 RowBox[{
                  RowBox[{"n", "[", "i", "]"}], "[", 
                  RowBox[{"z", ",", "t"}], "]"}], ",", 
                 RowBox[{"{", 
                  RowBox[{"z", ",", "2"}], "}"}]}], "]"}]}]}]}], ",", 
            RowBox[{
             RowBox[{
              RowBox[{"n", "[", "i", "]"}], "[", 
              RowBox[{"0", ",", "t"}], "]"}], "==", "0"}], ",", 
            RowBox[{
             RowBox[{
              RowBox[{"n", "[", "i", "]"}], "[", 
              RowBox[{"L", ",", "t"}], "]"}], "==", "0"}], ",", 
            RowBox[{
             RowBox[{
              RowBox[{"n", "[", "i", "]"}], "[", 
              RowBox[{"z", ",", "0"}], "]"}], "==", "\[IndentingNewLine]", 
             RowBox[{
              RowBox[{"initialcond", "[", "z", "]"}], "[", 
              RowBox[{"[", "i", "]"}], "]"}]}]}], "}"}], ",", 
          RowBox[{"n", "[", "i", "]"}], ",", 
          RowBox[{"{", 
           RowBox[{"z", ",", "0", ",", "L"}], "}"}], ",", 
          RowBox[{"{", 
           RowBox[{"t", ",", "0", ",", "tmax"}], "}"}], ",", 
          RowBox[{"AccuracyGoal", "->", "8"}], ",", 
          RowBox[{"PrecisionGoal", "->", "8"}], ",", 
          RowBox[{"Method", "->", 
           RowBox[{"{", 
            RowBox[{"MethodOfLines", ",", 
             RowBox[{"SpatialDiscretization", "->", 
              RowBox[{"{", 
               RowBox[{"FiniteElement", ",", 
                RowBox[{"MeshOptions", "->", 
                 RowBox[{"MaxCellMeasure", "->", "0.01"}]}]}], "}"}]}]}], 
            "}"}]}]}], "]"}]}], ",", 
       RowBox[{"{", 
        RowBox[{"i", ",", "1", ",", 
         RowBox[{"Length", "[", "diffcoefficients", "]"}]}], "}"}]}], "]"}], 
     ";", "\[IndentingNewLine]", "\[IndentingNewLine]", 
     RowBox[{"(*", 
      RowBox[{
       RowBox[{
       "transforming", " ", "the", " ", "solutions", " ", "into", " ", 
        "functions"}], ",", "\[IndentingNewLine]", 
       RowBox[{
       "totalN", " ", "is", " ", "the", " ", "sum", " ", "of", " ", "all", 
        " ", "the", " ", "mutants"}]}], "*)"}], "\[IndentingNewLine]", 
     RowBox[{"Do", "[", 
      RowBox[{
       RowBox[{
        RowBox[{
         RowBox[{"n", "[", "i", "]"}], "[", 
         RowBox[{"z_", ",", "t_"}], "]"}], ":=", 
        RowBox[{"Evaluate", "[", 
         RowBox[{
          RowBox[{
           RowBox[{"n", "[", "i", "]"}], "[", 
           RowBox[{"z", ",", "t"}], "]"}], "/.", 
          RowBox[{"sol", "[", "i", "]"}]}], "]"}]}], ",", 
       RowBox[{"{", 
        RowBox[{"i", ",", "1", ",", 
         RowBox[{"Length", "[", "diffcoefficients", "]"}]}], "}"}]}], "]"}], 
     ";", "\[IndentingNewLine]", 
     RowBox[{
      RowBox[{"totalN", "[", 
       RowBox[{"z_", ",", "t_"}], "]"}], ":=", 
      RowBox[{"Sum", "[", 
       RowBox[{
        RowBox[{
         RowBox[{"n", "[", "i", "]"}], "[", 
         RowBox[{"z", ",", "t"}], "]"}], ",", 
        RowBox[{"{", 
         RowBox[{"i", ",", "1", ",", 
          RowBox[{"Length", "[", "diffcoefficients", "]"}]}], "}"}]}], 
       "]"}]}], ";", "\[IndentingNewLine]", "\[IndentingNewLine]", 
     RowBox[{
      RowBox[{"ploti", "[", "1", "]"}], "=", 
      RowBox[{"Plot3D", "[", 
       RowBox[{
        RowBox[{
         RowBox[{
          RowBox[{"n", "[", "1", "]"}], "[", 
          RowBox[{"z", ",", "t"}], "]"}], "/", 
         RowBox[{"totalN", "[", 
          RowBox[{"z", ",", "t"}], "]"}]}], ",", 
        RowBox[{"{", 
         RowBox[{"z", ",", "0", ",", "L"}], "}"}], ",", 
        RowBox[{"{", 
         RowBox[{"t", ",", "0", ",", "tmax"}], "}"}], ",", 
        RowBox[{"PlotStyle", "->", 
         RowBox[{"{", 
          RowBox[{"Blue", ",", 
           RowBox[{"Opacity", "[", "0.5", "]"}]}], "}"}]}], ",", 
        RowBox[{"Epilog", "->", 
         RowBox[{"ImageSize", "->", "500"}]}], ",", 
        RowBox[{"PlotRange", "\[Rule]", 
         RowBox[{"{", 
          RowBox[{"0", ",", "1"}], "}"}]}], ",", 
        RowBox[{"AxesLabel", "->", 
         RowBox[{"{", 
          RowBox[{
           RowBox[{"Style", "[", 
            RowBox[{"\"\<space z\>\"", ",", "25", ",", "Black"}], "]"}], ",", 
           
           RowBox[{"Style", "[", 
            RowBox[{"\"\<time\>\"", ",", "25", ",", "Black"}], "]"}], ",", 
           RowBox[{"Style", "[", 
            RowBox[{"\"\<f\>\"", ",", "25", ",", "Black"}], "]"}]}], "}"}]}], 
        ",", 
        RowBox[{"LabelStyle", "->", 
         RowBox[{"Directive", "[", 
          RowBox[{"Black", ",", "25"}], "]"}]}], ",", 
        RowBox[{"ScalingFunctions", "->", 
         RowBox[{"{", 
          RowBox[{"\"\<Reverse\>\"", ",", "Identity", ",", "Identity"}], 
          "}"}]}], ",", 
        RowBox[{"PlotLegends", "\[Rule]", 
         RowBox[{"{", 
          RowBox[{"Style", "[", 
           RowBox[{"\"\<Mutant 1\>\"", ",", "Blue", ",", "18"}], "]"}], 
          "}"}]}]}], "]"}]}], ";", "\[IndentingNewLine]", 
     RowBox[{
      RowBox[{"ploti", "[", "2", "]"}], "=", 
      RowBox[{"Plot3D", "[", 
       RowBox[{
        RowBox[{
         RowBox[{
          RowBox[{"n", "[", "2", "]"}], "[", 
          RowBox[{"z", ",", "t"}], "]"}], "/", 
         RowBox[{"totalN", "[", 
          RowBox[{"z", ",", "t"}], "]"}]}], ",", 
        RowBox[{"{", 
         RowBox[{"z", ",", "0", ",", "L"}], "}"}], ",", 
        RowBox[{"{", 
         RowBox[{"t", ",", "0", ",", "tmax"}], "}"}], ",", 
        RowBox[{"PlotStyle", "->", 
         RowBox[{"{", 
          RowBox[{"Red", ",", 
           RowBox[{"Opacity", "[", "0.5", "]"}]}], "}"}]}], ",", 
        RowBox[{"Epilog", "->", 
         RowBox[{"ImageSize", "->", "500"}]}], ",", 
        RowBox[{"PlotRange", "\[Rule]", 
         RowBox[{"{", 
          RowBox[{"0", ",", "1"}], "}"}]}], ",", 
        RowBox[{"AxesLabel", "->", 
         RowBox[{"{", 
          RowBox[{
           RowBox[{"Style", "[", 
            RowBox[{"\"\<space z\>\"", ",", "25", ",", "Black"}], "]"}], ",", 
           
           RowBox[{"Style", "[", 
            RowBox[{"\"\<time\>\"", ",", "25", ",", "Black"}], "]"}], ",", 
           RowBox[{"Style", "[", 
            RowBox[{"\"\<f\>\"", ",", "25", ",", "Black"}], "]"}]}], "}"}]}], 
        ",", 
        RowBox[{"LabelStyle", "->", 
         RowBox[{"Directive", "[", 
          RowBox[{"Black", ",", "25"}], "]"}]}], ",", 
        RowBox[{"ScalingFunctions", "->", 
         RowBox[{"{", 
          RowBox[{"\"\<Reverse\>\"", ",", "Identity", ",", "Identity"}], 
          "}"}]}], ",", 
        RowBox[{"PlotLegends", "\[Rule]", 
         RowBox[{"{", 
          RowBox[{"Style", "[", 
           RowBox[{"\"\<Mutant 2\>\"", ",", "Red", ",", "18"}], "]"}], 
          "}"}]}]}], "]"}]}], ";", "\[IndentingNewLine]", 
     "\[IndentingNewLine]", 
     RowBox[{"Show", "[", 
      RowBox[{
       RowBox[{"Flatten", "[", 
        RowBox[{"Table", "[", 
         RowBox[{
          RowBox[{"ploti", "[", "i", "]"}], ",", 
          RowBox[{"{", 
           RowBox[{"i", ",", "1", ",", 
            RowBox[{"Length", "[", "diffcoefficients", "]"}]}], "}"}]}], 
         "]"}], "]"}], ",", 
       RowBox[{"ImageSize", "->", "500"}]}], "]"}]}]}], "\[IndentingNewLine]",
    "]"}]}]], "Input",
 CellChangeTimes->{{3.889267581576564*^9, 3.889267653746723*^9}, {
   3.889267742260442*^9, 3.889267925596731*^9}, {3.889268034346363*^9, 
   3.889268046256065*^9}, 3.889268322523144*^9, {3.889268399846601*^9, 
   3.8892684121994553`*^9}, {3.889268890040756*^9, 3.8892689712938337`*^9}, {
   3.8892690139771967`*^9, 3.889269014484807*^9}, {3.890817837665565*^9, 
   3.890817872544302*^9}, {3.890818973679976*^9, 3.890819033248618*^9}, {
   3.8908191136070023`*^9, 3.890819119773945*^9}, {3.890819359899856*^9, 
   3.8908194010672607`*^9}, {3.891890090875358*^9, 3.89189010282767*^9}, {
   3.891891744546962*^9, 3.89189174958274*^9}, {3.9047376299400806`*^9, 
   3.9047376303162413`*^9}, {3.904737703309945*^9, 3.904737703777439*^9}, {
   3.905256386530693*^9, 3.9052563884172077`*^9}, {3.905256419722537*^9, 
   3.905256441275042*^9}, {3.9090442052218924`*^9, 3.909044207876347*^9}, {
   3.9090443684845057`*^9, 3.90904439914154*^9}, {3.909044618790688*^9, 
   3.909044668622007*^9}, {3.9090447083532667`*^9, 3.9090449205854473`*^9}, 
   3.909044971222516*^9},
 CellLabel->"In[42]:=",ExpressionUUID->"f537bfe2-bf74-4480-b1a2-71ce04784036"],

Cell[BoxData[
 RowBox[{
  RowBox[{"plotfinalDist", "[", 
   RowBox[{
   "initialconditions_", ",", "growths_", ",", "diffcoefficients_", ",", 
    "tmax_", ",", "L_"}], "]"}], ":=", "\[IndentingNewLine]", 
  RowBox[{"(*", 
   RowBox[{
    RowBox[{
    "initialconditions", " ", "is", " ", "a", " ", "list", " ", "with", " ", 
     "the", " ", "initial", " ", "conditions", " ", "of", " ", "each", " ", 
     "mutant"}], ",", "\[IndentingNewLine]", 
    RowBox[{
    "growths", " ", "is", " ", "a", " ", "list", " ", "with", " ", "the", " ",
      "growth", " ", "rates", " ", "of", " ", "each", " ", "mutant"}], ",", 
    "\[IndentingNewLine]", 
    RowBox[{
    "diffcoefficients", " ", "is", " ", "a", " ", "list", " ", "with", " ", 
     "the", " ", "diffusion", " ", "coefficients", " ", "of", " ", "each", 
     " ", "mutant"}], ",", "\[IndentingNewLine]", 
    RowBox[{
    "tmax", " ", "is", " ", "the", " ", "maximum", " ", "simulation", " ", 
     "time"}]}], "*)"}], "\[IndentingNewLine]", 
  RowBox[{"Module", "[", 
   RowBox[{
    RowBox[{"{", 
     RowBox[{
     "initialcond", ",", "sol", ",", "n", ",", "totalN", ",", "ploti"}], 
     "}"}], ",", "\[IndentingNewLine]", 
    RowBox[{
     RowBox[{
      RowBox[{"initialcond", "[", "z_", "]"}], ":=", 
      RowBox[{"Evaluate", "[", "initialconditions", "]"}]}], ";", 
     "\[IndentingNewLine]", "\[IndentingNewLine]", 
     RowBox[{"(*", 
      RowBox[{"Numerically", " ", "solving", " ", "the", " ", "system"}], 
      "*)"}], "\[IndentingNewLine]", 
     RowBox[{"Do", "[", 
      RowBox[{
       RowBox[{
        RowBox[{"sol", "[", "i", "]"}], "=", 
        RowBox[{"NDSolve", "[", 
         RowBox[{
          RowBox[{"{", 
           RowBox[{
            RowBox[{
             RowBox[{"D", "[", 
              RowBox[{
               RowBox[{
                RowBox[{"n", "[", "i", "]"}], "[", 
                RowBox[{"z", ",", "t"}], "]"}], ",", "t"}], "]"}], "==", 
             RowBox[{
              RowBox[{
               RowBox[{
                RowBox[{"growths", "[", "z", "]"}], "[", 
                RowBox[{"[", "i", "]"}], "]"}], "\[IndentingNewLine]", "*", 
               RowBox[{
                RowBox[{"n", "[", "i", "]"}], "[", 
                RowBox[{"z", ",", "t"}], "]"}]}], "+", 
              RowBox[{
               RowBox[{"diffcoefficients", "[", 
                RowBox[{"[", "i", "]"}], "]"}], "*", 
               RowBox[{"D", "[", 
                RowBox[{
                 RowBox[{
                  RowBox[{"n", "[", "i", "]"}], "[", 
                  RowBox[{"z", ",", "t"}], "]"}], ",", 
                 RowBox[{"{", 
                  RowBox[{"z", ",", "2"}], "}"}]}], "]"}]}]}]}], ",", 
            RowBox[{
             RowBox[{
              RowBox[{"n", "[", "i", "]"}], "[", 
              RowBox[{"0", ",", "t"}], "]"}], "==", "0"}], ",", 
            RowBox[{
             RowBox[{
              RowBox[{"n", "[", "i", "]"}], "[", 
              RowBox[{"L", ",", "t"}], "]"}], "==", "0"}], ",", 
            RowBox[{
             RowBox[{
              RowBox[{"n", "[", "i", "]"}], "[", 
              RowBox[{"z", ",", "0"}], "]"}], "==", "\[IndentingNewLine]", 
             RowBox[{
              RowBox[{"initialcond", "[", "z", "]"}], "[", 
              RowBox[{"[", "i", "]"}], "]"}]}]}], "}"}], ",", 
          RowBox[{"n", "[", "i", "]"}], ",", 
          RowBox[{"{", 
           RowBox[{"z", ",", "0", ",", "L"}], "}"}], ",", 
          RowBox[{"{", 
           RowBox[{"t", ",", "0", ",", "tmax"}], "}"}], ",", 
          RowBox[{"AccuracyGoal", "->", "8"}], ",", 
          RowBox[{"PrecisionGoal", "->", "8"}], ",", 
          RowBox[{"Method", "->", 
           RowBox[{"{", 
            RowBox[{"MethodOfLines", ",", 
             RowBox[{"SpatialDiscretization", "->", 
              RowBox[{"{", 
               RowBox[{"FiniteElement", ",", 
                RowBox[{"MeshOptions", "->", 
                 RowBox[{"MaxCellMeasure", "->", "0.01"}]}]}], "}"}]}]}], 
            "}"}]}]}], "]"}]}], ",", 
       RowBox[{"{", 
        RowBox[{"i", ",", "1", ",", 
         RowBox[{"Length", "[", "diffcoefficients", "]"}]}], "}"}]}], "]"}], 
     ";", "\[IndentingNewLine]", "\[IndentingNewLine]", 
     RowBox[{"(*", 
      RowBox[{
       RowBox[{
       "transforming", " ", "the", " ", "solutions", " ", "into", " ", 
        "functions"}], ",", "\[IndentingNewLine]", 
       RowBox[{
       "totalN", " ", "is", " ", "the", " ", "sum", " ", "of", " ", "all", 
        " ", "the", " ", "mutants"}]}], "*)"}], "\[IndentingNewLine]", 
     RowBox[{"Do", "[", 
      RowBox[{
       RowBox[{
        RowBox[{
         RowBox[{"n", "[", "i", "]"}], "[", 
         RowBox[{"z_", ",", "t_"}], "]"}], ":=", 
        RowBox[{"Evaluate", "[", 
         RowBox[{
          RowBox[{
           RowBox[{"n", "[", "i", "]"}], "[", 
           RowBox[{"z", ",", "t"}], "]"}], "/.", 
          RowBox[{"sol", "[", "i", "]"}]}], "]"}]}], ",", 
       RowBox[{"{", 
        RowBox[{"i", ",", "1", ",", 
         RowBox[{"Length", "[", "diffcoefficients", "]"}]}], "}"}]}], "]"}], 
     ";", "\[IndentingNewLine]", 
     RowBox[{
      RowBox[{"totalN", "[", 
       RowBox[{"z_", ",", "t_"}], "]"}], ":=", 
      RowBox[{"Sum", "[", 
       RowBox[{
        RowBox[{
         RowBox[{"n", "[", "i", "]"}], "[", 
         RowBox[{"z", ",", "t"}], "]"}], ",", 
        RowBox[{"{", 
         RowBox[{"i", ",", "1", ",", 
          RowBox[{"Length", "[", "diffcoefficients", "]"}]}], "}"}]}], 
       "]"}]}], ";", "\[IndentingNewLine]", "\n", 
     RowBox[{"graph3", "=", 
      RowBox[{"Plot", "[", 
       RowBox[{
        RowBox[{"{", 
         RowBox[{
          RowBox[{
           RowBox[{
            RowBox[{"n", "[", "1", "]"}], "[", 
            RowBox[{"z", ",", "tmax"}], "]"}], "/", 
           RowBox[{"totalN", "[", 
            RowBox[{"z", ",", "tmax"}], "]"}]}], ",", 
          RowBox[{
           RowBox[{
            RowBox[{"n", "[", "2", "]"}], "[", 
            RowBox[{"z", ",", "tmax"}], "]"}], "/", 
           RowBox[{"totalN", "[", 
            RowBox[{"z", ",", "tmax"}], "]"}]}]}], "}"}], ",", 
        RowBox[{"{", 
         RowBox[{"z", ",", "0", ",", "L"}], "}"}], ",", 
        RowBox[{"AxesLabel", "\[Rule]", 
         RowBox[{"{", 
          RowBox[{"\"\<Space z\>\"", ",", "\"\<Mutant frequencies\>\""}], 
          "}"}]}], ",", 
        RowBox[{"PlotLabel", "\[Rule]", "\"\<T\>\""}], ",", 
        RowBox[{"PlotStyle", "->", 
         RowBox[{"{", 
          RowBox[{
           RowBox[{"{", 
            RowBox[{"Blue", ",", 
             RowBox[{"Opacity", "[", "0.5", "]"}]}], "}"}], ",", 
           RowBox[{"{", 
            RowBox[{"Red", ",", 
             RowBox[{"Opacity", "[", "0.5", "]"}]}], "}"}]}], "}"}]}]}], 
       "]"}]}]}]}], "\[IndentingNewLine]", "]"}]}]], "Input",
 CellChangeTimes->{{3.889267581576564*^9, 3.889267653746723*^9}, {
   3.889267742260442*^9, 3.889267925596731*^9}, {3.889268034346363*^9, 
   3.889268046256065*^9}, 3.889268322523144*^9, {3.889268399846601*^9, 
   3.8892684121994553`*^9}, {3.889268890040756*^9, 3.8892689712938337`*^9}, {
   3.8892690139771967`*^9, 3.889269014484807*^9}, {3.890817837665565*^9, 
   3.890817872544302*^9}, {3.890818973679976*^9, 3.890819033248618*^9}, {
   3.8908191136070023`*^9, 3.890819119773945*^9}, {3.890819359899856*^9, 
   3.8908194010672607`*^9}, {3.891890090875358*^9, 3.89189010282767*^9}, {
   3.891891744546962*^9, 3.89189174958274*^9}, {3.9047376299400806`*^9, 
   3.9047376303162413`*^9}, {3.904737703309945*^9, 3.904737703777439*^9}, {
   3.905256386530693*^9, 3.9052563884172077`*^9}, {3.905256419722537*^9, 
   3.905256441275042*^9}, {3.9090442052218924`*^9, 3.909044207876347*^9}, {
   3.9090443684845057`*^9, 3.90904439914154*^9}, {3.909044618790688*^9, 
   3.909044668622007*^9}, {3.9090447083532667`*^9, 3.9090449205854473`*^9}, 
   3.909044971222516*^9, {3.90904501082202*^9, 3.9090450446524887`*^9}, {
   3.909045085575953*^9, 3.909045086958509*^9}, {3.909045180092732*^9, 
   3.909045241938442*^9}, {3.909045419869083*^9, 3.909045438523779*^9}, {
   3.909045495160913*^9, 3.909045530589769*^9}, {3.909045588899356*^9, 
   3.9090456491547832`*^9}, {3.909045684314724*^9, 3.9090457753513117`*^9}},
 CellLabel->"In[68]:=",ExpressionUUID->"899e36ef-23be-4fef-8697-96bfec6ff617"]
}, Open  ]],

Cell[CellGroupData[{

Cell["\<\
Example with two g(z) functions symmetric around the center of the domain
 (Figure 2 in the paper, leading to coexistence and spatial segregation) :\
\>", "Subsection",
 CellChangeTimes->{{3.90525612883515*^9, 3.9052561443638067`*^9}, {
  3.909045333684684*^9, 
  3.9090453866063147`*^9}},ExpressionUUID->"2516a644-cba3-487b-bfb7-\
57a5cfae5913"],

Cell[BoxData[{
 RowBox[{
  RowBox[{"g1", "[", "z_", "]"}], ":=", 
  RowBox[{"0.5", "-", 
   RowBox[{"0.2", " ", "z"}]}]}], "\[IndentingNewLine]", 
 RowBox[{
  RowBox[{"g2", "[", "z_", "]"}], ":=", 
  RowBox[{"0.3", "+", 
   RowBox[{"0.2", "*", "z"}]}]}], "\n", 
 RowBox[{
  RowBox[{"growths", "[", "z_", "]"}], ":=", 
  RowBox[{"{", 
   RowBox[{
    RowBox[{"g1", "[", "z", "]"}], ",", 
    RowBox[{"g2", "[", "z", "]"}]}], "}"}]}], "\[IndentingNewLine]", 
 RowBox[{
  RowBox[{"initcond", "=", 
   RowBox[{"{", 
    RowBox[{
     RowBox[{"Sin", "[", 
      RowBox[{"Pi", "*", "z"}], "]"}], ",", 
     RowBox[{"Sin", "[", 
      RowBox[{"Pi", "*", "z"}], "]"}]}], "}"}]}], 
  ";"}], "\[IndentingNewLine]", 
 RowBox[{
  RowBox[{"Di", "=", "0.01"}], ";"}], "\[IndentingNewLine]", 
 RowBox[{
  RowBox[{"diffcoeffs", "=", 
   RowBox[{"{", 
    RowBox[{"Di", ",", "Di"}], "}"}]}], ";"}], "\[IndentingNewLine]", 
 RowBox[{
  RowBox[{"tmax", "=", "100"}], ";"}], "\[IndentingNewLine]", 
 RowBox[{
  RowBox[{"L", "=", "1"}], ";"}]}], "Input",
 CellChangeTimes->{{3.9052561497130537`*^9, 3.905256199639048*^9}, {
   3.9052562405213947`*^9, 3.905256287810828*^9}, {3.9052563736567917`*^9, 
   3.905256374068611*^9}, {3.9052564891045218`*^9, 3.9052564934585037`*^9}, {
   3.905257110932357*^9, 3.905257118082129*^9}, {3.908891008426382*^9, 
   3.9088910827142143`*^9}, 3.908891119960485*^9, {3.909044115494227*^9, 
   3.909044128782982*^9}, {3.909044225418502*^9, 3.9090442266823797`*^9}, {
   3.9090458581799097`*^9, 3.909045859112278*^9}, {3.90904592815952*^9, 
   3.909045930804064*^9}, 3.909046079864027*^9},
 CellLabel->
  "In[110]:=",ExpressionUUID->"8bb96ffa-5aa0-487d-bb91-57c2edee9bb4"],

Cell[CellGroupData[{

Cell[BoxData[
 RowBox[{
  RowBox[{"plotft", "[", 
   RowBox[{
   "initcond", ",", "growths", ",", "diffcoeffs", ",", "tmax", ",", "L"}], 
   "]"}], "\[IndentingNewLine]"}]], "Input",
 CellChangeTimes->{{3.905256155475038*^9, 3.905256159191244*^9}, {
   3.905256255173015*^9, 3.9052562742776403`*^9}, {3.908891056331294*^9, 
   3.908891056583322*^9}, {3.908891121941889*^9, 3.908891122954424*^9}, {
   3.909044219732357*^9, 3.909044223331005*^9}, {3.90904505146653*^9, 
   3.909045057089304*^9}, 3.909045253325119*^9, {3.909045862847937*^9, 
   3.909045863920433*^9}, {3.909045933698968*^9, 3.909045936130436*^9}},
 CellLabel->
  "In[105]:=",ExpressionUUID->"8198e651-b196-48cf-a3da-a97de2972b87"],

Cell[BoxData[
 TemplateBox[{
   Graphics3DBox[{{
      GraphicsComplex3DBox[CompressedData["
1:eJx13Hk8lN//+P8hZI0ooUhMlIT2TZ0rKUZJadMuqSSDSItKJZUkZdqlKFt7
tEyRLJWiIkrCMGZokUQkRcmX3vM8Tx+/3+v1z/v2vt+u27g8TOe6rjNzziAX
L8c10iwWy1aWxerR8b/hdfEl7e316c/NTn648jNhijo3ruP/V5BRE4tnCfhf
qT90HlTR6W/3KWTwuV+oD8g/+77TtxRMHMVjf6a+lWjWdLq2rkc8V/CRevaN
o/Wd/sDtnDaH9576Cj2lH52+/E5eKJtTST0mbF9rp/9t7/yvgjrr338iYnXK
5SOfK6CeOP6hdKfvN8t6yRUUUS/w9pft9OdZxrfZnNfUz10aJ9/pA1L6jLrH
fUHdWtSk2Omx1SXtbM4j6o39bql0+mKzKWcGc25Rv+jgpdbpF5yu3gs29U0D
1+SaanQ6dJZOOdzuKfhIwsVGVSkcIe0M/nNqtJTrSiHtDH42S3zsaLiQdgav
Zu2rnfdaSDuD11Q4B1roYGdwjbT7C/3XYGdwc8XP69bdws7gX/73/2ln8CR/
pVkvjbAzeG50TKGVPXYG/3HkVdonH+wMfnvXQ4Wik9gZfK6uKn/cPewMPqLC
vN0+HzuD+wV7hBkIsHORSz7xFDSTX5nOKZvly2ln8PwwvXtpxuW0M/hF0Vun
+X7ltDO4a1LS7DGictoZPHbxknmVy4S0M/gky/fVP6uEtDO41D62S6o3dga/
2a0zuNHDr3kXbLAz+B7xYSWZMOwM/uG1Y1FYAXYGdzJOcPqgKqadwd+rnniz
YLqYdgYvve8dq+8hpp3BTSILLj7ZLqadFzTV7uKxpZjZecZjV6iU0c7gZo+1
dnJGldHO4KJ5mY3jj5fRzuABShNONeliZ/CNxq2zWx+V087gGd+0ogO3YWfw
O1a9t66YiJ3Bl3XrDC614ufjfBfsDN6y//vNKY+xM3jWl8DiQD0x7Qw+wH/1
HdmN2Bl86MKo/VV3sTN46HnfqUs/Ymdweb/a93NasDO511DBFcgx/b8tMRRN
F9DO4LvfbivN9BbQzuBPKkuz54gEtDN48CznVY/3lNHO4Kkfryi6z8DO4N4H
DjWWGGBn8IaPhee+qWBn8JHdOoMnH+qb1HMbdgbnTUqRO1aHncEVQq+0Pl+G
ncHXljg46KVjZ3D/MN7Zd6qVtDP4jL6P1aNsKmln2kfoWKe6vJJ2HurfTDg8
Zeby+42vHeJLaWdw9T1i855vS2lncOPApZo/HLAz+Pc15xg5GewM3ndfk2O2
uIx2Bu8Vf9ojqqycdgZPZv7uEXwW0s7g/bt1pucvZBH1Q9gZXObabU5ibzHt
DH4tdV9R/yPYGTx0VlLFnzbsDB435fUmWSfsDL6QqLrtOIGdwSOjn2kWX8PO
IefbHHjs3syiwS52HCPsDG4iWG7Xwwk7g6uF7uxdLSilncHHsEoHpp0X0M7g
9iuMnQ4fxc7gW1fXV72Jwc7gOeN/Zca8xM7gb//+387gKyp7DLxxBjuDK9jL
99I0w87gTx1q5yXfw870921X/xZtUUk7g++dMPWnEg87g49QL1jy9w12Bt9X
+2qJoBY7//s12jWYzAXBzWvTS2hn8Ny7xbJ7v5fQzuCvwq3/7AvAzuCuiX9a
DeyxM/hGs3k7pR2wM/iz3dGvGvywM/jZtgEtPe5iZ/Dwbp3BL+7a2CMgDjuD
K6WZa/Wcjp3BV69bmBlQjJ3By+L3BHouxs70/PnlUg8zsDP4mViNnVPkqmhn
cMbpQdAs/SraedMq6USuQJNRG7y1Ls4DO4MbRVrYJVzEzuCj/Vv7LhqFncHD
lV/uWKmEncHTrm2cYqiDncEnTxre/mEOdgYfOtJLtu4Cdga379YZXHeNbZv8
TewMftJ5PevwIuwMLjfkmXNdI3YGD/p1Zuocf+wMLv1I2m/+R+wMPjjp05Jr
ZtgZ/NWix/LXOdj58yMZZwFfm6k9mOWobIKdwZ9EGTYeXYWdwQfuFbOfN5fQ
zuChdvzPK4pKaWfw1a9KBwfUC2hn8KOvbILaR2JncGcv+/tBPOwMbt6tM/ic
GSUxD/nYGXyYZtnk3WuxM/jKk+pfGflK2hl8Rgn7UP5x7AxuP/nI1wiZKtoZ
fLJ53f5xDtgZ/MGRyKIWd+y8gt1TjcMbwLwMbzrBbSqmncHXjzxeazwcO4Mr
/ki06vEUO4O7WKiGx1/FzuD3owZd0c7FzuB9PFJUK3SwM/ji85laffZjZ3BB
2//tDL7fLOr7j1TsDB7/zGDrUR/sDP5neL2JrzZ2pr5m6z3TK9iZnmdQwoq/
A7Az+L4PdxU81mNn8BxP2TE5+7Dzm3/9BjLCszfbp+RgZ/Dy/lIbG6SxM7j8
smn3+eexM3jws6Vrxh3EzuA/H8odWJ6EncFVvu8e5tYTO4NXHHMfqrgDO4Nv
7tYZ3Pu23ZfWTOwMXraX1MzcgZ3BD5/fYTnXGDuDD9NxtHd9gJ3ByRxhTKwF
dgYP8d5lcyAAO4OzNg3Z7XwWO8d+lx3PYw9iIk3779gcj53Bp7iz6upFxbQz
uOWidarKu7Az+OQyVoYfFzuD9x/mb8o6i53BF6duy77zs4x2Bu+3bELSN1/s
DK7WrTP419mrE3o+xc7gn/Uenx0chJ3Bb3569HnXSOwMHnykfeD0HOwMbu84
69c2BjuD98pplw8+gp3Bk92+Zz65hp1X/nufGzAaju03vEOwM/iBcsPqg1nY
Gdx8fsyoA2uwM/jAnZd/9l2EncG3mhyJ+xmMncHVC3VaFb9gZ/DVDjNU3LjY
GVypW2fw2W+XtczMwc7gVbzGQP8Q7Ex93fjhQZOwM3jJlGEyfoXYGfz4PLO1
lvbYGdxYtU5p0jnsDL5EuOvSsxTsrLNAvrq93ZDxr3fZUuaLncFNLxVqbL6J
ncHviWZMap6DncGtRxk9V56OncFfK4cs4/pjZ/C7w8N5hSLsDL6ec7jOwA07
g7/78387gxs6JQfXvcDO4K1r7vFPHMHO4NHNKXNzrLAz+OWq2oht5dgZ3ODw
ssqgRdgZPPxy32brS9gZ/ICmw5PeT6uIy3FyjCuoS1/qJr/LW1BEzA7Ms3mp
UUH7gzfkLHp1VLWCFCbLvTTiXKQearmwTHszzlOBT6uef3rcVhF9/dTUnjvY
HENmbVGionNYMX198MnDD94JCSimrw9+n5fQ+up+FXU4/+oFIQsHpuH5wzzk
4KGuZZ394Xhwzy+5vTvnJ+F4eJ1zDl8cM/cW0/OHn3t68YO4lIwq4j/Vl8/n
1qf3ymrb6St4SvZs1O0ls6eC5OSfGjGUw6O+0qbh104iosd/kZcfyYs1ZKZq
3Th0fGcxPR78bsOQlDGZ+D6H19Et95Rj78bXh/PPG7dTvfP84fXh/NWuzfFw
3YrnD6/P+5ARv/Uxnj+8zpqjsoLOPnA8/FyWQ86frwTnFeF1fmzccavXNjx/
+LmJCe9ycjtev36v/Ym2dpzXdR3t//3GMiHRjdeKaGvH+fO0CZOrOn8uOBzf
1Lzzguw+IZmZXXW+rR3n1S2Wdv6cCupwvIOhUq1iipBsq7kR09b+iR4fseNN
befx4HC89X6HXVbNQpKg7H+prf0DPV7n/PmGzuPB4fijCTN3eoytIG/Npl9v
a6+ix9ekr2/+97mAxOF4u8qGT3e3VpCLfmvZHHURPd7PtPDfOGBjvdhanYXz
/H8SR//udDgeXmeKLZl0rA2PBzcbYtxLK7WCRJuvduSxy+jrFCY4/Jv/B4fj
g24OdU7VF5FW35alPHYxPb7nhLsynceDw/F9i8YHbLQSkYX3j6zhsQtx/j9H
p2fn8eB03pt/PT1ytYjc+jPYi8fOp8ffXrJbofN4cDh+oVb9xvS9IqITuLWB
zcmmx7t9+aDUeTw4HC8+3BL584KIvFaMkxnMyaDH6++Y2avzeHA4PsWm18k7
Hfe9fYxjzO14ifT4YuWkf59TgMPxakfO1c4tENH3Lcz3NhbkFb01LKfvTzrP
fL1tcv2qcvo+pPPt452XD7pfTt9v4KaKt+1D9fD9Rue3Y/c2hhwR0vcP+LVn
v44N7YnvBzovbdi7at9vfD+Ab5d9vDQ6EN8P4LxTp/d7W+LfF9zm3W738f74
dwR/m9/oq8fHvxe4/xL31c/q8O8CbltfLW1tIKb96XkOmD7itb2Ydqbz53kc
mdNcMe0M8717vwyeGGpWRjvT+eq4GZvbtpfRzuA6L2wez64po53BJ8wdqLXV
u5x2BleRqTP07ImdwceWNy5MuSykncG3HMz4/roFO4O/KZXeoTwPO4Nb33Ma
7DwPO4NvOns8a+Al7Az++or8EK8W7Ay+0+y4ucV0Me1M5/lVLjUlBWNn8Pas
nfd2ZmBn8EuNT20NqrEzzPd+v7klb80GAe0MXni4YAf3iYB2Bnctj1aYMB07
g9daXfPv976MdgYXKaoK+5wpp53BI0I2BUcvx850Xj2+LsjrF3YGjx4f1WJi
ip3peQ5336m3FjuD69bEFO3Nxc7gS74cJTIWYtoZ3F7eSbEyBDuDxz3bLyUs
xc7gzcPiJisNqKSdwU2OOiVc4FTSzjDf21RT42PxqpR2Bl9WfaXfxBHYGTy7
9G3Q7gwB7Qwu6HnIuNoHO4NrDVv/s4RgZ3A9A7Nd9QOxM/iQBtWy2T+xM/jm
4AjnU8rYGTz3wZA1i/ywM7iVS1LRmy/YGbx6zZzBQ5ZhZ3DdIa8d+z7GzuBP
oppe13f0hM7gL0/29N+yBjuDbwr2Zl0/hZ1hvtfDVcvy5VzsDN68NmJ1fUop
7Qwus9r+3I0F2Bk87NOr6/H9sDO4XG1xRXbHcyt0pvPhm6fKKNSV087gsRmq
emuasTP4rKnvbsh+F9LO4NUzhtVc2YOd6fy56qvXTjJi2hn8yo0D7Xm7sDN4
20a9D2u+YWfw8VUhKbqO2Jn+3ET5tq3R2Bn8cnO++rwi7AzzvQOSFe+315bQ
zuATw6/lZC3FzuCxMX1qLrWX0s7gGRt7pmnkCWhn8PO7Bq4+9xA7g2/N6X3m
XhZ2Bg/5mD3w0g/sDH7BSNtgsRA7gx9//Mnx4iHsDL7TcknIEC3sDH7q1nn2
yUjsDM6+XmlY36eSdgYfN4sT0LADO9PzDCyY3/AKO9P59uUvcm/K430yzPf+
qU6Z/+ksdgb3z7t3e5gqdgbfXTbdbHkKdgaffd7F4xEPO4PXPPLfeT0MO4NP
TM+aOzQOO4PXbhnmrdqlM/iQLSPmx+ViZ3CzvndP3DyGncHLtIMrjIdgZ3CW
6oWCvNvYGfxRy1Ar15HYGTy7bfrtjVHYGdyxaNZN42bsDJ5lO3rD6BHYGeZ7
3Xaknohegp3B5SZv4O4oKKGdwc9Yb28/EIidwQfkfIqud8HO4GKVrNpXbtgZ
PGRDnkVlCHYGv7/+0eDjTdgZPH7v+rtDMrAzuMU8Im0RgZ3B7848FNh7DHYG
t/N5HxfyFDvTee/BwwjbDjuDX9rQMmDKA+wMPlF6gPnXPlW0M7ht8Nq0grnY
GeZ7m4/7l6oZYWfwXTqycrlR2Bl89xCHCSELsDO4/h4lssoSO4N/n8v6a22H
ncGvTR3x8LofdgYXKj6NtujSGXyhhd3T6XexM7imQ9g+ryjsDH7iSbn0ToKd
6ecC7FnqCW+xM7jl7ldsu+XYGXz+6W/ZsQXYGdz1svoy/nDsTH1JVlYfD+wM
870Wyw8ue/C7mHYGZzTGSz/dgp3B58z63st2BHYG3+C66PxMXewMvmRseunF
EdgZ3HTxuYE8V+wMPtRx5lzRd+wMvjY07MmOa9gZfHTPA/yrMdgZfMrlEIMP
NtgZ/M4LDY13YuwMvivR2TTFAzuDP5qlvuFWFXamHY5cHndjKnamn0fYvoqd
tAc7w3yv1+jJrdEl2Bl89cOhcfsWYWfw5lYLZdU+2Bl88LdnhpYy2Bmcd+7G
tCxd7Awuf/jDlKyF2Jl69sF9UV06g0unnJq4Ng47gy9/PslPMwE7g7ubyptf
n42dwfX+qk+8+gU709dZaL7UdBt2Bt/RuNiONGJncNvj35Wy5mJncLnohSnT
edgZ5nst92n9MUrDzuAyjzJ2B0/GzuAvG+6u3POnhHYGvyUVwJL/Vko7g58X
LrTJUMHOdP78qVVmzEzsTI83d2c2dOkMbldfvvlGFHYGT5u3Vqf4MnYGD/dj
PAbPx87gSxWUmdPfsTN4vGVr7zF7sTN4q33Z4ZY27Aweae2tk7oCO9P59pSz
E1nRVWTh84rkv+04T96o7qB6MBY7g8v517w+OQQ7g5v3uGy77zN2Bve8dd82
rQI70+PrR215y8LO4OePChMvW2FncMt1m/pN7dIZ3KrPm4LeZ7EzuJ7Lsmm9
r2Fn8L6Nz5LCnLAzePnezCV/WrAzeOpyxaaZh7AzeO307du5PatoZ/AlStc/
mq3Hnie1rB4qs96T8NzYFTtDcZ5z2JZm/ytsMWGvsvpl8hXnMz2GVZ/Yxisj
+06KJ/lOw/nJQLeqMecFReSPscecfodxHvJ0nPDtI3YBudY/ZZLKU5xvXJJ1
+0ue4CmxUDYJOlNbQZasm9Hx+C9K35GYayuV/5Hcsmr7N984TjpAhdXR00tP
JctXwCdRZf+bb+ylYWjGkS5Ll3d4cfpYUxWJlHVdVjFIRNwXJY/jSBen875m
Vw/WFhOeRmbAiwki8uSsw1SOdGH6RK3DG723l5H7LT5rTtmIiL7ogx1HOj99
zoLg3ieeFBHLgpZzA2eKyC/bX5d4Mtnpa3l7k5JVCoiiCcdhsbWI3Cxgp/Jk
MtJ/nm+7mHr9KRE+11p9dRTOvxk17nv7iPuD6HNjdNpm4vybe2ZQmxKriZjm
/3J6dxPn3xKP7h28gNdIsn1t3/ENcB64eWWg/Xl2AxnQJ+BKxCmcf/NbIf0l
j1tPlA+eURfIYk9WW/vEVbxaMvHB2/d2bthTY4W36723zWR00+1RJV16br55
55eA/5nosXdt1UnFnouHe4Wy3H6Qi2FDnhycgj3P/+He4bR+JxH7c3dJb8Ke
VS88ynihjWSvbaJ5YhT2HHp2g0yZXgMp9apT1srEnmWFhU52LvXk7/qDd+ve
YU8339eXyvbXkrXzLHb2ey8ieXcunh+skJje2Dv/l+fVz6RxuqPWug/Yue3B
s+epXBaTse+4Q509zr9NsQl7+IjbTojQMV87GeffgjQPf1Bi/SWvtDcNuT8F
5zmffziksoD3h9yqjUg6VYDzb2p3Q8acZ/8mygMfhZ5fh/Nv84MOLv/EbyE9
VTSrwluEtHNTg6X6vUFSTFTvESvud+l8tHx1Kpvziyx/t6YgNhA7n1xsGS9w
ZzGHN2tOm74QO/sEbtnEcmsnUeFTL2vHYud7czdHclrbyLrDjLJSNXZu0/d7
wgv9Q0z1ag+26otp52nffGsFer9JnmXulQJ7Me0cnO7TZ3BSC7F5suDaDK6Y
ds4N22jpOe0XCWxc2Wf3Tpx/+xTw0uQ0W46pHT8vZ34Qzr8d/PgiLZUry0TH
N1zs9QPnhUxnv3AU82WYal2vNTeDcf7t1d3nH2VZMkyYx7pt5iOxs4/uc38T
Tg9G2sEitO4jzgv13ZfTy4EnzcjX/rh9/jx2Ft6Z6sMrlmMKe1qan+vS+VbS
2DSuQIqR6VV5UX0edt49YKrcvUFyjI+Dzrgr67GzQRATIXCXZdINqo8ve4Gd
n34hZqw7Mkx02O7Tnw3EtLPbPPKI3daDGfhn+IzdnthZ+cGUhZwZPZixIYOk
p1/DzjcMptRwj0gzaqMrDymUYuc5IZMDeMVSTKNm8o7mJuxcMLUgxFegxPg/
2FI+qArnhXwv5+udZisxIseTRkOcsLNm7/xbqVxFJqh2/aKLzTgvlLz11Qwx
X4FxWWI+8WkSzgstE+WVyrIUGDfvM3FpAdi53SbP04Qjz4zJWq97dj52zt4y
4zX3iDIT9nn2r/1dOkdumqTH4fVk3ucdDBxpip3dK6av5RUrMU5WUp7u27Cz
ss30Vv6gjvMvJK8mfMHOiTeswwTuikzg/hHWpx2xs6OmtQHrjgJT4zZpvsZ1
7Ny8cxqf3SbPmP7NPTjkF3Y+/cHKjjNDnnHaMfNPm0Ul7TzR3krIPdKT8YjN
PKkxH+eFVkhv8DPOUWNmFGocfrkKO5vx3dOTuWpMrfvPCvNSnK9gubsrzFJX
YzwjNJRG7cHOMZMK41O5qsyVbZ+d7Oyw84yYNxPF/F6M39AVGw6bYOfPim/y
ZFm9mAGipo0XtLDz4nODz7ANezPNbRlfN3XpvH8cE8DmqDCh81UUopWxs8nc
wVX8Z2qM+nuNoGH7sfNvmcHDOR5qTMrXFad7yIpp59z77C0CNTVGuTn8i8E2
7GxZYhsocFdl7E6lRx+uwM4ixlaTdacX47Pz9+7xYypp58BLNlfYbSqMXpMw
KWszdmar2UzhzFBh4pu+nrSMxs6vV3MHn4jVYEZHxZwVtOBzdGw/rpcxR4NR
OWm/+cMm7Lz5hUdy8ld1ZlptwvzrBth5xi6PHrN46szLptK/omZ87tAa5WEv
HKvO3LFaXHPsI96n1XzccMpb0Jsxq3Bv1a8up53z/hpzeH81mButorlru3Qe
v9Ogvn1Xb4bnoMeofhfSzlG3jI+xYzSY0pNSQduPYueNa43L+TYazMgRbsMF
2tjZSsfYmFOrzmzanM6xOo2dNfKMNgqOqjPxiVFq0+QraecPe4wecMeoMyF6
fLfVa7Ezf4yRLKu0N6P+xWeX8AZ2PvB5sAMvoDfzak3Lr1Xl2Nk2y+ut9G5N
RvrTbwMSj511tnkNPMHWZCy1n851McTONaZe641z+jJq6T7bworw+S5V5Hk7
mduXkfO59znmNnYOO+7ZNlO9L6PlV/3q/s0u8xW2njZCfh+m3kVNoTEDO09z
NmlpL9FkXob+2bOkS+cbQnYUd2kfZvvOC16rhdi5bx+TabwATcb8jv7i/NPY
+eOzoYfZhpqMW+21CYkm2Pne9qHv+M/6Msf61CQ5J2Hng+ZDB3E8+jKmve6f
1hyKnZdUDdkgUOvL7Mjfavf3MHYedmrIXe7dPox+oq9Iqgw7t9kNaW9f3Icx
ejztVEgvfL5LNfLZ571Um9EZfWb/dxfsHFa68ZU0S5vpzXZ6lCnG5w7nsI3a
J2K1GKPERecsz2BnC6uNq405WoxCP5+7Xjuxs3Sz9/Xkr/2YiySgYfNe7Fx4
2fvnTF4/Zq1Un/rZF7Dz/UzTy9y72kz2Xemfc7p0NmCMHQRj+zGFD/InJOZi
54N+pt/bF3ccbxF6NCQKOy8dajqZ91eLURNp3poxHjublg87wI7RYk7nLtOJ
y8LObUeHFfBttJi8AlFQ2DTs/Mp6WH9ObT/m2s/0AZ+uY+foXyZrBEf7MREJ
Tc+cWFW088ZrJje5Y/oxB32iq/qNxc4jgzeNEY4dwAz56bfjiSl2lrHctMtb
0J+Z/q1d/dM17FxY75sjvbs/c3L7knOF67BzfIyvxgl2f+bw3Xjm4VzsvHWR
73LjHB1G7nj9pccrsbOtkm9CMleHSX3n/yfrAHYebmi+WHB0AHOcvcyK06Xz
6QtD223VdZiGj+/6js7Azu1FZjHcMQMY1rYRKb9isXN+iNnX9pL+zFGr+JLJ
07DzhSlm43gB/ZnA7eGn/77Fzr6Nw/ewDfszM2Y6l31wws7W8cNf8J/pMH/7
hcace4ad+y4Z3pfj0fF7FSq+jNTFzp9Uhq8UqOkwYUqlvnULsHP8580fZqoP
ZOLXGMoMksLOW89tNhfy9RiH5R83zwvEznZzN2/zXqrHTBMcOSvDYGcd2c2P
pVl6DPtrZu+9Zti59r6fyolYXWaR6Pv8X1bYOc3Db5ExR5e5f2TuuGG+2Pli
0AgFjsdAZsYKZcVpXTor9zC9yf86gJFWKj049y529h0/Yp5AbSCz/96Go0su
Y+fptRbnuHf1mGV6kZmas7CzZrTFp/bFeoxy5laeWRV2/jTPYgTvry5z3ufI
Yx137Jzc02I7O0aXEbsP2bSwDDuHPDDP4tvoMpYa6wvNx2DnpV7mqpzaAYzK
X9vz4V7YOSwu9XlZsz7zeMqnTy3lOF+xZVdq/eAcfeb52uoqWecu80KLU/t4
ndVnPr4p/lI3EDvbjkqdcJ+rz3hn3C4doI6dR6ikrpBi9JlXep/3pQ/Dztqf
Huy1U9dn5I9tST7kgp2Vv59ZJjAcxCy71Ud2SpfOga5mK9k5A5k5PN3i4GvY
uenlmT3sjvOfMirmRtU17CyMPxPPzdZnCp/NKp0wDzs/3X3mBT9CnwkTNTgU
fMXON5ac+dbuoc/wFswa3boFO58efaYvh+gzA3wiKhW+Yufdvc5M5PXWZ/i6
m5TMbLFzQf6IdP6zgczxu2rF44KwM6fo4cVjrgaM7yj+mYRM7Dwi8eGzsrEG
zIKKgo+rrLvMC4U8rB2sYMCYnorQ0pDDzj1cH/b2Egxiqqs5eeN+47zQl8kP
x96/PojRGn/hoKx2l/G538OlUrs7jh/srGq4ADs/NTw7mhduwKSccfo1oUvn
3y6ne3IcBzEZd5PCfOKwc2JbxGLBagNGMXR04cOb2Pn0u4gAdsf5W7dG8347
YefdSRExXHkDRpS0uueaZuzsfigim1/acZ4V63cM3YudHddEfG2/Noi5InVD
uKsVO08kEeqcXYOY+G9XyrYvws5s7YhxvLmDmBtK+stLj+N8kfTZqsec14aM
MPXCLYsE7FwrSos6FmvI9PKtSepvhp3fpqQ9KdtsyAzkTwyf1IDzbw+Pp30e
zDFkioduzH1UjZ3jPdN6efU3ZBKLZxV9UcDOR2zTRt3/asCUrnHY5GiHnQPn
Rypz2g0ZVrTcnbFdOt87dqaiveNquD1Lvj0lCju7m0WO4BUYMtPyl2co3sLO
jvKRCwUxhsz+PoEG0cuxs2Xl2e3sjvOX52ZHOrRhZ3bq2WiurSET/GLp5+Gh
2Fn55Nksvo4hExYT5rVYtop2bvY6W9Nea8C4jRHJFqzGnkMCRvbSE/DJkMBV
H74/qaD9Z4yszlLazSf1hufWq+nifIi6y0w5L6X3xGROpEn/FBF9nc3CYaM7
f98RLd8S0u8V0+OFnLOqnA4P5l+/JROLf98I803V7R1/x4bwMaaLruG8K8wT
ig8Oq15+Dc8Tvod2vK+PsOs+A4edDjlIsd6T/DVzdm45JqTftwS/3H/UCovt
uC4e/Itcy84V6bguHjxlyDgPhV+4Lh78aYmcd81YXBcPPkBxr+KLrbguHjwt
wtK/c14Lvs8MXtf+f7/PDL7xlvhR4yD8PjN4nn+af8Q0XN8Krnjsz7MQV1yv
DZ614T3n915cFw8et6NH5pxoXBcPTnIXTbXmi2hPZ6m8IyxWE4n4naZwya+c
9gQXcnhPnjnh+ndwUcnpdatTcf07+PR9Rs2pA7An+Njf/SvGhOL6d/CkZYuD
nGSwJ7h9/AlD4z3YEzytW0/wg6ZjPD0I9gSfP/fNwzc7sSf4UGkftQ/J2BPc
62Ft0IUG7AlOjo2alTcI12WDewfq/x42Hddlg09edF83suM6BZ39FxZtYbH+
kkP1pT4/wspoZ/AbQx+uO7AB17+DX5ZXmBBTjevfwe9w5MpersX17+DWE8/P
SfqD67LBew1fc9bzAq7LBg/fXnwzczZ2Bt/erTP4zUyNIVFO2Bm81s3+lu1N
7Ay+sTJxUYIUrvsDVxf8CT8zC9cLg7/avn31jUPYGXx9MG/GvvvYGfzuaoNZ
ls+x8/MF9eYslgyzaFbOVdnXAtoZfPTKTNOoy7j+Hdyxf1659UTsDN7j2qw/
gle4Lhtc88Br01tB2Blcy9KRYzYbO4O/7vM9xJjdZX8Sidt06wxevmn/xFpu
l/1JJD5DvFBQXdxlfxKJf3pw8nP8ZOwMnnm5REr9NHamv2+jVnh5JXYG/7y4
v0mbJq4XBv94OWq9xbBK2nnR7u+GLJYC8+7u7tKlY7EzeP6hHrKKitgZ/KDe
lzVmV3D9O7ja2H5+kY7YGVw38Oma6/rYGfyLzxxWkDx2Bo90c73txsLO4EO7
dQZ/89w+/sUu7Az+MOtd+8Pf2Bl8RtoA+8te2Bn8uOumrKQi7Awe4q2YW22C
61jBlePS1V+7Ymdwv4SAtlZ/7Pz+ys9+LFYv5vSp3WOf3i2lncELm7gWs/fj
+nfwCzLstw0jsTP43lCP8XdqcL0w+OpJU49vy8X1wuBuCzxDPPJw3R/4w7Q/
4Ycrcf0OuEK3zuAno6TGJYdhZ/DphdkpOVq4fgfcd1XFmGlnsDP46OScqjhF
XL8DvryN2/fAWuwMrnIn/f2AOOxMz+d2zqfiVOx8v6ZNlrW7NxMwNneq70zc
Z+Cv5HtosP4d+sPxrl8+tnto498Fjod19PB3geOzPYryJuXj3wuO776OHo6f
tHDKg5Dj+HeE47uvr4fjHYtf/lkajP+O4Pju6+7heIMDay70O4//vuD47uvx
4fjVBWXZN3Pw3x0c332dPhyfK1nXDA7Hd1+/D8fLnQzvP+Qs7tcEx3df1w/H
D51kb95kIaYOx3df7w/Hp/DOSL1+gA7Hd98HAI7XL3S+mDIG15HB8d33B4Dj
B+Uc16o8hU77d9s3gL7fXLVXzihFh+O77ycAx/9ZrLKb8x3fz3A87DMA71vr
vtKt7bs0maVRcZmPruH7FtxomL/q3834/gQf8vBxY6olvg/BlQbxak9p4PsN
vKnM3ihdH99X4HUxk7YdWIDvH/BTX94/nhOL7xPwhd3eD+CewSrn313Hvzv4
dFOXaZYL8O8I3qha4hFdj39HcIc6vsLozfh3AT+qf37/BTH2Bz9mPjzq/FDs
D16+yOrXbmvsHGIi09TersWUC42CizZiZ/C7FreSb03EzuDvM4xXfZXtsj+J
xFUebO8VVYXrK8FT9rM8jFtxfSX4dhMpw20Tu+xPInF10QmllSe77E8i8XHd
9yeReI9eY/zz73TZn0TiT912eT526bI/icRzUto5tdL47wK876BHWy3CuuxP
InF/PQ8HhbYu+5NI/N6R2gd9bLAzeMZUo5h4F+ycT+Tq2nf1Zzb8vjz7FYOd
wYvrHg04KI+dwR1N9r6zL8Z1rOAjS+1vXX2AncFP9z7g1F6CncFXb/Sa9MUQ
O4OnKp+cnxaCncF/d1svDO7z887b6BTsDK413dZF0RM7gw/yS53H0sDO4ON7
lxiZXMTO4AfXT+lTooHrWMFNpK46nV6JncHZ/c9vfLAdO2v+ex7XZQwTnt9Q
1sLO4G81X9sVCXG9MPjBIf5ty25hZ/Af28f89ozAzuDFZsdPT0rHzuDhN8+d
M+yNncEHaGsOUt2DncEvd+sM/vvbJq+t6dgZPHPwiBGeW7AzuPXHu6Nc9LEz
uAazJjD7FnYGH1pjtafACDuD97wacanFFzuDuzacLD1+FDubjZFtaCf6jFWJ
qMKiGdfzgg9uXJQ3KhU7g1uWfrtfxMPO4LNuLn6WF4CdwT/Iqe9rvYSdwUOm
rPgYJIWdwZv0nCJZ27Az+JxuncHTv75J2vUYO4NLCfNDJ+/CzuCtLZsfBg7D
zuBmRvMiT2dgZ3CZ8AMxx8diZ/AH4apHPwVhZ/CsI4VaHy9g54J/7/NBjJrN
QQ/NUuwM3jqmUN4vCjuDb1u4ufjKVuwMvlnmS275OuwM3uierhhwEjuD20hX
zg9pwvXv4DWnLYNn+2BncNVuncH3JYofFHfZzwH80++wtyn7sDN4qk10a8Zo
7Ay+bLuidu+X2Bk86vWTY1emYWfw40se5DTxsDP4oP0nt09PxM6b7Hp+6ZwP
LGs+w332CHuCZ2Sd6vPDBXuCv9doKSicjz3BH+/3XGZ0AHuCz4gaOvzJZ+wJ
HmvmtT7do8v+RRKX7dYT/PIa25nRXfZtoK8/fMNn3UNd9i+S+IPk7AIPS+wJ
7uvb49SJt132L5L4U507fvtmY0/wTdKjOJHnu+xfJPGhD/PWWadWEedlMXMF
fJy3bL/P+Tdv2eNS4RM+F+ctX5Ue2NA5bxn37/vBn6iXHVrk1TlvaUPGXeUK
cN7SJPWNQue85ecQNz0OD+ct7846vK1z3nKJ9UkFFquM+mKlkH/zk+cFv+r5
3HfUn79Z+29+UuyztIgrwPnJ3rWx/+YnZ/bZsY3De4nztE9C/81PvrGaOuMe
9zH1m2+vZnTOT/IrlY3seHeoc4xY/+Yn7/xN/jOcE0h9+4+Pq0SZIhIW4LlQ
wMf5xo38toGhykIy4nlUDp/7ibpfj7jkKf5C8qZvgSWP/YG68ZppqvsbhMTv
37oXnG+cfoxT8YVbQfjBnfuwFlPPtbnef+wmEWkZeKSFz31DfaXcp7fbE0XE
37MqXcDPpb5r6ojGuGoR6XHuUiiH94R68bCB4rvaYqJ5SnDLU8Cn/mtusdvH
KWKSJ9kfALzW9HPLxzlikho9YamA/4nOgw37LfT8lltOVtS65/G5H6j33Tp3
71NPIWGNj5zKY1dRt3F2lv6lXUHUch8NYLEKcb6uZ8LMeR3neTnbTs5TkEd9
3STdQRPGiMnIn6pvBPws6hHWLmNiO66bm2ZeIcfYydRVhjLjWy6LyfiLr10f
cM9S39Ir7eWKJ2JS82/dywc6v+T97pF+TWM5Ce019g2fW0W9+Evz+eTHQrKh
92IjFiuf+kmXz8fyO+6LVs3dou0peEp9lszvBM8MMSlo3/ryHvcB9XtjkmZl
/hWTfNi/QuKXplSdujuokmh9eOUq4FfhPFLowmB/rpAcvSpcyWJlU1+Z7ty2
6ZeYmN2xWVzGf0j95Zypbj+mVpL9BrEfvATx1A/kWG86zq0k00cr+bJYGXT+
Ifj73Bs9tlSSSYemtt/nXqV+0T2dPf9qJRn9H/MMRf8xP7D1P+YBdP7jeT/1
P57rV/zH87tkv+T/z3O69X88jwf/x3P3y/94vh74H8/RCf/xvOz8H8/Fv7d5
KUuxEulzdOOSXvrB5ZUd5692///vudhFMq7Cc1zC1OZjy4aVEhnJuAo+QffB
rCctpSReMq6Cj1TpMXYvq4zYSsZV8JiWhrDLFuWkRjKugv9ZejfAc4eQLJOM
q+AuTlHlxmdEJFoyroJvcX2uP3OqmFRJxlXwpxPvbBlRLiYOknEV3Hl/eG/N
tZWkWDKugp87f4t/r7CSZEjGVfC8jU+96jo6sNr/N66Cu62yH0emVpGjknEV
nr/8Fj5rirxeSsdV8Bt6p7Zv5gtIoWRcBRfMeO2TXVtGNkvGVfCFLrKKulZC
cl8yroJXD73HvTheTH5LxlXwWtvqBo0yMQmQjKvgzR6HWU4elUReMq6C69SG
W8lXVhI9ybgKXjfP99Hf0VXkm2RcBdd0urnl49IqkiYZV+E56NnKlgvHvAXE
WTKugs8Nl7sfcaWMSEvGVfDcbxqrauWERF0yroKryMqrOxWJSaJkXKXPceN5
Mzd1jA/jJeMquFzQQvOvnytJgGRcBfdaaxx1ruN+zFsyroI38VOPOW6sIrWS
cRWeL1ZxCmoY9zISJhlXwVt28SI3vSgnnpJxFbxPrH7qBvdK4iYZV8H1ll69
7va1kggl4yq4g7/Gm0f2HT9XMq6CPzKtt14bWEV0JOMq3Id768Qv73+0nJyX
jKvg4+q9uLM6Xt9aMq6Ch5Y//zxhfhVJlIyr4JFf3RcIj1QRB8m4CvefQZmj
J19ZVEWCJOMquEtexbdFEVVEVkvFVsDHz4V/KY60JB3/Htsk4wb4gc3bmjOS
cf8lcLfoj/nrHomIguR14D5tyO0v+zwOFZNktc7PpfG+N73/M+/Oz8HpPp8S
F2avsthyoJj09//fzwVX8o600Y+tIq/a/vfvEdznhcJDTkoVeSh5fTgfaw0V
jYBQITlUdCaczRFRf5Q059/4bPdJyZvNqaP3D3ti9B9N9i4ntSM79w3Cz22b
t8pPK75ZTvpdH2XI4YmoO1i1lnSui/FpyDHl8Mqol9qPXJo8RkSKHsZJcXh1
9Pqe8khj08S9ZWSrwrtNbE4t9VaO64BDL8rI/z7Xx88rPQRvdnWug4jZm3uH
KxBR90/KjZ3xvIIc/Leuvpz6rQh//0eTRSR3jPNYDq+Yut3ScEHVcdyHin7+
VTBHXi1dQHqIvOU4vFrqLa9bDHIVykj8sIvb2Jwa/BwwX83kb0jHeL6lc9+j
T9QHtDTM6VwvYPbvCx9i6t+j5S3Nz1WQ6JkjfAX8cup3skKK91qKyPvKY4t5
7BLqz186fUi6JCLG//ZlKKS+R8HhrYyamHx1L2Hz2Ph52da1Ktlh/QXkCF/x
NFdQS51srlPzcxWQEdKWShxeDfXmN4/f3vnaMQ7bcwPYnGrqqeKfk7LiOsbh
M537M32g7t/LVbXze/jJFlLFfK6YOkstzoXvVkHu/XI9yeYI8efOi35nNFpE
fh95tkPAL6H+9t2cmhm3RIQYm6zmsd9S/3Mofv5TEzHZmxbK4fDyqU/sczhx
8hkx2SbZRwvufziVHompvFLS/3DsUB4bP+cq2Gvrll5USh4Wv43kCmqoXxn0
wClhtYD8b51eNXXF97vkhhiXESnv8XvZHPw864blqHEz1ctJ7IPOfaeqqKeG
fNsTrSUk03ueXS/gi6kziQEXXM0ryKu408lcgZC61a+MAxuMRER98u8oNqeU
+tSURyPf3BaRhYXL9wv4b6n/KJwaOnKSmERsyPDgsQuoz1L5PGDnPTFJk50R
z2PnUH9ucyKOZVhJ5CTjDNzPrP2Zv+fbwFJyafWUB3wufj7VnhQR/WZZKbG7
6WXGY+PnShHe1z1Va0pJbWv0Ba6gmvqfwQevPr0jIGEzXvfh8PBzoshAzU8T
rpcRC16PYDYHPw9K1TzxsSWrnBSUd657E1MPHJHM6fy++ifHl2V8Ln6+s9Hc
M+NmHxExrTF7zBWUUn+zfOgU7Zsi4rUn/DKbg5/XzFfzYa+eJia3tZqOCPgF
1C+3prXUvxCT+pXXa9mc59Q1Fs7yibWqJJvDfJJ57EzqH/b/tuFFV5J0yTgJ
9zNLjj0gnd9LD5WMk+Bjzxvuii7CcRLuB7Qyx49Y6FpCvkrGSXBnzhjPzu9X
a0nGSXDTF0v3bL9UQXwl4yT4/qbKib0Oisg7yTgJ1+uJtz/y2oaVEH/JOAmu
+mO7q1N0CekvGSfB3VQDqt+sKyWxknES3ENeN6thcwUJlYyTdP55x7T7nfsH
5kvGSfDB4w64DTIVk9WScRKu14VF/ntv/i4mspJxEnz8sw2O9WtKyCXJOAlu
u0Ju/jnjUsKRjJPgpj8VlQPNBMRCMk6Cf8x1VlacVkFiJeMkuPniOL82ZxGp
loyT4BaL6+uiB4jJMMk4Ca5z26H020sx+SYZJ+l86WeVxYNeFxOeZJwE1/dZ
57F9RAkZJRknwft7mCydUtvxPCUZJ8GFpj0TK+tLyTbJOAm+pDycpA3reG6S
jJPgDmcrF+9XqSCpknESPNcyS2hlJyLSR/83ToKnCrZ8fa4oJtaScRLcLkfN
ParjufWAZJwE/3I/N0nZtZLskIyTcD/zzkl30aQbxURPMk6CJ7PXp/eVLiEZ
knES/I5oy8Fed0uIi2ScBH/u5Tph4Z2O5x3JOAm+aEFlhXS9gCRIxklwHfG1
M4MWlBMbyTgJPk/mS1BTkZC8lYyT4ONHL/rrOFJEtCXjJJ3nHGizgv1TRJZJ
xklwo436TFuSmFyUjJPgW9uWWbQtqSTPJeMkeAhzqMGqppJclYyHcL9UOznY
52dRMbGXjIfgaom+H7fsKSH1kvEQXOPI9Pe7t5eScMl4CF7ubj7t+20BGSUZ
D8FTDC7/uq5TTt5KxkNwlX3nlB5ECUmdZDwEvz+0X8FObREZKRkPwV2M5Uf0
rRSRzZLxEHxJ1ItlQRfEJEUyHoIv/VlX+sihkvyWjIfgF90a2oveV5L9kvEQ
fN6UYVvPOVXR78fC/WGujpmudjKupwaPcjUoKv6E63/BNW9Itf/sj+upwT0u
NLgbzcP1v+DzzFLPyoVWkJ0KE6+osnBesXxD/tYXWR3j5ELe2HxpnFdcTpZW
lg4SkXsbv+cd0Sim/jfDUcN4iog86Hn43SjtQupil8myjktExHrG25vyA/Kp
p1e/PBnnJyKPjPvLbZuUjee/8KOt/RERUf1o/yltcgZ1NVWZ6to4Ea6Xkdzf
jhlp6GHRjutzwXsJjX9oLMV10OD3p08PEKbh+lxwg2queYhxBbmVp6OmwsJ5
RRLtslr5WEcHr69TD0vjvKLJkT+ve20SkUGLQjhvVQqp73CfNGBKQsf99pGg
bwEa+dRf3tfcJlcsIu65D3Vyh2dTf+z9hBUtIyb2mc05TiMzqL9bu9H1asf9
2IFJcoEjNiRSH2ZR+uLJDDH9feG+2vNI7bI5ybhOFlykyRs8eCr+vuBB2sQx
vkBIqo/99lNk4fcJf9Q+WOizroLsjz/wYLM0zjdeTIvRNagWEbeSUSN+KOZT
nzxiH8uw4zzVfZ3NB+lnUz9cbJ/pv0ZMQiKjrjUaZVDf+nR7WdtJMcnIGjcs
blEi9cSeBgMOpohxn1LJ/fakq2NZy9/hukhwKzKpoilYSPQWlwl6svB7evbG
raPXWlWQVoOqjRukcR5yd8K1Q5GeYpKs1cPaTz2b+oOHJw7euSsmz7bYHgnt
n0F9ZK3ySuNvYtLisL5QyzqR+t24Fu5S7Up6PvT+ue6DeuFMIZmn93CqLAu/
zyb/YXimiWEFWZUW55Qjg/OTV3eHC6f/EhPZeQ0bjdQycH5SlmktmVBJRpVG
7Ay1SKS+ufXFvl3rKsnBqnMJ0iz8Hhdptrz1U76CWJlFzM+QwXlLK3/iId5c
STxcXxqxdBOpa3lv69f7Eq4HhHm27vuegXff9wy8+75n4N33PQPvvu8ZOOx7
dlKyPwadt5Tse5Z+6X/fz4f7Ru3vzqTzPhb2zYDju++HBt59PzTw7vuhgXff
Dw28+35o4N33QwOH/dDi6tpe+SrgPGfB4ujL/uW4fxedL5Xskwb94b73ZoHp
MBtt7A/uO1BV6fFj7A+efWtIWWsE9gfX/75wDecE9gf/Ylz44vnlcjr+g1ee
GXZBIV9IfCTjP7ihVplR6mkR4UvGf/CZsjYH1w8V0/EfnAQ9D2LdFtPxH7zP
o49DNCwq6fhP/eVW1s+zlXT8B+etj2/Ma6gk9kmFxQ8DEqm/6OtxeJppFe5/
KLmfXx6YOelqOPYBPzfhepa5N/ah36vJqhm5zbfL/ocwj/r0wKulvHJ6XQBP
di6wlXsipNcF+hyh5jufGS+m1wVwBTuL9Y1ZYnpdAF956OzlshmV9LpAz/+F
zYrau5VkluS6AH78qndk315VZL/kukDnRVl29jWcKvr7wnNEvYmd89pZ+PuC
Fz5ec81kEf6+9HsvMz5WJweU0+sC+PK8HOUfHfchcF0AX0G2sTvXIcJ1AXz/
Tvex0h33gb0l1wXwOs1bM+NeVNLrAnjlh0V1NwZXkXTJdQG8HzNeOdKlip4/
PF9MTJhVu5vg+YMn9k0Jt/csp9cFOr+aVHgxOElIrwvg77YsddZ1r6TXBfCV
xgMb3nT8O4XrArhn3uxdKydU0esCeO8VK12Gbqmi5wPPBRNUny874VxOrwvg
pqLeTQFXhPS6AB4+UEqx19dKIiO5LoBX/Qjd/7Lj7ztScl0Aj572JnhqcBW9
LsD99qX1N29GxQrpdQH88ZnGG7sXVZENkusCuPuX9D1bTlbR8ZbOZw4R/u1c
DzUmIjt6ag+ct/w64te/eUu4jsD9Sc+6078bfXAfG/DxSmP8OuctpxtXTF8n
i/OW4+ymHrXteJ39y/Um6vXEectThvHbF07E/VvoOouRh3jKh3D/Fvp56FsL
vSlvcf8WcNuCOzWd85bz7/yoCe2J85bZOb4ZRn8ryKHdhdVyymX4eWvE0211
s0WkImB4a21PnLc8wJmmO/Ycng/cD1zbVORmm4v7nIDnecxbpWCA5wMetWHp
kLGRuM8JXS+Q+PNH57yl61Tlo7cURNSfvXgalPynghyJCTlVr1ZGvd8kYxV2
x/N4AGdhQoJKMfWFhiVO19NFJMbk99VeCjhv+XrZ3oP3dXD/ELivsDsakNdu
gecPHpEj1p4ZhvuHgNc+XaSrronnD24vfPZ2SRruawG+tPnNl855S988gzHF
SiL8fv5nqzjt3xXk2FNmRnHfMuop54SL3DxFRLfPrvkuHdcXcIOVVRluZSKi
Nts5ol61kLowqbB/obWYzFOye5ypiPOWHklbM6Jj8feF+x9/qZBt9TdxHw/w
InfforF98PcFXywVt8MsAfeXAB+a9s7tzAr8fcF9Sqf0TRiB96vgBtGmRzr3
8di7dEJpm4qI+mflzDWLWyrIqc/NTRk6ZdTzzi5THOovIqnCBCld7WLqxm1v
bk9pEpGdG7OC8zULqbuaW//IXicmvnJTEpZ1XF/A39hMfLKyQEymJv7Mt+if
Tf36vXctY4bjfSDcn2SkHxhlOR37gN+w+a4/7Sbeh4ArJieN3z4T+4AfW+Xn
6KeKfcATVR3OKTfiuA3upWqk1PdLOeFVO+wyVBPhz3X8ULjvZwWJVL4ec3lg
Gc6LXp/5NWeviCy9nH/jnV4x9ekr2hq+9RSTz8dNtiTpFuJ8bMLLZ/wgMeFJ
jTz0s38+9YE1M4avbhYTM+3xYpOR2fg9/5Ty69VOlURqQ9Xjkx3XKfp9dZss
JiUBu8F9yJWL73w75y1hnKT3S2yx35C/OE7C9fr2sCSe5ga83wY36fvhb+e8
JYyT4N/4L72e/MFxEvzUmuJ8YZdxic5PFls1Cifg69Pvnb5X1mfdxvW24JML
1bM790OAcRL8RHh1ku1vHCfBh1rdWlZ9AcdJcCuVbbKfGfx3B9fHmwpJkT/U
8HzA/9rnZRiF4vmAq2/yi3G0xvs3cKIWMLxz3wAYJ8FfBa09m9qC4yT9HqnX
wHjdOBwn6fX6ntfAzzZiOk7S6/6mN2GBIjx/uM4e11n/orUO1y+D+4Z/kP64
Ac8fvM/oBu8KIzx/cKfrLpHVffB+DLxoT+SJzvX4ME6CB5YvPjX4F46T4NZl
Oq4XEnCcBF/1tcTmmL2YjpPgk3qfPaH8GcdJ8K2CV1dG+uH7Ge4HrHo/3frs
Nf6+4NGp4z3Zc/H3BTc37K+zpRf+vuB/zFWkU9pxvTb47irN/AgdHAfABTnV
fTvXxcM4CR5QOv3kgeYKcloyToKfOTer6OhlHCfBjZeua9BzFNNxErxwd2Tb
r3ocJ8EtXjrXmwdUEivJOAl++WGN8rOflbhPteS+6MSou6uaJ2IH8PBg2Ykd
T/C4T7XE25Yvvze2DjuAv768xn+bcpd9qmE+MG6D7m+7cnJMMh6Czw/8vuFD
E46H4NtarxyXuYrjIfjXR7PqUhaISY1kPAS/woy3PfRDTI5JxkPw3vW2wX77
Kul4SD8Hn3eI7cOqIj0k4yG4P8vx5sxVuO4b7g8dUxvNOj/vhvXj4JX1sT1u
J+M6dHgdRdVPkV3XoYMveH5xnGJsFfl/FbK7+A==
       "], {{{
          EdgeForm[], 
          Directive[Lighting -> Automatic, 
           RGBColor[0, 0, 1], 
           Opacity[0.5]], 
          GraphicsGroup3DBox[
           TagBox[{
             Polygon3DBox[CompressedData["
1:eJwtmXfgTuX/xs997vsjIhEhQlZkb7I3SYqk0t7DLuvX0JCGtEtDQ6G0pIF2
0lJUKkQRSWUlkkpS39f1u54/bu/X53ae85znnPd93e/3dWqcO3LgiDzLspv4
JxJb8M8NxC+IO1KWVWC+LDEUZVkTuDZ8Nf/3DscMgXczqjJfgfgroyJ8CPEP
Ri34MOJORiW4HPEvRh24CvFPRm24MvE/RiO4JvE3xuHwocTfGdXgisSyXMMJ
cEv4Vq7hM67hArg886cw3wbew6gOVyIewvwAuBWc4JZwXfhKPvsWnz0Fzplv
znwdOMIt4CPhDG4M14L3Mo6EDyf+y2gI1yC255hH4TPh1vA0+FS4FXxf7vO3
hO+FT4Y7wjPgs+EJXMPrfM1J+q3Mj2S+M9wdfgq+EJ7KMZ9n5g7MP8b8WXAb
+P7c938ixyzimNPgfYx6zFcjXsX825mvZz+jAfNHEP9m1IWrEg/jPBfBHeAq
sBKhE9wWfiD3OdvBj8BnwEfDD8OnKy/gs+Gj4R7wHPgi+FD4LLgtXBm+GO4I
n0ScyPWMC9wL+Bp4AnwmfCN8DTwMvhe+DT4Vvg6+Ah4CXw9fCZ8GT4Kvgk/P
natXw2fAk+GJwff+U/gD+BL4LngKfCF8u3IdHghfCV8Od4eHwefDPeDhyiv4
Uvhu+Fb4RPgqeAx8PnwbPBkeBF8Nj4XPhW+FJ8HnwVPhG4LzQrn6YfBz0zP9
CJ7MM1qS+ZmW5l515v+awVcw/2bmnDmQ+fbMN4JLwO3ghnAR3AquBx8At4Hr
w8Xg1vBR8MFwV7g5fBDcCW4Kl4I7wk3gknAHuDF8h3ICfkUawPgoc27fDC+F
z4VvhD/OnMNTou/z+fAt8DL4PHgS/GHmnLmdUY5zvszcbVqT8Evw9YwPMudS
Ra7hHObbwd2IQ3Ue7k835p/Mvca7wLNyn//x5HuymHM8nPzb34FnJv+u9+En
kn/Xe/CM5Pv2rtacNInzT4PfkPbA9+t+J+fWt/AjWgPwIulEcp6thacn39u3
4QeT9eRNeBrcDH4Nvg9uCr8KP5CsJ2/ADyU/r7fg96QrfO8j8F3MH8Hf8+FZ
yc/oA/geuCa8EL4brgEv0JpOzvV18DppLvcpI34nzYUDcZPyg2MOIP6onICL
E39SrsAliD8zisMHEn+Q/vLZYsQV0lbmd3L+VfCD8C49T3govEnan7xuv4M3
ShP5bBFxi/KM+VLE+cTyXNrdHPONvo9j9sOvSZuZvw/+lvnNzP8Lv6L9gfm7
4K+Zf4i/f4Nf1n7C/J3KH8byzDqzQXsJn43E9dpL4Jx4f7Kev86xncmZmbnz
dnby+vpQz1r7D+d5AD6SY67l72P4/zrwNXAf+G1pJMc8xDHVmB/N312lnfB1
cF+4CXw7PBBuDN8GD9D+AN8MHw83gqfCJ0iDi7zP9oerwqPgLnr+8Di4u64d
viv3vvCW9hyu4UGuoSvzs3OvtabwHfCJyjv4TngQXBueCPeGa8FXw72UR/AE
uKfyCB4P94DrwzfCx8FHwZPhfvAv0nG4DHExsSbX8DDX8GpBx1drHSVr9Bp4
q/QLPoi4MFkTv9YzhY+HV+g5wv3hr+AFyXq6Cp6frMUr4Zfg4+Av4XnwsfBy
+JlkXV4Kz4WPkZ7C26RxcGnidkZ5+GDiC4y+0lmOeQ7upf0AfhbuCS+Dn07W
/U/gOQXd+Rh+Ee6Xu/55n1ib3/4o3AW+GD4n+BwjtC8Hn3ukcjJ4HbSGGxPX
MyrCBwTrwSnwgGCdOBUeGLzm2sBNgmucwXD/4PrlZPh4uLKeM9w3uIYaAPcJ
ro8Gwf3g3VxfGfglrWdGC7gB838z/yV8R7TG9IG7Ml8Kbgk3CtaVY+BucFn4
aLh5sGa3h1vCZeC2cDP4Cd0z+L1gLW+nmjG4BjwJPi647jsdPjG4vjsDHhRc
Sx4P9wrWp05wq2BN6gK3CdaqznBruL7WFnxssK70hDvCJZW/cPvgPO0P9wx+
/sfBPYK1sy/cPVjnusJtg+vTE+DewfXdhdrjgmvPC7RnBdenZ6o2C677zoIH
B9d952vPCq6nzlPdFVxPna39Orj+Oke1JXyUtEc1WLD+HQFXDF4rveBOwbrV
FK4brGfN4HrBGqD7/G5wnfWgNDBYP1R7LwzWrdfgefDduffoxcF6oD16UbBO
qMZ4J7gue0D5EKxb2t/fDtYn7cVvBuvfq/ALwRqm2vLV4P35Iekz/GTyevgo
ur64gvnRwdqzEJ4bXI/fCd8crDGqRRcEa4xq7/nBOqoa+EV4Uu6a5+VgHVX9
8Fawhi2An4cHw3fANwbXKd3gdsF7YF24enCtrTrkfXgM/Dw8C/5FzxKuGrzn
1IArEatId+EO8D+MVnDD4F7nItVmwdo8F34yWDtfgJ8K3hOegR8PrqMfUy0B
XwA/qj0uuP+YAl8XXAvP0L4TXGs/JW0Jrv3nwI8F9ze3wNcGa/Y8eE7wXvE0
PCN4n28CH0kswXxzuH6wFvaGOyuPomtmaeBQntc65u6Br+CYJ5ifzt/Xw8/C
M+GxHLM1uCYZpnpC9xIeo309WP//j+Mf157I35erngjeH0fA3wfv6Zep5gje
s/qwpzzPZ/bCVxJnah9RPnBM5O/nmJ8M57oO1Zxw0D2FL4a/Cd73b4KTniU8
Dt4WrMnjpfvwY/Cl8NrgeuMS+NvgWmK06qHgvX6Uap3gem8kvDG4DpTej+Ha
hgfvOZfDw4L3kMvgocG1zz3w1OA9aiw8IngvGg1fGry/jYNHwn3gUfAlwXvg
eHgUPBy+D749uM56GX4OvgV+EX4GvgyeDt8D36D7BM+GW0b3ONofxzL/CDxN
zwJ+GL43uG5aDL8BT4Ffgp/Vs4ffgF8JrunehV/XGk/Oobmc85bk/eMFeGry
fvAifGvyHjAP3iC95rPFgnOKR5wF4g5GBbh48HPj8Gxf5jwqRozBOVIcLhF8
70vAJYm7gmvy0sSdwfVhKWJPTr6GuC/6ecqf2J/5OXNJ2X+Zc1Z1Yxacp6oV
/2X8yviRsSlznh5ELBecL4fCKTiPVKPmwXlxIHxQcL6UhA8OzuVScNng3DwK
rgl/lNyv/qiLItYj1AjO04ZwHfgqjtlNnMkxE+E98Gz4avh3eBZ8Lfw3/JTW
V/Lvn6H1Av8GP6E1m3yPHocnJX/f0/B18D7m58DXwHulzfBV/P8sDnskeK4m
XJm4n1EHrkY8urBPDQleiw3g2sHXot6kSvA1qv4sH/w7VDMfEvw7VBtXCP5+
1UiHB1+v+qkywWu6PlwLfj+5D9+oniu5n/8GXpg7Z6QzK3Prs/qIVbn1XP2I
nuOfhWf5We49VHX+h7nrKyXCyuT8Hkxcnlvb1RfsJP7F+Jmxi7GXsYXRK1pj
5V30hm/O7Fd8zmerZ+6hKhR+47PaG5O9gB+ia62NmXPyHebKZu5f+kTrvHrY
1cl10jmFa/id8VVmT0X9yxLdK+IOxg+Zj9E1/pTZa1lF/DTYa1kJLwv2jdbA
y5UHun/wF8H9zbc6f/D5tma+PvUK64grg3vo7+BVhWP+KBwnn2k98evg3not
vCJ4zel3/Z3Z19lAXB3sP63WngKPitaQHdJ89bSZe8ZzozVtm/KzUH+qj1Nt
oRrjOdUmhXWkfL6W8UXmHvOcaL3aSjw7Wg+3qMaI9mGUM92idVh9+peFvU85
/0kh37RelhTWo9ZRl2j/R31Kj2jtVe/cPdprUl/fkzEtcz87Olo/f5Xm5K6B
tU99CjfKvH635K6ZpY0bC3WI9HNz7hpbOvlDoa6Qlm5OrllLak3nrmnlsVwa
rcm/EOsVuQY6lmPOU+/E/HbisoKeSCvWwh0y74NLC2tW2rJNn8vssWzNXffK
Y2lR5LpQ66JTkfNGOVmuyLVU62T/8mutLa33aL2cTvwxdy+jnm5T7rpIff36
3PWqPIR1uesQeQvfwY0zew4/5e5r1JftyF3Py0P+NXedL394afIe1k17TnS/
IN+1rXQws8e7M3fdLt+4TXSdKS/3F+Y7Zu71tufuI9SrluKY0zJ7uZ2UW5k9
4Q2562p5HdpE1EPJI/09d08h73p37p5CnvP+3D2FPOo/CjWV/OR/4H6ZPe09
uWt4+dL7cvcd8rHfS/YZ2xP/zd3vyDf+L3ffId81j+7p5Md+kbzH67mn6B5K
Hnix6B5QfntRdG8oLzpG933yn5/hc6V1zaqHkjW9AbFydG8iz1C6t4fxfWHd
a/2HgiZJd7ZLI9Xr6v+J0znHCnhpQSt+KxwvHd6te658zXzezZk1dVfh/Hv4
fLVC/vxVOL90789obdP5txXOtamgfTsKerW9cLyO+7NwjL6rUnQPJc9zT+G7
9P0vFHRpLvGQ6B5NnmeZ6N5NvuhryV6z8rx0dB8q/798dL8mv/Tw6J5O/me1
6B5QvugR0b2h/NKa0b1As8L93FL47bsL16nfpDpXOvYJN2te7vrnaemc1nlm
D/b55LqwBbF5tI8tf+Or3D27aoBFuXt5eWW9c+fweM45IroXkKc0PLoHkY80
LLo3kYdzZnR/IZ9nbXLP859+d3RvIs9nXHR/J+/o5Oi+Uh7USdG9od5BjI3u
4+RrjY/uMeUvlSnyNen66zI/gfklxMOia2D5pRcwnszsOy1L7hmk4cWL7Kkq
Py+M7nfks9WKrpnlecqv+P+c0jOJ7o/kZR0a7bHId70oug+SX3dxdP8lL65O
dI0tf+/T5D5H+8gp0X2rvLt/knvy6qq5iEMy+6sloz1neYanR/du8uLqR78j
kC90fXL9lIgNot8FyDtqGO3/y5sqG/3uQJ5wuWiPSH7vlGTPRfp/Z3LPWZ64
Jrffon7nr9wekXzgRtHvSuRTTUiurfUcm0a/E5H3NZhxf+b3NSXgSzL7z3tz
+0vyiu9N9lD0e4+L7p31rkc6r7qmF8+kf3Sfrnc0jaPfy8grKx7td8nH/iy5
f9OeXjG6r5HfPjC6p5Mn/Hly3ak96/vkXlr3anVu70j1avUi9+TS/F3J3pbu
w+XRPb6800HwbOkA8YPc9ar6uzGM+Zl91CHRfevP0vvo/mgzsV90T/Q98djo
nmgD8ZvcPpV6zFbR75vkQ7Zm3JTZn5RGqTbpzTV+ldw7qQZYkdsrU43dLvr9
jrzKvtE92npih+j3QfI8O0a/Y5JH2j76HZB8zkXJ74d0/MHR75v0XqBSkf0C
7RdDo/0KebBLkntF3YfhyX3XP3DV6P5U7z6+TO4bVYMNiO7rVaN+ktwT6p5U
j+5t9R7k4+TeUvfthOheXjX5idH9gnqZBbn7I3kF7ya/x9I9rBHd8+rdyvJk
70B1y5pkr1PXtjj53Zjuf5Xo3lnvXP4Hm8G9bA==
              "]], 
             Polygon3DBox[CompressedData["
1:eJwtmmXAVEUbhndm9hVEREBREJESREWwO8FusRsVCwNbwRYUxcLGxgYbGxtb
7G7FxO72E7/r8pkfwznXztl9lxPPc9/3bM/dRgw5IDcajUP4p8l28dJojGC7
DnwTLyzC2AXeJjUas7U0GmsxfzK8M/MPM9eFsRG8FvO/sd+HsQO8BZw5fg2O
PxHenuPvZ25NeDS8A/wAvCp8nJ8PT4UXZuwEb8X7m7y/H7wzvDXcAg/i+DHw
jhz/IHPzMzaG12b+d/YXZQyFt4VbcXxfeEd4S7jA/Xn/AR7P+29krjdja3hT
5hvMd4M3Y3c9+C/2N+X4s+F9OP5xeAB8oPPwzfBB8B3wafBrcD94X3gQPAle
DN7f8wPf4LmEr4RHws/BI+Ap8KnwK35/eD94MDwZ7srYxOvB9/mD/csYe7O/
D+MK9ufl+F2ZX5HjL4dXh0+At4Pvgxfw/wCvy/F/st+LsRW8Cfwv+4M5/iR4
J45/CF4CPhjeAL4VHggfBK8P3wIvyNhc5v1/s9+TsSW8MTyL/YU4fm94DY6/
TmZsA2/GfOL8bsb8OfBw5p9grhNjLXhV5n9ifxXmj/X6M38v/BHbpeDZ2Z4C
f8J2Gbgt23Hwj2wHwV3YngX/xHYw3JXtePhDPu8S+Bw+/xH4TfgMeAx8D5zg
IfCiHH8e/Gq9v49l/g745Xq/HQ1Pgbern3cwxz8D38t2PvhD5t+GP4aXhtuw
PRV+jePHwscxfyf8FnwmfFKK/98r9fwfA98Obw9fWp/H6fBkth/DXzFuY781
89uxvyT7FzD/Qr3eI1Ncn2n1+g2HJ8KPwofA+8JXwg/X+3cv+FL4kXp9vae8
t16sz+uoFNf/ffh8+IwU98dL9fk9Cr4Nfqdez3Epnu8P4AvgM1PUh/fg8+DT
Uzyvf/C914d7sj0H/p3tenAPtmfDb9fn7dQU9++78Lk+XynqxQbw6fDuHD/N
WgNfBh8GPwu/Dp8Gn8jxd8ErwkfBQ3LwRvX87wk/BrdlLAsP4Pgv2Z+TsRw8
EP7K/x/HLQYXtid7LO8/wnqR43rOZQ2Dl+X4b9jfsN5fw5h/FG7HWB5egvmv
2V+J+aOtj8zfDS8NH+bzk+P6LwUfCm+U435bsl6/DXOc75XhY6xnOe7fZeDD
fZ5z3K9v1PMzOsXnt2esBi8Hf8t+B2sEvDz8HftzW5OtH/AP7G9Rr/f+fN7T
1mLGk/BDzK/E87sL/DT8CLwKPJPjVoDbsz2NuSH1eu8HP2WtqNdvX/hJ+Cu2
K8Nzsz0T/oLtinAHtqfDrTh+W88XfD48H2MdeHX+3i/sd2asa32Bf2W/I2MN
eAX4e+shY214Nfhn9r/kc1aCO7I9w/uJbX+4yXZs/Xt7eb1z1KcengPPP+//
x1rJuA++HV6K+U3h2+DJcH/4Ad7XFv4MPpi5B+E54c/hQ6yNjKnwFHhJjr+f
+TngT+GDvDaMC+Gz4K7Mbw7fDd8CD4C3sMb47MNLwJ/l+P/NmeN+/S1H/1ow
x/m5j20b+BOOPxDemfEU/DC8Mu8fAt8D3woPtB7Dd8E3w4vDy8Aj4YPgDvCJ
nJ/X4Ev43HXhqWxnhz9mfoS1m3EFPAHu2RL1sDX8EXyAfwtuBc+A96/95Hj7
Ea+35/jVeW0CPJ75BeDB8OXwhXAPeEf4CfhBeEV4I/hm+Dp4EXgT+FZ4ErwY
vIM1DZ4KrwBvAz8A3wUvA2/rNYLvhpeFt4Mfgu+Bl4O3t0bC98LLwxvDt8DX
w4vCn+e4H9vlqA+f5uhfc7D9wue1GffTUI5vx/Ev8PpA+Df4A+tpjuexhe2n
9qccz+NsbD+Dv8vR7zvleF6/yaFv5slRX15iuwT8O5/3IbwC4xT4eLgTf2/9
Wv92y9Hvfs3R77vleB5eZrsk/AfHz7Af5qhP/8KfwMfz/kfhi3n9TetJjno4
i/mPra856uX/4I/gsRw/Hb6K19+Cv8+hN+bNUV+Wb8b1tj/Nw/dbET4VPgGe
F14KHu73heeCZ+R4nlux/dx6yxhlv2W+I/MD4T3gneG28BLwnvAu8JwtoRes
Z63ZzmxGfbJezJWj/h7H950GXwS/Af+SQ78skEN/qCfUN51z1MMfcujB+XLU
lzUYF8Fn8/e68fdWgc+CT4G7wCvB42r/mQ/+OUc9mZ/tj/YKxvja3+Zn/m1e
XxTObE+yFjMuboReWZD5abzeEf4SPpS51s24nxZOcb88zHwPeCb8DtzC6At3
r9drNsbC9td6fWcrcb4G5MZ/ercVrw1gt2+K+7GlxPldPIc+/BF+GX4mxfnK
8G7wIsz/rxn9W33XPUc9Tozunq96v+dmfL/O9X5tlNDnC+fQ16nq13459ORP
8Cvw9BT3X2H0hLvU+1WTot5qA7/vPMfvDi+Wo17Pgjt4fzLehf+B27P/VyPO
z+zNeH76pbi/2jTjeVgkxf1yIMffDo/j816F94Fv9HrCL8FNeBjcP4fe3Q2+
Bj4afhHeFb4aPgp+wdqb4/x/X7/vkzmuz7fwe824vv7/vkjxfYfz/pvgMbz+
MjwUvgoeBT9vrar+bE+OvwTu34zrsQM8O9dz8Wacjx3hNvCAZnzfneA54Ff5
nIXgv+ETmNuAcYPPL7ww868w39vzBR9f60Uv+E/4OPg1uA/8D3wi/DjcCf4G
PsJaaR30frXHqLEY87D/NfOHM782Y6LPH9yLvzeFeW/Fd+C9mbszhw99Dx7O
zh35v1um8S68j70Rng3+AN7P3pX/u40b78P7wo/Cc8NfwYfV+tav0fjvj4yG
12dMBq9kvi9vfI7Xu8G/wscytw7jOvhyuDfz/+bwv31z+Ke/c/jJ3jn87j85
/OpCOfznmfV5uRlej/fPyuFf++Twb2+xXQRObMfA09l2hX/m7x0NPwsvAP8C
H2Pvg+eFv4OPhNdjTIInwn1awm9aH9fMUT+93zrDPzA/kmPXZVwPXwEvxPzT
zHeBf4RHMfcMPD/8E3wUPJLPux8+l9dfb8b18Xl6m/m11TvVzw6DL2qGP/Z6
7p2jnvn/nwFPsi/Cf5fwL/oY36/mG8x7N2iEFtyqxPczhFD/bFJCT+yVo55u
XEIP7OH/Cz4D/hC+Hh5sfy9xPkbk0A9qvEEpPIbaT0+oV7WmW9vVmGum8Bxq
Tz3I5ik0p95ED6JXtaZZ286Fh6TwXH/CFzajV9mz5iyhUe319ny1pJ5s1xQe
WK+mJlar2oPsRXpYtbY9yl6lR1wphYfVO+5cQs8ckUNPmReoN4/M8bzsVEKP
HJ6rPiqhhw6Fu8Oj4dfhS3PopWPgF+ALcuibo+Hn4fNz6J8x8BvwZTn0/Unw
m97/OfTiafD78LX2VXgc/B58jX0aPhl+y/srhx84Hf4Avg4eBB8FPwefl0N/
qbmXSeEB1OKjmH/Wfsf+0i3Rn1+CJ+TQb/o3++nmOfq//tt6dVCO/rhtief5
wBz9WP1j/9w1R/9dvoTe2CyHnl2tRL/e2joBr1einw/NoUfWKaFHd8mhp8xT
7Nfb5tAvx8Ivwhfm0If27KVSeBh7uZrX3mSPUgurkdumeCbVzmqkV+C3G6Gd
fMYeS6GhfPbMdMx29OjzlfCoF6TwuHpXe8KdKZ5Re4We99oUPUMvbM1YKIVn
tZZYU3qn0BjTa80yq1NTWsv8G2ZIZkf+bWtCzxQ101phJrJ9ih5tr76+GbnO
U+w/XeKcqO1OaMS58hqp1fTcXjvPuV7CGuW18JwfkUITei3MaDZMkcH8VGvE
5NoTrD1mgmNTeHazQjO3I1NkhmZx63D8jbWGP5TjOx3p/ZDiu54Kvwtfzdzq
LVHjeqWowdY+e9YCKXqivez+Evnb7rw2gbk/S/SzW2o978TrX8OfMm7I0XNy
ih5nL7InNVP0RHuVHnCeFDVdb6gna5eiBuvV9IDtU9RgvaEesmOKnqC3fJb9
b9j/vBEezJqullNTWOvtibMaoRHtlWpEtZKaYlrteWYPanx7oRnG0ik8sdmG
Pa9PCk/8XO1JS6bw9PYqe77aSI2kFlATLJoik1Mr2GPnT6ER7L32+K4pNIS9
X42xWIpMTO1hj1ebdajXVw9o9mQGpTc8hfGO/Zm51VrimfDZODuH/+5TImP0
HvT6msGYrZnZmc2YgZjdmamZjZj5qMXH1fvR93hvmOH4WRfDe6ToaR1KZGJm
Y2qsTiUytOH1+3UpobnUXmbIc5fIYMwSzVzMZsxczF70YGY9ZnxmfWZCZptm
OmaJoxuR9ZhBH5Yi0zGbNnM/PEUGahZvhnxwfX7s9WbCh9Tny6zYTPnQFJmS
WbMZst73kUZky2ZKZotjGpE1mSGZ3Z3YiGzJTNBs0MywK3wtPCJFptRbbQsf
kCKj6qm2hfdPkVF1L5HxmfWZGbk2YEZoVmgGZLZs5mf2ZwZkdm8mdl6KjNOs
zIzpshQa2uzJzOjSFBraLMnMXa04sRFaw8z44hQZulmymdIlKTSyWZOZ4Lkp
MlqzQjPMUbU+mW3rifVW9gh7hRnr1Sk0vtmrGaZZphmkaxdmkHq18bW+XQXv
lyKT61ZC49+YwjOo/fUAN6VYE9AbmPGbFdnD7eV6CLMkMyW9hRmy2tueZm9T
49+QYk1A7W/mafZpxuraiRnvyFo/fV70KPel8LR6F9cg7k/h4V2bsIZZy1yT
mAM+pESecnqOvOewEvneGTnyJjWd2s4aOFeJTLslRaZjP3u/9rfOtf7oCfWG
9mx7tx7rr/p8603frc97x1qPvCe9N0/JkZ/p8fR6amazhyNK5Itn5ci7DiiR
x4zNke/sXSJPOz6Hfvccei5PyOFf9i2R94xW98NHeo7h8Tnyt2El8rVjcuj7
PUvkYcfm0Mf7l8iDTs6R9+xXIi86KUfetFeJPO64HPr78BL52pk58jR7ur19
IrxqS3i8VlUP6P3MjAbWemyWpEfWK/doRFY0o9bvXrXe6lH71fprNqKH7lzr
u1mQGYBZgJ7WLMlMplsKj2lW80ntF/1q/TcT6F77h9mOnl/vb6ZgNjWz1nvr
u/r069o/7Afq1x+qflWvqqf/y3hSZDZmP2aSZulmRmaVZmL9U2RGZmVmWGbl
ZmBmW2ZcZtNmYGZfZphmvepls00zBfWzel09boaycorMzWzFTMus10zOrMsM
x7UkM1KzHTMbs+E1G5HlqOnMytSEaj09ZiOFZ9R76kHMYtWAehM1q9mh94Ba
Vs1sdug9opZWs96R4p5Ty6qxzRK9Z9Xeamqzc+8Rtbaadmp9Xn1e9Cxmn2pQ
vYye5un6POl11NhPpNDsam81uVmuz4haXY39VApNqvbWcz1Tnye9mJr9yRQe
QC2vRje795lQu6th7639Qm2rx9Gb9are55YS19prrne5sYR2UPOqfW8ooX3V
DGqHu0p4KT2UXurOEtpOD6YXM0O+KUcNMlu+qYQXUJOoTW4tsX6nJ9Ib3Vbi
2nsP6KVu9v/QCA+hl5hSwuvp6fR2d8AbNsJj6jVvL/H/0RPqDe+Bt2+Ep/P/
5zM6LYXG8NlVIz6ewrOoHS8pofU+8/4qsea4Sorv6FqkGcjiKdYkzUZu95lr
hOf9uYRnu6j2K+u/NWxS7QfWNj39gikyFb2+elZd6d/8pYQHnFD7n97wLMa3
jdCkf5XI1FunyAjM2j2/6kT14u/M/1ZifybjjxKa6tEUnkutZQ2eXPuNtdke
4NqDNdHeYI29svYna6819qraL6291mjXJqzJ1m41mv1Nf6J2s+ZOqf3OWmxN
NUvX41prrblmE3p4a7E12ezFTMBabY9ybcKabe+y5pp96PmsxdZk1wL0xNZq
a7BrG9Zoa7M94JoUHtnecHcJL6/n1/tPLlHbrHFq5XNLaHc1vdr+sxLaRE2i
NvlcjdQIzaJ2+bpEr1cDqAV+gB9rRA+2F38D39kITaA2+L5Eb7Zn27s/KaFd
1DRqm49L3CveM2qfmSXOtedcrfBpCW2k5lH7fFHC+6lh1DJfldAiagi1xJcl
rq3XWC1yXwktYIZhlvFRCW+pJlObfVvi2nkN1SpPlNCCakC14HMltKmaVe36
eAltqCZUGz5YQhurqdXWj5XQimomtdN3JWqfNVCt+nwJL6fmVfs+W0ILq2nV
tkObUat8Rn1Wnyyh3dWoatUZJbSkmk/tN72EFlYjq5WfKaGV1dBq6anwPo3I
aMxq7i2R1ZjhmOVMLNEr7Zl6rd2bUQuswdbi8SW0jJpGL7NbM54la4a1Y1gz
arU119p7UQnvp6fT2+3ZjFptjbfWn12i9+jh9HITSng/PaHe8LwSz7aeUm95
YQmvqIfUS55fQoupycwezinhRe1p9rYLSnhNMwiziD2a0QvsGfaOvZrRa+wZ
9o6LS3hpPave9dISWkRNore8rIS30/Pp/a4qkS3oqfXWV5SoZXpqvfXlJby1
nlBveGUJ723GYNZwdYmswozCrGJSiVqqZ9Q76unbNaImWhuvtSY0wrPqXa8p
4V3NPMw+ri/hNfWoetXrSmgZNY1e1kzcbHyY37FEZm52vrv/pxKZmWuNamKz
ND2/3n9G7aeueWyQYk3HtRDXMPytkPmiQbUZsL9Fcg3PbNg1DXufPdD8xDUD
fyvjmpxrCa5ZuNbsGpRrGf7Gyt9aDfUalMi49Cv6Gf2BGd/5KTJRsz/zDrOY
vtbmEmuO3sve0/pk18RcGzOf7FUiI/bZtwboJ82k/W2Ra3azagbm2px+2WzM
31D5W6pdG5ET+Zssf5tlpt2+xG+8/K2XmXibUn/jk0IDmIeaUbqWa6Zrdmmm
61qZfsqs1/De316Zt7o2ZcZ7coqMzuzXDE//rp/Wr5kx68f0Z/pB16j8LZNr
4K5dmdH7WyfX7MzuXSN0rdA1rx4lfkPmb8nM9DuW+E2Yvw0zw29XYo3EtZI9
4AXh1maOKdZYOpfIGF370z+aPf4fwVrPuw==
              "]], 
             Polygon3DBox[CompressedData["
1:eJwt2HfcTmUfAPD7ue/nfpARkURLIbthi8ceZWSTvTWsMitUVhItonqLBtpb
tNBLaRkNJKtBvdp7kt7v73OeP36f6/p9z++c5z7juq5znopDx3Ubm06lUp+I
rPg3k0p9n5NKFRaFxL7cVOozNlzRHPktajrK3xMd2Gg2kZ0vz1X7j/w0car4
TP4pH6Zutnyhug7yD0QnNpZNZnXlXdQuYK+y19lEVpQVY7VYTXFYfpR/qp8n
suJjdpBdru5m+SL7dpXvE/3ZdDaHtZJ/KcawW9gS1kM+xP4Psk1so8h3Ebby
tmyUfLy62vLDYgJbzO5j/eS97LuIrWbPizr2bcJGsaXyZeo6qWvOxrP72SOs
d1w7NputZCtEVft+woeyWfIF6i6Sfy4uY/PZHayL/JC4gi1gi1k3eUvHm8SW
sDvF6Y73KE+xivJqurv1H2dp7VmsBtujX9e+XbTXs3msoZqV4jd52bifbKvt
+9kA7Qw2l7WWfyg6s3FsCqsnXyMqspbsIvaX/juslXY4G8NqyFeJv+TlxVns
A9tfZudr037/cfEMiANiILtO3Y3q2shfEuexbqwvKyLfIS5m49lUVl++VpzJ
WrEO7G/9B9nP8pKiAnuHPcR+kZ8gTmHvsmauyzjtcvYw66kmn8WAWcZWsV7s
CZFhleI5ZXv1m6q7VHsXW846q3lM5LAzWXX2sf77rKN2DJvE6si3iDZsJBvH
aslXiF/lZWJssS22P8z+jnMQldiH7BF2JM5BVGY72JMxNrWVWS22T7+e39dV
ewO7iTWI685asCvZ1awa2ym6sQlsGmss/5+4ii1i97K+8o/FJewaNpM1l+8S
3dlENp1dIG/gb/Rh89itLL9gnBdlF7AmYr58N+/JJsuvU9dUfro4TZxje9O4
Z9qP5D30J6mboa6J/FRxiqhte5O439q98n7609TNVteyYOw/EPeAfSB2y9uI
qXEd5U+rG6huj+jLrmWzWIt4ztTNYy+yDWwsu5Bdz55hL7JRMc+xuWwNW8dG
x3hhN7K1bD0bw1qwK9kD7FHWh7Vn17Gn2Vo2MuYlNj3uKXuBjYhxxSazVexJ
1p+1ZlPiGWFPsQHsInYDe5a9xC5l7dgM9hRbw4azOqwdmxLjKI4pryEasb7y
S2J9MD6/UDuaLYw5x77d5aXFCaKa+vq2/Ud7VozBGK/6zWLO05YRFdLJ/Y77
/pP8RDVlRHX9Brbdqz1dVNfvEHOJOBrHFb3Y3JgP4lzkv2eSdSPWjyds+0Pe
kA/Sv5Utta0dW86WFZxPQ9vu05biJUVV/XrsnoK/0TudnH9ch9LOtzEbwm6X
3+147QuuVXt2Gbs05hR1FfkZ4lzb8m1bUXC+5dPJOcS53JabrB93pJN1J9af
nQXnWy2dXOO41ovjOjlWeVFL/4J4RqIVI9PJ+cd1KOfvbotnkF0uv8rvO1d+
signaqpvHGuQ9il5Ef3qsWap+1y/ER+svY3dxdqq2R7PDLuCTWDnxVylbg57
gb3KrmDPx32PdSTGL/tGPyfuibyKqM22s2/UXRv3NdY8NlT+tbgmnhP2EBsS
52rfSqwH68+O6H/Lp8X9YivZsDi3eLZYd9aPHdX/js+MuSGeA3Z5nH9cV3Yx
68V+1/+Bz4/1MNZudqX8R3Eze4KtZlfJ342xxEawsaxmzEGOV5X1YYNZKuYb
VoX1YgPRMf0KrLK2JxvA/kkn61msa1VsqxPrg3ZdJnnustlk7MQYOiYOx30V
Z9h3g+1HYp6V/y0vKX6Rr88k4ywvm4ydGEPxbjErnbyTxLvJ+/FeFvO2/knx
bmDf12x/I5M8n8WzyfiMcfq2aMmGqRutrrr8e3ETe4w9x8bL3xTN2RB2GasS
4y+TzMvFssnzH+NgcyYZ8yVYJf3KMT/7PWez3vYdFO+c+oVYNtYl1pQd0P9L
7ZPx7hDzc6zd8o2ZZAwcl03m+JjrT7DvSayduovV/aBfipXVtmWd2fdxnqyE
Np+1YV/ol2bltO1ZF/aj/n8zyVgpkk3GXYy/1zLJfBHzXrmCcVXYvnmsvn3z
7btfv2TMY9o2rBP7No7DCmkbsGbxrh3Xgx0f7xisLfsyzokV1jZkzdmnMc5i
LtG2YBeyP/WPj/lE25p1ZN/pn8hO0XZk3ePZ0K/EztEOYiNZnmNtyCRzayHn
UVb/JFFcFIt7k5u8ey3VnhFzpH4/+w6N18i4n6wm68+GxWMf8zqrxQaw4Sw3
niNWmw1kI+K7gn0lro65lT3IBsffVFecNWWt2aGYBzLJ+2a8dz4u/zV+o7rT
9Duznrb9pl+WnartxHqwX/VXx33RNmat2M/6i9kBeUYUYmvZIrZfniPy2Jo4
J8e7V7uF7WAz1dwfc4K8mDiZvRXXnpUQZ6uvK79bO0Dcp7815nB1s2x/VpRi
57PG7Ku4HrH2aLexXWy2msHsfvZevH+wufGuwZayN9k2Nj2TfJd9l5N8V8X3
1VQ1/cRd6t6Sb1c3Q80gtpxtZx+xOey5GCOsTqy17Gv9jLo/5VXFuew99kys
g9rzWCN2OB031HiKOSPmcunmdPKtMTGdfLfE98u78lcyyXyWySbXJ67Ti7EG
sq7xzmDfwvK02j/kZ4tz2DbbX80k1zI3m6zDsR4/IH5SU0KUV/d2OlnzRqST
75v4ztkkv0QsYZvlW9VNs18e+zeOL+qzXTG3smOxFol6bCd7OuZibQ1Wlx2M
tUTdrdoN7E02WU03dgtbzzazSawrW8jWsTfYBPazuIe9Er+N3SBfJr6Rp8WJ
7HXbl7Nv5bmiLHsjxhw7KC8uirJX4jzZZ/IiEeyldPL9+0lO8m0e3+hj/I7b
2B79I8lSlHpe3e06e9k/yS1MrY51N8YhOyYvLTayJezz+JviOPYyG2WHR7S7
c5L/CyxUM5I9zD5iB9gCdofYJ/83lfzv4IVYn2NNZylRRrMp1jh2SH58jKV4
R4u1PX639jX2FpuSSf5/cDQn+daPb/6Z8qHiIXUfyveom6euJ7s95mn2NpvK
+rA7Y01jW9i1rDdbzF6PZ5Rdw4axFWwH28tuYneLL+Sl4vqzdbb/FK59mW1k
18e9FV/KS8dzydbbPtzxVmp3sn1svpoRbBXbxfazm9mmTPItUjSbfMPEt8z/
Aaio/CU=
              "]]}, 
            Annotation[#, 
             "Charting`Private`Tag$43259#1"]& ]]}, {}, {}, {}, {}}, {{
          GrayLevel[0], 
          Line3DBox[CompressedData["
1:eJwt0jkvRUEYgOFjX68loiUaoqAUBaUoqEQUdERBQSIKSoXQ6fgFtEToJXT2
5drXiIitsa/hmUTx3udL7uTMTM4pae9t6kmIomhYrwrzoy41mxhFeVxgMddZ
yVPW8oGN/GYbs5OiKKZuczkHWc1R1nOCLZxiJ+fZzyW+8zqobT3rXssOtMMV
xrnKXa5xL5yJ+9zgAbe4qcPwHB5xh8eM84S7POUez7jPc067xw0/dKGXcEeN
OdsWh7jIPs6xg5Ns5jjrOMIqDrCMpeoyZ7CVn/Zo4B1reMyKcC8WhT2tu+Kb
cvUU1qrQGXNYwBjzmR3WMIsxZjKLGWE/pjOFqUozJ4U5vGOm8FfJ+gn/6UuO
Ec34uf3/Hv4A3W9LBg==
           "]]}, {
          GrayLevel[0.2], 
          
          Line3DBox[{690, 1011, 1019, 1349, 689, 1128, 912, 691, 1129, 913, 
           692, 1130, 914, 693, 1131, 915, 694, 1132, 916, 695, 1133, 1020, 
           1241, 696, 1134, 917, 697, 1135, 918, 698, 1136, 919, 699, 1137, 
           920, 700, 1138, 921, 701, 1139, 922, 702, 1350, 1012, 923, 1013}], 
          
          
          Line3DBox[{704, 1021, 1242, 703, 1022, 1243, 705, 1140, 924, 706, 
           1141, 925, 707, 1142, 926, 708, 1143, 927, 709, 1144, 1023, 1244, 
           710, 1024, 1245, 711, 1145, 928, 712, 1146, 929, 713, 1147, 930, 
           714, 1148, 931, 715, 1149, 932, 716, 1150, 933, 717}], 
          
          Line3DBox[{719, 1025, 1246, 718, 1026, 1247, 720, 1027, 1248, 721, 
           1151, 934, 722, 1152, 935, 723, 1153, 936, 724, 1154, 1028, 1249, 
           725, 1029, 1250, 726, 1030, 1251, 727, 1155, 937, 728, 1156, 938, 
           729, 1157, 939, 730, 1158, 940, 731, 1159, 941, 732}], 
          
          Line3DBox[{734, 1031, 1252, 733, 1032, 1253, 735, 1033, 1254, 736, 
           1034, 1255, 737, 1160, 942, 738, 1161, 943, 739, 1162, 1035, 1256, 
           740, 1036, 1257, 741, 1037, 1258, 742, 1038, 1259, 743, 1163, 944, 
           744, 1164, 945, 745, 1165, 946, 746, 1166, 947, 747}], 
          
          Line3DBox[{749, 1039, 1260, 748, 1040, 1261, 750, 1041, 1262, 751, 
           1042, 1263, 752, 1043, 1264, 753, 1167, 948, 754, 1168, 1044, 1265,
            755, 1045, 1266, 756, 1046, 1267, 757, 1047, 1268, 758, 1048, 
           1269, 759, 1169, 949, 760, 1170, 950, 761, 1171, 951, 762}], 
          
          Line3DBox[{764, 1049, 1270, 763, 1050, 1271, 765, 1051, 1272, 766, 
           1052, 1273, 767, 1053, 1274, 768, 1054, 1275, 769, 1172, 1055, 
           1276, 770, 1056, 1277, 771, 1057, 1278, 772, 1058, 1279, 773, 1059,
            1280, 774, 1060, 1281, 775, 1173, 952, 776, 1174, 953, 777}], 
          
          Line3DBox[{781, 1175, 954, 779, 1176, 955, 783, 1177, 956, 785, 
           1178, 957, 787, 1179, 958, 789, 1180, 959, 791, 1183, 1181, 960, 
           793, 1184, 961, 795, 1185, 962, 797, 1186, 963, 799, 1187, 964, 
           801, 1188, 965, 803, 1189, 966, 805, 1191, 968, 807}], 
          
          Line3DBox[{806, 967, 1190, 804, 1294, 1073, 802, 1293, 1072, 800, 
           1292, 1071, 798, 1291, 1070, 796, 1290, 1069, 794, 1289, 1068, 792,
            1288, 1067, 1182, 790, 1287, 1066, 788, 1286, 1065, 786, 1285, 
           1064, 784, 1284, 1063, 782, 1283, 1062, 778, 1282, 1061, 780}], 
          
          Line3DBox[{809, 1074, 1295, 808, 1192, 969, 810, 1193, 970, 811, 
           1194, 971, 812, 1195, 972, 813, 1196, 973, 814, 1197, 1075, 1296, 
           815, 1198, 974, 816, 1199, 975, 817, 1200, 976, 818, 1201, 977, 
           819, 1202, 978, 820, 1203, 979, 821, 1204, 980, 822}], 
          
          Line3DBox[{824, 1076, 1297, 823, 1077, 1298, 825, 1205, 981, 826, 
           1206, 982, 827, 1207, 983, 828, 1208, 984, 829, 1209, 1078, 1299, 
           830, 1079, 1300, 831, 1210, 985, 832, 1211, 986, 833, 1212, 987, 
           834, 1213, 988, 835, 1214, 989, 836, 1215, 990, 837}], 
          
          Line3DBox[{839, 1080, 1301, 838, 1081, 1302, 840, 1082, 1303, 841, 
           1216, 991, 842, 1217, 992, 843, 1218, 993, 844, 1219, 1083, 1304, 
           845, 1084, 1305, 846, 1085, 1306, 847, 1220, 994, 848, 1221, 995, 
           849, 1222, 996, 850, 1223, 997, 851, 1224, 998, 852}], 
          
          Line3DBox[{854, 1086, 1307, 853, 1087, 1308, 855, 1088, 1309, 856, 
           1089, 1310, 857, 1225, 999, 858, 1226, 1000, 859, 1227, 1090, 1311,
            860, 1091, 1312, 861, 1092, 1313, 862, 1093, 1314, 863, 1228, 
           1001, 864, 1229, 1002, 865, 1230, 1003, 866, 1231, 1004, 867}], 
          
          Line3DBox[{869, 1094, 1315, 868, 1095, 1316, 870, 1096, 1317, 871, 
           1097, 1318, 872, 1098, 1319, 873, 1232, 1005, 874, 1233, 1099, 
           1320, 875, 1100, 1321, 876, 1101, 1322, 877, 1102, 1323, 878, 1103,
            1324, 879, 1234, 1006, 880, 1235, 1007, 881, 1236, 1008, 882}], 
          
          Line3DBox[{884, 1104, 1325, 883, 1105, 1326, 885, 1106, 1327, 886, 
           1107, 1328, 887, 1108, 1329, 888, 1109, 1330, 889, 1237, 1110, 
           1331, 890, 1111, 1332, 891, 1112, 1333, 892, 1113, 1334, 893, 1114,
            1335, 894, 1115, 1336, 895, 1238, 1009, 896, 1239, 1010, 897}], 
          
          Line3DBox[{911, 1018, 1017, 1352, 910, 1348, 1127, 909, 1347, 1126, 
           908, 1346, 1125, 907, 1345, 1124, 906, 1344, 1123, 905, 1343, 1122,
            904, 1342, 1121, 1240, 903, 1341, 1120, 902, 1340, 1119, 901, 
           1339, 1118, 900, 1338, 1117, 899, 1337, 1116, 898, 1351, 1015, 
           1014, 1016}]}, {
          GrayLevel[0.2], 
          
          Line3DBox[{251, 474, 1128, 252, 1243, 488, 280, 1247, 503, 295, 
           1253, 518, 310, 1261, 533, 325, 1271, 548, 340, 1283, 563, 1176, 
           355, 578, 1192, 370, 1298, 593, 385, 1302, 608, 400, 1308, 623, 
           415, 1316, 638, 430, 1326, 653, 445, 1337, 668, 460}], 
          
          Line3DBox[{253, 475, 1129, 254, 489, 1140, 281, 1248, 504, 296, 
           1254, 519, 311, 1262, 534, 326, 1272, 549, 341, 1284, 564, 1177, 
           356, 579, 1193, 371, 594, 1205, 386, 1303, 609, 401, 1309, 624, 
           416, 1317, 639, 431, 1327, 654, 446, 1338, 669, 461}], 
          
          Line3DBox[{255, 476, 1130, 256, 490, 1141, 282, 505, 1151, 297, 
           1255, 520, 312, 1263, 535, 327, 1273, 550, 342, 1285, 565, 1178, 
           357, 580, 1194, 372, 595, 1206, 387, 610, 1216, 402, 1310, 625, 
           417, 1318, 640, 432, 1328, 655, 447, 1339, 670, 462}], 
          
          Line3DBox[{257, 477, 1131, 258, 491, 1142, 283, 506, 1152, 298, 521,
            1160, 313, 1264, 536, 328, 1274, 551, 343, 1286, 566, 1179, 358, 
           581, 1195, 373, 596, 1207, 388, 611, 1217, 403, 626, 1225, 418, 
           1319, 641, 433, 1329, 656, 448, 1340, 671, 463}], 
          
          Line3DBox[{259, 478, 1132, 260, 492, 1143, 284, 507, 1153, 299, 522,
            1161, 314, 537, 1167, 329, 1275, 552, 344, 1287, 567, 1180, 359, 
           582, 1196, 374, 597, 1208, 389, 612, 1218, 404, 627, 1226, 419, 
           642, 1232, 434, 1330, 657, 449, 1341, 672, 464}], 
          
          Line3DBox[{262, 480, 1133, 264, 494, 1144, 286, 509, 1154, 301, 524,
            1162, 316, 539, 1168, 331, 554, 1172, 346, 569, 1182, 1183, 361, 
           584, 1197, 376, 599, 1209, 391, 614, 1219, 406, 629, 1227, 421, 
           644, 1233, 436, 659, 1237, 451, 674, 1240, 466}], 
          
          Line3DBox[{265, 481, 1134, 266, 1245, 495, 287, 1250, 510, 302, 
           1257, 525, 317, 1266, 540, 332, 1277, 555, 347, 1289, 570, 1184, 
           362, 585, 1198, 377, 1300, 600, 392, 1305, 615, 407, 1312, 630, 
           422, 1321, 645, 437, 1332, 660, 452, 1343, 675, 467}], 
          
          Line3DBox[{267, 482, 1135, 268, 496, 1145, 288, 1251, 511, 303, 
           1258, 526, 318, 1267, 541, 333, 1278, 556, 348, 1290, 571, 1185, 
           363, 586, 1199, 378, 601, 1210, 393, 1306, 616, 408, 1313, 631, 
           423, 1322, 646, 438, 1333, 661, 453, 1344, 676, 468}], 
          
          Line3DBox[{269, 483, 1136, 270, 497, 1146, 289, 512, 1155, 304, 
           1259, 527, 319, 1268, 542, 334, 1279, 557, 349, 1291, 572, 1186, 
           364, 587, 1200, 379, 602, 1211, 394, 617, 1220, 409, 1314, 632, 
           424, 1323, 647, 439, 1334, 662, 454, 1345, 677, 469}], 
          
          Line3DBox[{271, 484, 1137, 272, 498, 1147, 290, 513, 1156, 305, 528,
            1163, 320, 1269, 543, 335, 1280, 558, 350, 1292, 573, 1187, 365, 
           588, 1201, 380, 603, 1212, 395, 618, 1221, 410, 633, 1228, 425, 
           1324, 648, 440, 1335, 663, 455, 1346, 678, 470}], 
          
          Line3DBox[{273, 485, 1138, 274, 499, 1148, 291, 514, 1157, 306, 529,
            1164, 321, 544, 1169, 336, 1281, 559, 351, 1293, 574, 1188, 366, 
           589, 1202, 381, 604, 1213, 396, 619, 1222, 411, 634, 1229, 426, 
           649, 1234, 441, 1336, 664, 456, 1347, 679, 471}], 
          Line3DBox[{275, 486, 1139, 276, 500, 1149, 292, 515, 1158, 307, 530,
            1165, 322, 545, 1170, 337, 560, 1173, 352, 1294, 575, 1189, 367, 
           590, 1203, 382, 605, 1214, 397, 620, 1223, 412, 635, 1230, 427, 
           650, 1235, 442, 665, 1238, 457, 1348, 680, 472}], 
          
          Line3DBox[{277, 682, 1350, 683, 278, 501, 1150, 293, 516, 1159, 308,
            531, 1166, 323, 546, 1171, 338, 561, 1174, 353, 576, 1190, 1191, 
           368, 591, 1204, 383, 606, 1215, 398, 621, 1224, 413, 636, 1231, 
           428, 651, 1236, 443, 666, 1239, 458, 685, 1352, 686, 687}], 
          
          Line3DBox[{459, 667, 1351, 684, 444, 652, 1325, 429, 637, 1315, 414,
            622, 1307, 399, 607, 1301, 384, 592, 1297, 369, 577, 1295, 354, 
           1175, 562, 1282, 339, 547, 1270, 324, 532, 1260, 309, 517, 1252, 
           294, 502, 1246, 279, 487, 1242, 250, 473, 1349, 681, 688}], 
          
          Line3DBox[{465, 673, 1342, 450, 658, 1331, 435, 643, 1320, 420, 628,
            1311, 405, 613, 1304, 390, 598, 1299, 375, 583, 1296, 360, 1181, 
           568, 1288, 345, 553, 1276, 330, 538, 1265, 315, 523, 1256, 300, 
           508, 1249, 285, 493, 1244, 263, 479, 1241, 261}]}, {}, {}}}, 
       VertexNormals -> CompressedData["
1:eJxsnHc8l//3/0MSWaVBVFYTRVOlnkSZJTIyCsnO3mWvbNlJskKRbEo49s5M
SiWRaL2uskfxe16v9+j7ed9+/dOtczu3h/t5PJ/XcxxdF98Va1Uj2hUrVsjR
r1hBh//Os5IwoA2SgCHRZitx54donj9739tpApkvOQs2LtpWCeRbBB/+loFm
rO4Wus0RaEYz4UPFL/uqUKtYp11n0hABOp1NCwQS9XofdHTJpip5z6GtjSeT
kOtW1pAHvwi0vklF6ueSbZVzzKjdxh+xiGE3Xe7WJQLpv1LMuLlsW+WuIKu/
XioMiV81Z9yzTKALtNckhpbtqoL7Ajc+knJHs+MlXq04Pr1M/rGtWvHXH69v
1H8TaDnRZvwDjq/+nLoxS8odGsWaqfkpHsOnry/bVzn/pQ/7/9bP5blM5WEQ
+DWx4UcsBG/kovKoFrzX+PzbvmpyG99lzA88PsvBJP+hXfnUeqPLiw/jekFN
0otar3qeBdWfACH1bOwPMIUFUP0xPd7dfnfevurl6ZqbOyMfgmQU9+Mm0s+1
Lj2n++2AUWGnmQRLMjoxF6+3HeuHxO8ukVxMgTRbkVq16Xso9fRzRpgl0GJn
X/Ld/odgkjtk5L2YiJx8r7z2mCCQhbG4ymOxxzCce+esTHQ80nUaOxVJEGhg
7pTXne35IB+tatJ9MgrdepNXfIVCoC2VJozfs/Kh45vrYFZDICp5F9jJhOOL
HF9XXfqYD2dW9W05QeOKtn/rMFr6jsfx0471xTP58PHe3pyl7/uq/vqbQA/9
GWZ1cf6xAe+tEjSuEJQzSc0v9U3+/A3rB65YuIz1QfRSN1V/XctRKs/jCpox
zAOd+UlUnpe3AsRI/jxXkXDp6HjIrdklTfIH+HivIOt9d13FGNcLwUoj1Hon
1Dn7SH/4V28h/QH+CxVUf2gOrL4hbWQHt2iXr2ivTIG7VnvNxhcJFMlJ5B+4
7AK3GMFjSSQBfeSvrdP/TaCgbludYwcfwhL9ppK4uXh01Wmeq2cS+/+TV+Vl
UjGMnFx5Xms6FqnEtzp5jRAozYz32tmAp+BosfEY5UUU4n+pfK2lj0Asq0cr
HWwqwIheXv7VwzBkO13ZZNlOoKKauGcXOKugl2lI7KCFH0qvXSPZ0kggy/Sd
obQ/qkCh44cPa6sDquI20B2oI5Du6KFGpgMA/8xnFBunTNTi+TbRnEjmTzpd
u83e6gDva7dS83f/kGoj9W3HnpL64GTahUj97KTPVJ5jd2V+9D8Mg7wNdVQe
M3NmEZL/WsbDaMwPJ0aYLUn+Rj9TMbJezW83HuJ6wUKcxZmst/hwOzfpT/Rr
Y1rsDxzce3Yz6U8Av/enNEdXsHrwtuDQ49ugY5B8ygn7qR2gf5+l1h3Kj+kJ
CkdEo2H51WsU8HPk89GiTnvsMXhtXrsrej4KhdSOJ2Xh8V1a1kI7N5eDDZ2Q
0VanSPR4xZU+7hfYf7q01MJ71ZB02JNJfGc4Er/YYlHzFM+f7qFs75+1sMrx
t6rH95volOXC7aMZBAK1YAYP/Xp48enTdSLGC7XnxPZIxRPI49u3VradDaD1
09WQMm2D2ho6PytGEOh8jvatUOMGsCnySDtpt6XK5rHHkYJQAl1Vut1D5u/b
MHGOmLaBstAb1HyO0BCqvvJjAmF9cAiPp+rPf35D5UnZsnel5/ebECcxQeWx
SGCMIvmbri2S/BC1Wukayf+feuGfeovFw9JJf07r3vTG/kCi8gLVn5KEZflO
JQ8YefJhSt87Gg6VMW0h/YzfKySxdq8XrH1/T2R5KhwdphWc6MBxIk1T8WNs
AXxQOH9Z8Ww4in4nzFj9lUA819efH5CsguLz5lsXKSFovlz6RW8DgdoO9gn/
jKmDO3nLg8t7A5HrIpfA0j0CaTn7BzanNIJOwxFWYUlf1PnJazTRA6/bBQuM
L+KbwX/kxw/h2uvowjLTrJgJgdT8JEVMClrg5eD5vIlrFujU3Df9o1oEWs1n
tP8Hc+u/85m3PFstVI1A37gQNV+KZ7Zy6poFrD/5lZq/anXV116sny6ufQrr
A2V/4Byp/2i7jCvJUz+ZRvJAiaToJ5LnfkP2BpLfNHpizYp9gRB16TeVv6ls
Mx9Z74U9GxoXKCEg4rVIrff5lm+LI9ifp45y+7E/kOQ+SPVHXGt/8OykF9xb
MZ7ozxcB9U8t+xuwnx3mb686a3qDtdvDfDmVIGSzem/EerxfSF49eohHoghc
jzivvaQQiPqUhZhlxvFzwZm0VbiyGla2vNo4YBKAko4XwE487oZPdMMfjjYA
He2qqg/mvsjM0szrXQCBfn3cR7f9ZgtckuFq85v0QC4fJiNFdQhkf0JwhSml
De7td7pwOMgR3T53RdP5GIEu1q4eDz77HCYLpZcVNhmjV1/rjM134HF/cCu5
ufo5zDe3aryzXFs12BaUmbSNQIpfzAkyXynqrK78JmPonFSn5peK9H82wfom
W641HwpyhHcTaRdJ/fdfHiwKYp6wNddJHuj8ph5F8nCLV1uT/J8jHeiHzX0h
+U25N8nP07iKjaw3hy9v8rVJAIgbHK4m6+2dY37Jjf15Ep3XqqsQCM3C61lI
f3jvOYbVaPpAfUVWi/RkIFg/2n+SHftJs1X+67S9D/j2zh7/JOCHnKtfOZzG
cYu17gMRN4uh9cqwgbOPL4IgZpmTowQSqxKln6aphftu/ux3lr0Rxf3Z24P4
2fxxNMPi4tMmeK83oJt00BOdzFGQ7rHFz/VIr2NgTxuU/zCqNvrggkycTFwW
jxOI/7zohiMxHSAvz/ssRsUWbT9Q8/7JOvw8xhWFv93QBTGZp+u2NRggw2Sb
VfTzFLTXZkZhi1YX6C0nyx8ZYq7KJabkjv+goK26alFkvphF5ZutDQbwJWyO
nszfKilG1ZcU3SaL9YF2Zy1VP0zD0IrkETEuJ3nA0r2byqM0xnKV5J88d+gS
5ofHSplU/vlfe6n13lQWN8P1QrLJE2q91y1Oh5D+TAeuY8T+wM/hN1R/ejMf
FcZY+QLxfDZnktEPaicSD5wgzz8GLDqqRv7wellAaQ+bF5JJu73uLI7XCHw+
PRZWAj9YAjOD9DxRziam1JxhAh1OrKFTo6sDwWCFQ/w/3dD1dbaGX+4TKGuB
PUlPuAWO6O0dmd/oil59U9Z6o0cg5k7ZpuX7z+FHSpKnBo0DUlF6zynMR6D2
wuBSR80u4BYS5ecdsEA/+6UKjLFvTusTR+qOdkOGkmbX2RhddM5PviKvm4LW
MZx9UO7X/e+6EVxzYJi3iYKaZiq6yfxjNwz4z8foAj1fcxWZ/x99+EdfdLc8
lSfbd/8XdRoHaC8bovLspXMIIPnPpSlxY37ofOKgTfLfd6P/dQHXW175nRbX
CwY7Kqj12rPeXkX6M7os7ID9gfJ1pVR/fn87GrxK0Q/EzU+t6+HxgurhHQIX
sZ+XBpKV85E/nJvs7Ln3yhVVTthfMsLxtRmPtoReLoW9n3oKF064orUOXR4+
QwR6+/ZxzvauOnjHp6EXKeeM7mqvzOVLItAxhididRdaofvYzuCMvQ7okcfA
YNV5Ag1dFMx14OwE4nvWYfFNNshgg1lGABOOn98mMi/SDds7TD0CjI1Rlokb
z/leCnJlTH9/kr8HNB2OXVxe1EA7ci7ayuZT0G4it1/LvgdYBPTkCTv6k1eL
2I+L3acgFs+CT2S+k398ztKiBkwTZ23I/Av1c9tJ/ciMnl1YH0ILb2wh9f/D
A//w+F85zkzyP2WK1cP8YCLcO0TyV23f4k/Wyz0tehDXC/N3bj4m6w3XPEoJ
wf4IXJIowv5AUbq6J+nPxTM3LxxY8IOJVYcMmr67QlhN3IwJ9jNanULbyXUT
cpyuit8cckCi+Rc19XDcUpPSRUNfBnzrzu28ruKAktfW3CgdxOdMLr9rd+3r
oYKreLNspR3y3LwpOCeOQCc805RvojZojLqVV3DCBr3ki8zeI0MghgHFn/a8
XcB8MPN2zkcz9MV0b/O9WQoqSwq5K/C6G3hP+Ao60l9Bh4S1L82XU5Cvy864
sjc9kPhN1lTVXRX1zMaekY+hoEbOAYMSsd5/5/NjvROBYwEUdE5VOILMFw6g
kPkQ4vVQlsw3NU5NJ/Vz2sYFsD4wdKnqkvrPo3K+kzxy9aIHHn00A5vaTCqP
q1KpJMnv7SV0BfND8UuDHJI/n5npDFlvo5bK1JlKOxBnygwh65UaKI4k/bkW
UEv6AxeeObuR/gSytzUP+fuDQ2J1xan3DpDNfGjaBvupKap9qOVdAFw81d+9
JsMGmb6XmLHA8e3OymLcwWXQ9+biz8O6Noh1g1jOsXcESnYLc9ScqQd+jg8/
Y4WtUF+Pab1mJIEqFNWV1v1qA7qvAt7l283RIp/cxcajBDp4TWj7TFwXVH2k
vSrYfxX5f2TZNTdGQc6JK/gmDXpgX3hyrT7NJaT18y1zWyYF5TSqy3y37oXr
21VV79WcRYyNr1xZ3Cno8R6p1Z0tvSBx7MvTciaaqpQMSc84Kwoamfkrv5LN
5tftmrPwaO1rav5YkNsWUl9DvrbPgOYSyKcbspD6a4Z1NpM8amm12zAPdDp6
7yZ5XjU+20byV1od98X84JTVpE3yqwuFU+v9IM7YHyNsBT9em1HrXdx8s2cz
9selNjAb+wObn8k/Iv2RDZzZ4TPtj+9Fkc9iO2ygOSSk1RH7qcEsvophwB+a
92+Zu6JkgY5pWS+44fj19ScdSqbKILS1ukJD2xwhucFq2rd43RiONWbTa4CK
RWvrR0qmKD7dbv08PscORmYPr49uh+NZD6cbWIyQ7mRor4QYgZjat94YmO6C
cROh9cea9FHwSpb0TW8oKE5aStGpswf4dmV4ymtpov2+as5Ccfi5tkYDgZ96
ob5M8qPnpCzaKM1a8skMr7cPSh/5Sb/4dz5P1rHTBGtTkErelg9k/u1hrjde
k7LQfJtSROarNsjIkPqfBBh/Y32gNTJxIfXfp0/Ykzy200EXMA9YHGC8T/Ic
CrZpJ/kvaswewfygc7z3Bclvzfb1Mllvu6vNPlwv5H1voNa7mfDaQPqTWrun
XF3bHC6w/6oh/dH/rHrmw7kAqJZU5XyzzgJsE/bxuWA/d2q+8710yR/eWJ5h
OOZvjE4N3Zr2x/EcD/F7BxSeQJR5Zbz3MSNU7J+SRvcG35dN2BBzUQPIJiT3
xkYZoqH5bIpxEIGc1lZv2cv8HBpm6Ppap/RRhVvXB8k9BEpNyf76XaobMvMU
RB7Q66BhFZnqkC78/Lra5x7f2QtW+9Mobe2qyPn1Hr6QQAoSHglqizr9AhJH
hm9Gy0kjlTnZNjHsp8nND3dWZ/zx+YTz1OImBbw/2inVkPlPN5fWRcpJg27V
73YyX0XFK5PU316qaNDergrtrVL8pP76yMkhkofp961nWfQ60OBaX0PycKvr
biT5bRFHIuaHgM6TwyQ/45mNu8h6r/duZouLMoTnVVkEWW8Iix8i/anh2/zJ
65gRPOirSSf9ee77tjgoLgDOBX6m0eo0gogxQVpX7Ge6D7u+QmIAHGfjmw+3
NkDisrtu3MBx2U1BRX3hT8DBlinTbLMBmqd7fe/AAIHGxR68dJ1pgIWLFZt4
gvSQs6XJZg98ztQ6fqvQ0PI5VNLJ3BRT0UHFaQZ94YL43PtY786iRzcsMVUp
Fdapo4nYEMEf+JxwGCrFsyx74eRN+9BfsufQCd7Voub4ebfizKPrjHwBA8ig
sI0VIZaI4QzdsxSEtrq1ockXsH0NV/B75oUT/mW/xrIkKOhZ5HoGMt/i+v7p
DlYEu6fOUfP/ow//6OvNSEaTPNXVBiMFdeoglBO+neThOyOaQ/J/WlC4vF9F
Bz5PdFH5z73hSSXr7Tyy/cXmID0wjqvgIet94PtGjfRn4HrQO+wPHBz+lUz6
03u1pZ25C6/D/a61zlEG8CF/gp30uV1l46+QjgA4Znmr6Ma4LtL9Gl5wHcff
5h+6sdDwBEZfTn35GaGDdmbkmQe/xvsvZzBLlnAj/N7+WzXeVAt95U68zeuH
4zmnD7g9w5wxOSuXaTTQeM2mJ9/wPeIQ0vegz+8Gk2Dtu9qBKki7cY8GpZqC
HqUyZx/I7IW+WF15satyqDU36KeWAwVJFUuwrex8AW5Jr59M0B1FLNk+V8ZP
UVDSxfWvmPb3weIGe4n6nXOVN1r0d5aIURB9zl/5z18Pn5qlOwrJd//KX6nZ
X0bq925wZ9p/VQ5MBM4TpP5LV2EbkkdWnPs45oHc24cukjx3y0MFSf5u/YLU
JRoNePNqjsofsWuOkonrrckUJ+JMtYBBbTKBrPflAzVh0h9912KViQgdoJm/
b0H6IzHE1oCWAiDF+eHeBBVdKFBkLyDXjZuSojP++cHwoX+X0mRoGrI7OdT/
bZ5Aqr8TUmgnTOGVpV+aY14amjb/fsx7AY/Xx+AZP5zPekSVGeeDc9K6V9R8
TfkNH5jMYefLR5XmNWlQH9vb74jzO9SV/ZvUskGj/OUKNjU9xLa9ZsX2abxe
/eA9r/k2AIISXRsOftJD1SuELpPj/lF/XWMjzl+kvRrPqqYHQV2Xacj8WhY3
YV7rbHhqeCD43DZdWE1/c5kNx8tTtqQwLdpWzTaEJn+rykIKNMHq+2bx/JF0
inVfsK+a+isOZ/6O/+B51UbqKF4KqlDepov0ftBSdaIr7BXMxgNAhFMlli1U
D9YFXP1C+pMmp3ghc84eLl8fObcq6z6SS3CTlsD1Gvg0XbiP48VNC3txHNIO
xFHjnSvtw4/03gG/luhBg75LKC/SrUv4N4EeRpeGH8bxxy0NZBzu7y2kxnO3
KRrRllwBrlo32fac+8gNqrOUsM7SlP9BNsyfr8aYLfLgAVylWJd7zBBI7Rav
7+v3d8D10/aNHDKYP33Jbw/WWfi8xJA8GQD2XxLGs0YugXrTk06SP8yx8KTO
gl1V4V86yPhvnT3Pgl/G7r8CXRe0U8Qr7kNrVN75U/jnOscvrlnQuQmFEisj
oFUXPT77UtMB63zwvur7Cv/cuNd35NfJ6EJVwEF/8ucOvLrCVX/uHtC/n1F/
NHcP3VGx1384h9fVT0fk/d3sq3Z/sl4o2JeOpDfprEJ4PrwVpTcrTMmCdofd
2cLld9FezqvWa6YI9DTw8FDBFrsqJjeX3E+Lyehjkm7jil8EatyzNnkx4hGw
CYj3XjuWgMoCDbKqf+D7XSJ30V0P26oAVs1Zl/gEVOsRMWODeSwE9MbcTubB
gbnv+us+xyCFsF5XegLfr1PGCkWXbauUew5dlt8fjVp5fjpFLBGI5bQrq4dG
PnzrEB7SYL6FmvOjqxQoBKL7IeCbjuyqGFaXdjEnBKF5E929utiHCYbmDuay
fGg7NmljXuyPHhUaf2Gl/OnbR5au63ZK0JL4p2//K+3qg7H3dlWVmxhP3Uhw
RTSqfkz9OC72d/9ZLM4zm+w/j/7df+biyBPK/pQPXzjeyXJ+cEQUvtBiWqy/
dHZiehzr66XxDDsluEK9ShRVx+Va0xYy/5uf8oNNHxyBQS6Hmv/RY1Dhjqd9
1enSZ6KYH7JNrlL5x5bmCkn+7JemP82K8b35YiaV/wCD2oIQ2FXRN5xixf5A
x+bfVH+qJIJoSX9W7uTg1GS+BbpcGVR/7u4aPOq4ZFc1b6/dj/0H+4+xVP/F
Za/3k/6PrGORwv7DSdVxqv+6fIs3vH7bVz0Z8MrA4wuNiZep43vh0E1lcnzL
FWp18PjCIqqmjm/JXlnq/NH85tOD5w80r7Gnzh/5667zBXj+aK2yJecPuPmW
UucP3fNfto437Kr8WNo/jepnQtbg+gEhPA/b0NOlg4r34OUlhzAezmSQ01aP
T8Px6z4TxbXWmXCyLv3d6LbbqHKNWPsAXgfMltcwaCUVwo2VqvQFTnHo4Dul
CI1xAu3bVdhrlFcGhYF1T87TxKCbqftmFPA5QW6bj5H3YjmEOL3XpOm7haL2
DBZLdRMoO8FC24mtEh43Luua7A9GyjbFV/RaCfR+44Yfp89VwcmL/s8fffZG
l5e4Lq5vxPfrv/vkGoNCg+2iqhKSf/fJJSmeYcZzVaA6KWrXIWqHZPjNV1fX
4ft+gkgiGc9M/S3TJWoHUXdFqXGhkYplUv9O8Sb23M/eoP31jSap/22Vsj7J
o0Kc2455IL8xlcrTxLTiDMmPHltYYX64y36mhOSPCdZNIetNSFBYp0ITAwIn
y6n1vm1SHLuI/dlZDtzYHzCmjab6Q2goWGx1yIRpmjePPrPdhpxbQ0D6+Wzj
JSLMJweiBz/TMLBEI8MzidtggkAme72Z/GzLYOem4O7y/kikjOok1fD5dvd0
2sHxW1XgWKRj8fZnBOr4pt5/tR7fO36ImSk118DcVsukLKYQpKolva4/j0DK
0jOWh27UwabR1U/0hP1RqbHWwtYUAnnXXj20O6oeyl4Ean/jcUeri1/nn4v9
0ye/LBmZ+n/75NdZmxdX7GsAZfYwJcPHlqjvbeLkQjiB6n6409LgOHrpK2D0
2BJes6lS4/dDzx8h9QOZpiSwPqzlaaTqXxGYovKMeOaw6wvj+1CjOpVnxNHI
gOR/viA7g/khIc2Pyn84cwsfWW9oeRpZLzQzplLrbUSBq0h/9n//Mob9AdWO
Nqo/3+i4Qsv8cmDPI/9hpTXRkCZY7leJ/ZymqeHVk8+DZ3t+0/cZhqMxdv6E
FvzcffFdceLJpmfgd4LJVTIwFP0cqWLdj8f32NOgT58/14B1nczZn/FB6IMd
i9azxwSiNF3yOMXdANqVbGFLZf7ISJx9+WoEgfh8CtbfudQE/hZOs/eZvVGk
fQXHWie8748GcZ0ZbIaAd79ilTyd0ama4Oh6wz99cunaL1Fqy7IS//TJG3kD
Nw5UtIDj9d10GssmaCQo6GvGRbyfrrlJjW88tNipuWwCmkcCqXEVnkFaUv+n
17Aa1oeTH7NjSP1Mtc7lBMxzmXfxJeYBmZKS9SSPV9puC5K/TLsmHfPDx/K3
VP7LdqiTrPfkJQk5XC+oGA9R6+WXIOhJf2Qc24WwP8Df7MFG9WfefS5QOQ9G
m9gX9c3CYTZM7Vgd9vMR0/dwBu4C6DDQ06q+FogOjGzM5sbrdrDx3uLV3yvh
iRj38P7hACRZfuKbShOB3ti55LjO1kF+YLJ+Q7Af+vma+eTZRAJlRa58zVjW
BHtPbshtsfNGNzU54gZt8fi68NHusWqFX92fN85Y3EC8LrO/ZZTxzy2aHDhz
ph30Rt99Hfpsh+6bMwSGHvrTJx/bLvo/ffKk8PjaKZ3nwMTrMnNFzRBJchVy
RG/H69J6lhYybrurIttAzRD43FX+itNsbCf1r3sdVcb60Gw4RNVfGcs8vRvz
DFxYGp62uAFz7x4skTxa1xYaSP7e9K9dmB/mXs1S+Vk5nKPIepNd2L1wveCh
shqR9WporPMn/ZFav7EU+wNKu39S/XnJtjJj5bYCkN2/et28fiDQcLc/4sB+
BtG3zT+VKgTi/GQf421fFPp2DWP9F3wOaT3U1M9RDbcNi8YmDXxQyEeLiZYq
PD87TrKMxTbANYs3A+e8vdBrvtkxk2C8/wbMRPQ0tsCQ1Nv42TVuKFWGoXde
E+/7ho088W/aIbGnr751jRPSM+GynhMmEH3Tj+IjCx2Qs+tmdKOFFbrnscx1
jZn4t09+50iW3P/tk8cJrpw5vbULJmbyVixw6qGy1WMXKLMUVJEpOk/Gw8Ol
MuY49WBtljs1fu13bSmp73E3PafBwgq8lUeo+m6F/Jwkz63LIQmYB5bjL1N5
7PTtAkn+E3QHb2N+aNptTuWn7bixmqz3k8KxX7hecNi7Z5ysl11Ep5L0p4R7
8/opAx+I4S+n+nPk6bGVKacLgc9t+nBjjC+8d0+QeIb95HM73nP4QBG4Hg9k
bXX1RBP7vinn4fX8DY22/s/papDo9woojXBHmY9Hq0PL8DpZtKXl3mAjKJ/Z
/TEv+Dp6IeocTOuGxyVP7XinWRvcCygtXx/mhGKN90W3SREoTpRL+UxLBxyP
Kv7JUm6LNrfnetqyEUhUvspg660ueK1WsErKyRR1r5bWHxqnII6/++QmrcdV
62mOSoT+3Sdv0z6lKijdDTtuh1xppNFCr4ffl+jj+35RQcopMv61UN28mUYL
bnxhe0LGPQylL5H6p1ZTzmN9kLR7S9XXI/7i+f5BOQbzgEfsYyqPfNFaUZI/
5eg6ZswPNMadVP7xkTVPyHot351Ww/WChAsKIetVPJ2jSvpzMFFUDfsDFTd0
akh/XIYGI3v2FoHBuALnCXdPeJBK0/sU+/n2lHWiweci4NJ622N+wRXpcjbG
rRoj0AvFG1eGH9bA5HqN+rBmZ/RYLn2bWwGB6uc2u1/42AS5TYWbN2g7ooYm
Recv1gS6amo9aV/WDvLKRvuaBeyQas0Kdc59BJo98N1UfHcX6MYNaK71u4Y8
L4sTzjMU1NF7JUjQohumaPZs8HlkiAz8mNqetf7pk9MzrFD4v31yLlFdnqvC
PRDPoRztzaOGeiO4u5seU9Cu0EB+Mu4nod3txaMGwY/Eusj4Ee92f1L/15gJ
eD8yhPmEUKp+fMVxY5Kn7WrFEcwDt+yjqDyc4g1DJH+D+67NmB/qpjg0SH6f
jgOaZL2fzT4R67UdoYWXy5Ws9/NIDCL9aW1kuI/9AZGhAV7SHzTq8lZpvAg4
Woi5tRqu8NNAVIoR+5l0qjv7lk8xCEgIc/AZOSDzwsM+t0bxfPsh2+p1tBZC
Hew3JQraI3vPShn7RwRK5da4f7SkGdbsvKO0Zp8tehLo6//GiECrfiv219Q8
B65Tl6WDxSzROUf5td54XVX3ijuwubELlng4b3j9NEbXNx2JSPhAQRq8p798
4uoB2ecyqk+z9FAb3fMKrwIKavq7T37Civ7UAxFRiby/++QHdmXbun7qgQ8V
WZSHIucRw+xan5Qo7M+zcAsyzth+lMBxkLtN50vGY8x7v5P6i4zeKlgfHDrO
UPU9TZapPBnV7m8wD2yN3EXlaUo72k7yn5k/RfLDxRcTVH7/G6mhZL3NjQMs
uF7QDHkcQNYrruOeQfpTaA0LdwTt4eh19jOkP4MlT/jk3YpB6tCoGY2RA5xc
X5KZgv3cVofuH5sphvqiB/I9xjao+ogz5dpHAm1VEiy//KgWTh/UPm3Za4Wu
32VIVXqA8xMHhpR0W2DS9mbHx2wLJPvVIT3sEt73NU/vKonrgGccx3rB0wTZ
aBUx3V2H1+fwZyH++LkurUmXFHO+gt7WD3Oex8/1nGbri+iMHjj59BOjhasW
+jaRCNF3//TJw9b7/E+fnHX30XdCN3ohN2h9tCWjApp2dVI9dYOCXiv+Fd/K
yiVsxqgAkfl/xQ9I7uoh9b0ZA0SwPqyMpq0m9Y+l5/iSPFzccfKYB0Zf0G0m
efh5DjOQ/N/O7yvE/PBzVwUzyZ/58XU9Wa/vgTtGuF7gDn1/n6xXyOLKY9If
r8lXZ6/1WsFzX2eqPybMUqfvTRRDoW3mb4ZrNqBQttvACfsp8GPcPFa5BHwY
eEN23DBHG9ce+eo/QqDNnpYshqvroFdP8r12rymaEd5NfLyP749LujZ8wy0w
eHTNmwhZY3S3RYemQgPfl5/E0UtKdcIgbUly8tcriPnQOQrNarzvrHr5nsjq
Bls2i6MXnl1CNPkTchtqKUjxUqqV/oZeyKv0MonwVkNh5UGKGiF/+uQMKpNc
7NOCEv/0yRM2837bM9ELLRVEyrppGTR2Ztu6ZRMKEj3AP0HGS12/u3BMy8C7
Zf61ZFwRbbMg9ed7LT5ifSj9vkGJ1F+b9OwVyVMvn12GeaDXf1ae5OmuV5lE
mP9nXLA+5oeVjQ4Eya8QFqpH1vvm/VUlXC9M6B+jJevNtRtfvIL9KejPssL+
QMXWHqo/ystb3hiplMDPK59df9ibQ5vz9U3e2E/62rdnQm+XQPTKoeO/jYyQ
3mcb/YZhAjlO2tGLqdaBVe+rMvllQ+S0/nUCTxo+ZwoEhTudbYUZXZP+zp8G
KLom1XqXCoGcLnA6Lrd0gqDxSUc/18uo2iRqr9oyBW2JDX5vNdcNVkuBQvQ/
NdGOR0u110opqNlbrmXeqhdi8aX2uc95JGhntfag+58+eZWsJvJ+zyvxT598
++0mJT+VF9Bulmjk+14SpT/ML9t/Ec9nsx5pMq7pNfXa+70kLMSJPiXjjC3e
NaT+ocdcDVgf3mbkrCP11UtPviR5BPEtFfNAbrd2PcnTceS+Mcnv9kKPFvPD
s1zPfST/bwNNb7Jebzv/FlwvCHFesCHrXd1rPi6K/UnYsfkJ9gdo2qbukP7s
32SgbpZUAhmHaQIPKxtBaMsOqSfYz8u2M8fuvS6B/Pep2a07DNB9femkjWTc
vtTcLqwOuEP4f53m0UeMJjfFXiUTSKKbSTg1vRWSrw57S3zWRVfTbsXdVcLn
Da5ctg/cXXBmKbSWIfQiSuJhD0BzFERvsLyd4WgPSDuIclyRu4BaG5MPjz+i
oM4XbkNvSnsBTkzcYL+tgMakPlU/sP3TJ/9c5f8/ffKYnizmFfdewJnuq8oz
wsfRBonNegqKFDRgnsJGxsXdH9TMCR+H2Nbbl8m4/X7ND6T+qqRzH7E+KA3X
UvWHGW7xkTzaq7S6DeQuALKSO0LybGk7xUTyj4wazGN+MNSsp/ILVFznIOtd
sX9DBK4XBLa8jyfr/S2Ue5j0h9Eh/hb2Byj6wQdIf4IEpPOtB0rAw3nTxZ1C
BjAgXKC7Hvv5ZZVymP1ICXiPbTu+o0QHnXvxW+L3B7yuen7exFZZB7y9akhw
RgvVhfdrrriH78V3RUffjLeCvmBrJa2iJkph2kXzRY5Axda+izOyXfDdStHd
vfECuvfijInbBAW5T6sLjF/rgePfFpvm2JVRl/96k10Z+Dlt4rGP+dELhhu7
lHstTqOXy58LpUz/9MkFArn/p0++wjlyweTNC5B+HGzuPHIIyfUEWjdKUpCM
9V/x4y4TdTdGDgFD01/xI9U27qR+Q/GY7QuL01DjKV5A6hNFBdtIHsbaiTjM
A8LZKVQeOlTyg+Tvv8/HjfmhvaTQlOT/LnCri6w3tMxXG9cL07+kacl6b/Hx
zrJif8RbRFmxP8DKuU2L9Cf7buQk6rwLjAEcj01RCmrqbDqUOkeggP7W3bSG
6SAlTtP+fioZiWenvuebwT4n9rdt+ZAGpmbJKfX2d5GARF249CyBBHevHXq6
MwV+fWM687kmHoWI36YpmycQ3UxVtuDybRCSjg/0vBSFOh4eyz7xi0CWKsYz
Qp9uAduL+ncpHEEo5dPA7tNLBBL5u3+4s9fgf/qH97Wu9rfOeoE1p3gMa6Ir
4jfzZIpYJtAOheZhh8hc+Fi/2s5y2BEWuBh/HZog0Kfy6tt2Sw9AcStwPD0Z
AOOHLr6FaXyP48+vtRS7D7Sa8UHuo7dg6K1ZvA+u9ws3XSbroXsgXngy+nB9
HLBdrX9iukAgGpHTUwcMo+GWxYRWddNdSNun7aq4SKA1hRMnqha94GB8d2tt
dCr0rWXLGiF/jxDHl1iklQlNuq1HPry5jcp0HE804p/rwnVapT6uADYcPmBY
ePg2unpO2/YivqcoyX7uJJ4XgytdZivH6TiU/dXu8TSe577Jih/uNJbAedYA
/p5D0YiWJ+L12yEC3dzdGBF7pQSW8oN4/VzDkUZdPoMjzhdIqWnwOF4Mu5si
yrbu80eMHLfiCXye0f67//amPvjxhg/q//bf7kX3S6/OK4SOAbYItmFH5L1q
03FGzLO1ypx14/5KEOkz1o4Rs4MOF/VLLq0ECqTTurzueTmMTxeYVdv6wOGP
geyZPfjcdYhpqn3VEzA68TmA7WUICOXaRa9/Q6AZ/ojAgZfFcO0ag1ducBS8
kWVf74z3o5endbKn9hTAuSviuZfn4iAqTG6tx1cCZd1hPdD4+CF08dzWaVm4
A+WdN3+9xOO468mjHYW+9+DqE8fQOuF7MPPkftBzPF4PGpJ42SxzoM3RY2Gq
OhpxSJ2XL8X5gvGGE/nPSmHwcMMpRs5opJA833twEK+3h3qbinwrwFGIISDu
YSQqbuGWaW8jkLSVuiB3GQBxyWA3a0c4ur5qcmoKCLT26C5+v8Bq4GXV+9Zc
F4hWRLg5NZQTyGZu/lBvdDWsYb9yis/GG11c209XguPKf/ff7mbq/E//zeSM
4N0Lh6shObbu/CUxO2SntJj+sxLfW8/HFH9zrIfTL45ziOVZgl9w4EBiHIFk
rjHYsu+sAzanayM0HB7AzeyoFpZOoP5Rr+fLN2rgAlEhJ5sUAGIhyfiRJ39v
2MUj21+F1ytTm/fjYZBYq+fiUEegXzqnVKsrn8JqxeAbBipRcLzbkn5PH563
9zqi3C8UwRBRcuve4Vi43qzK+/YTgVIsR1c73swEm2PSk9Lm8bB9+PCnr3je
rpaRWlqB8qCzRc2N0ywCpW9cMUn2i1SG7N4/iSiHHEGfci+7cHRIa6f8EJ4P
4xLDlEsCNZB+apTlmHgoOnJP/KRDCYH8BNcMCqfWAS2XnZ5XSSDa1jR1xgOv
P/0qPy7vXtsAfVlHRNgWfFEK2xqdkQgCWYw7sD8saYDt/Ar26JwbWjFVfG1L
EIEY/u6/bW8WdzR4fPbf/tuydPc16foGKGtPl1qZZ4lalLIPpgYSSC9oodtx
VwtUyAhoP1s2gRjeh37C+gRy/uAay17RBHNntumFKbtAYvm+xhZbAsUqfd88
3NwAdGZeW/glfUDQIydlJ9ZRLz9kdEK6DvJdmMJkWANhx/YjLvz4PNASfaPY
jK0ajm6vcZZUDQNPe2VV8yq877Bp2T+bL4POr/7mxcO3QCxpnn+I/L05g0YE
T3QOyDIXVu4NiwLfQzEP6vC8lT85OmG8sQDY6vyFFfiCUKbL024evO5lu355
v+xbCTfZx394Ggai1ZPfxpubCTRwavra5Ut1YLjXLenyvQD0JjhX6GAqPm/4
bl96GNEIwuKdn573+SKRzB3x2p4EGs5iVjya3AxHTdmVitd5IZ+sbQw1xgSK
EJw0FmxsAZvWLYMX+pxQeUJQEcdFAlH+7r+pdDD9T/8tp2RPcNmBVog8w8aU
v2yC8qopOe6qeB+/aeVZNdoO1SOf70WoGUKyShLfDWECeai8Fbis1wbsi4cG
cmPs4ZlJy2+jUwS6NiXuZyvSAhdTErXYDdzBMuhnWZUegcLjnm1E0o2ws6js
Uqi6L5y0cbnS4EOgjU+vjJ/zq4WiAP2Xj/xugnjMmLbcQwKtCLu6Y8zrGQTv
D7jKxBACL2RVOAY7yXVewyFZOw92S+rnB6SHwauHz+bJedvq0yN99kQhvH5i
sbX5hB/SLYnPb8LrnvSe3kaFPoAHdbJzGjG+KGvBKpWpmkChGQx9T3gaIEPw
hzvrbh9UUaan4ornJ13Xo4Whd80QN1z08+07T/RGSpXtkSG+j5gWZRpbtoFZ
6PPEta9cUSJN8Gy4FIHubrrfHLrUDu+vzA+w69shkxNVowt7/vTfJJ6a/0//
rfYL3T7b8ueQnRbbGqtmiHY9PnpnDvtflLhiLGCwEwRSiU+8XHpg0iD3hHaJ
gu4vNK5OOdUBr54l3jrtZQ0Cg2JtTzcRCG1/EvzrbRusSGymV0txhqOd4jLm
x/F5XvGVomlKM8Tya8SfXu8Jj2NlXUvxfPBc5209YIPXpbm4ANERH3weK/3l
i9el+hTH4zdRFdwdeCUzkOcP6r8tv+xoJFDIylNCugIFUHqNpg3qbgLL9t91
a/G8/bmh19NzZxHslGg/Ho288LkWXWkaJxB7gd9hnb5qKAv7OvPQ1RPti4/n
T3xCoObE5f2ZHo1Qfpgu4qOoO9J9wsGj6EWg2SOPn28saAVLS7O2rruuiLjR
HVClSCBOhsiVIZnPobL57PXyRgf0Qn04dB0fvh/Ri29sDe2E2w8uRyeGWaIT
BiJC++mIf/tvv5RODc1yon/7bzo+u3/1S3dB31A970EuPaTBnVS7cpKCxo76
RT/bgu9re10SXtFowegT9ZfxfRTES7dKcS0+d6XSlJcNq5nBKynNnkh87to0
JH+3Zuk58JhMxjsu2wHk5zh3cOPn9MTwtj7PVhC/nssQ8ssFlDmP7718jkCE
en8fzUwDXPp2gz9G1wOeZS+2KAUQaN2KJwlOB6vBs7rzwPI1b3h7uGVfC94v
HrS0qbHKF4Ktf57ahk2+sKfyI/8TPG/f9T+Mn/1cBGeaQ13FeK4j2cjh27Rj
+BxiHH54MaIGpOT0Uq6ouKI219HcS3i/WPNr/Ynf8U3whkfq15SrM2pwM83y
sCcQTyZlwFawHSLTi41jbzugrZkvr9sewevbOQ3GefNO2NRvEtJSbIP6Tr1z
vkBPoKSAhFTP1i4o49FgjKkzQTqS7gwrPvzpvwmJ7fyf/pvEmsYINoNusKQJ
Yhqn0UK8smxcwu34niJduhjD2gO8mrcOBPCowdD0vbciRRTE+ch94atoN6TM
7HthpXcVePV0zo/3UFDovNUBxoJO0O41+TAXbgUs6wZbPqzA64ZX3E66322Q
c52j0ZbTAVzZLhMPj+JzndyOvjVCTRB0kS1q1NwF8n4lHwhxIRD/NS35QbYa
6BcIvD+6yg2WXLT7ikoJ1P24TyxUrAhuLKxLe1TkAU8TszVK8bwtPXd73/4b
xVAkeqpGYqUjkldv6kvF5yujldL3XgnWwpuDdztZ9R2QdWwGIZKL903uu2kX
XJohrcWuoHrEDp1SWAjsMSVQ6tBWOUel5+ARuEGoINIG2b/68d1mB4FGaF9N
Vpt1QdGI/bzokDliOXu/aPE7BYmWNr15mtANwev6j4zxGKLikId8PPV/+m8q
LcZJnjwH/+2/6dOYOkrJ9EDZPopYLI8a2tB+IlMih4I+dTt8fdzRAwMJITnZ
Iudh9169M4pxFGTA6jN27Ws37Jv7/j3BUB9csw3XqzzB90RNvcpsf3y/MEls
iIk1BX+7VyfOfKEgcY2Ryg/Cz+Gq2Sz95B4b2NL3clxxF4E0aHdEyvE1w9RK
l5/mGfbA1pf4ht4Sn0/Sc0+EV9VA6URxOHeYE6Se3DvbmE+gDLuMMZcvRSD5
bVFDtNgFvLf3dNHjeXtPZoXf7tliMHlxguMsxQaJHtuvZ/YRj6+U4Yc3ibUg
Jub4+LSJDerPKRP99IBAx07lrEgSagEVt/223aZW6Luxu+cS3kf8Tm6/+F28
AyQzY3YfyjFHjtHix9Q5CfQdeCIL57uAnVZSgjnFCDVEpV4IG6CgA94W5Xyo
BzzyHnCOVF9Gj/cbZPzO+dN/m2k3/Z/+m+X2JpPg+R74VCISVyJyHqnxPfR7
FIHv4zonbHea9oKISJqFCaMCWF/IDFfwoKAsSjefhVcPSOyc7DHR14auWP41
h9Mo6AJNT/dvtm7QK737tqbZELZUf9O/0U9BLsdexCRv6wApp3HjvavM4fLa
NfGDXARytUwNmhxthoNMYzMHU6zB0i7d1gnvO9dYtq1YpVALo3IXjJl32sHv
+kiJdzkEWmUrYkDvUQxG58I+vxu2h/fjk65JeN4qitql3LtQApwqK4vGjlkg
/6wGj+v4fJ4bZZi5Z7EW3t7WEzhpYY4ySw8VXMkgUPAo72XBZy3ANmF5hsHN
FLVm1q2owOcEgT37r+2c6YAtIe9UmV2MkP7MO6tiZnz+nDrx+sW1bviZkrMw
bGKAFCM4ab1aKcjNlWdMr64HWDbsfvgSLqJNTp4Kq27/6b/x7bNuNGfc82//
be/HTGHL4F44tX3bixuMCujXPId8twsFRYt2f/853At1dK4ia6dloE1bhNvd
nIJYT+qrpsz2wFMua0Px4+pAnxHZPovHxdKZLyTHoxsmc3YYsQ/ogc3RW6rz
eP0/22Ar9vZDBzBJT4ToT16F09LpvHMsBGrIuGd33rcFhDiYLe2dzOB1wu7D
sToEUnONq7z9tBa27BXfEHTcEpRKkvm7s/C9eGN1P81UMRCvrEo06Wyg174l
wh7P28fH55jd7pSAmz5nCGXJCKUr0zwFfF+TX9vsEC9bB84Kba3+skboK4Xx
hC8+TzbEbJQ6sLcVrFemq8yUGSJWGjHnVny+8ooRt2sJ64TG0cKpSHkD1Oqe
KyaE97XYR0lyLC3dsCNvundslS7SEWdWPF9JQRs3/0ZSIr3Qck+E8fy3C0jA
bCNjws0//bd/+pz/9N9+PcpOMVzqhfgAk+Pc0zKolPeN4m8jCjL87k6vcvoF
TO//cMvzvSSM9ae+k8Dj0qkh3c+r2Qu+VbX7uThVgH1J/fiSFwVVLgY9uNjf
Daa7ToT5ZGgBb8OlhJPPKCjxklSgp3snEL6XSvoH9eHS5y3KB1fi8+FqsWVT
mlYYjJDef837KrSNXnu9VR2vA3yeab/X1UFL7QqZrSEmMFRgXeN5n0Bm0UIf
fVRLoHLQc8GyzQz0k1GWB563Iz9v73z8ogQEVN4KxrcYoDXiBW0C2Gcnh9Wm
P/zqoKE2gs5H0ADd1oisFErB+6DiEFtQcCtcMkXjZ+v10AE5s9kfZwl0uOe7
QhldF6iuTWYqeKWDGhndCvQX8TrpnuhGw9EDb7s393+I1EAlryndAYV4v+NO
9efz6QWKdbDAM6bzqJTRY93263/6b7sZUv6n/3Yq+Va8is4L4PQXaQt8L4l2
Kx44Fq5BQb2n2rUPx7wAARG7U9PCx0GM2CA1pURBXz8Ynnua3gucmyv1TwUq
woY782urHSjo1YUJ5Lq1Bz4PmhREZKnBla5bNi/zKciiZoOY1kInPNf8cvSj
sA6UXfi59ugvCmKUEzGPNG6FgteTVnJ++qDv8fZAvzKBxMrfphRp1wGD1f5s
ltkrYL9VbbkF3yNiM43Yzt0rAa/1y8khTVfB5qv13lLsZ+/E4YI9QyXQcctO
y9BHF9WLiKxfheMSE87WR0vroIiJtyovWQctP7x+WAbf7/bxPNxY9KIVvru3
CSbFa6Ej2u5RS/IEMj2YvCb8YBe0b+LZaWWlgfb6jg0wTFPQujYrx8vneqCm
S+tsg4gq2tPl9rv8IQXxXPkucqKxF0qZU6qev5RH6jdylfdY/+m/CV9Z9T/9
N9FwHatBPM/V+LU8fgkfR+PmjDqT8nj/usc/EdL7AvanycS7jByCrd/2Ebyn
KMjXTz3m8IdeKNsl+WiryBlQdQrwbsDriQJ7/mi0Zg/c/TE6vTX9PFRsurWg
/QCv25vn6JT2dcEt6ffN3B/VYaBR61cZ5l+2dmtsK2sFlmxzift3tWHwqAhL
MD6vfuZp1ZSLqQO7FTk7lsMvw1cGrh8xyQQ6rfRmrC7fHLIU+LW812egRyzx
ybTzBNrEe3C8Fsf9DLkNcBwupUZR4w9Mb9JJdt6FjE9c90xRCjxSb6f262zK
aD7WlpbAzUlX2q2gj6ItB9c74XEJ8+DwJ+P1Gt+24jjozQ5tIONF3tsvk+No
xS8ciscRTLes3UCOo+PU4ZNkf3VW7g7ZX4V+hv4TZH+1YHdJ9u1F2ypp4Xcd
o/qZyCF5O/X/ofm3t7468iQJikYztbfLp6Cyqts/jXGcYlL5+wmyhaYafd5X
51OQasuzs/WLBGoL77zrnpQJFcs8rI9Yk9BdyeqRIvL/SWqyazZcy4aTS4Fi
n+RvI7Odacca8b14u4CkvqH0I9C9MDlLXxqF9Lm1sgRwXGmA/9qdnbkQRT/y
NE4jCK1lfH59PY4HJJ/bbRuZC6vChgUHgl1RXjy7gBCOf++LlosoyIUVuUk7
Zn8KVb2jYxc7jONT8h6MZP5LNaOMV8GuIP9iPzX/sayDBKnPwCSlgPVhbMMS
VV/14j4qz4hiseaq0igYEFSk8vi/lJMl+a+unIkclb8NNYHPqfyv2DTWkvWe
V3ZdymFNglDfHR/Jep9P57GLY9/ozty7jH0Dxoogqm8B5/Xkdu7IArrTupdn
yhKQQfnr3YzTBHJnfM3r/ssJVv8afNCbcQe1f5qp5PxNIGOTr87VBYXQ3H+W
08I5HsXxQcYcPkftyF+aePe1FM535JRcoI9BLJbIIOAdge4I5azZo/cUzIJ+
joXqR6DT3pX3il4SKCVL3pquqhy6ZJSYpXz90a5nFl+e9uD775mYU1zWz+DQ
+xlau9eOyPtA/8mSLrwfvfqymyHzGWhkh/+68oOtqq06iHkDjh9/cEmBzLdV
unzB/rUjfHr2hJqvki1oT+qvCNH8JunrD9zb9Kn6J5ceUXk+u60axTzg+vAv
Hr8HuUDyxx6Zbcb8sJG5i8p/bc8xJbLe05tDdHC9sEaIK5OsN9P9Li/pm1j3
+VfTZQnQ6bl2D+mbjUP676gCZwgzstUZ9LsDT6Z0A7Zg3zxZw84p1z+Cvt2H
9ym9jkFiQpkDOj8JlNy8qiit4gYomA9dqM6ORaaLg1cXcH7hdqfPH9Y8AXXW
ID3uHdGI5+XWG5oDBEo8kDoWq1UF2s+amSLdbqELRj77djXg9fOy3/0q4RqI
4spnPbIhGBksnlOXLCHQhk7p668MasFnhOXqyVU+aKdEpFJdNr7H0b9Mu7Wq
Dh56+rHGG9uh59rXn5PvM57r3lH6/lgd1B4ohQjTdVUVGVonV6UTSO5DRDaZ
r77QY3bb2A6sh4Sp+QT9fndSX+UyL8L68EDNmao/1eJN5eH3Z9PFPGC8SZHK
02LjXUHy/6oJEcb8wP6cX5TkZzwa+46sd/47lzeuF849PEGt93VsLT/p26bj
WwSxb5Bo3kn17TT3UJCgmxvceUojfMguFkZHBBVolgh0UW1q5wu/fGCz9+LZ
xR6JePs+FbV8J5DkXrUDPGye8Hly9cFXfpEo+b5P3S2cv+HwjcFqkQrgoCm3
HrGMQBka7LslnxNol+XIDsHNtcCuw2caLxSCNqFdRcQjAgkzt4yWttQD/Vfb
5Gvx/mjz+H7R5igCMSjOlc66NcLkkUdaXLPu6KigqZmOF4Hqc647HrJsgu93
ODfm5VohnkEJ9ShHPF4ejhzN5U1Ac57LKNCepSpC5fjbJVu8P/oquZL5oppT
qwtyrYDOkYWa/8OpI4vUZ6JRb+KcdYfrvpvMSf3NCnyDJI/JwxNzmAccajyp
PApTnhwkf1L1Sw/MD3LnX1H5b03ONZL1NssESeN64bOhMbVeGdrTc73Yt8Xh
Iyexb3CD9nQx6Rv3dYH7YixesKxuv3V9UCSEH69jC8W+bRSxUZQ8WAgcK6z6
JZhD0XRF26D7F3xu//o47HaSF1TnsXje7Q9FU54aS19wfnCg2uEoJ4Bvxc17
bN4GodmLxtoSNQRab//hq4V9PYRlccrmGQWgZO/3+TJx+LyqzlMeWtYELMmJ
9SwvvZHWxTvEC+yPBn9N86tXLZAxYEh78bkLYjjFKr1JE+9TAWyjqcxtkP3g
TbmTpRnKkhwWmjqDf677fu/Ntm1wezbT3G37QiXHEmuJvxReb81fjpH5WQoU
Y2dLM1iWfUbNt1P0yiX1az7zGmg+dwG+IWcZUn+8sDaX5GmSmSB54IHevh8k
D1PCl26Sv2l+zh3zQx7TlwKSv+ClHAtZb3ja1U/Wb4PgrRezDllvfhv3DMK+
MYZdSsW+wR7DyPekb0YZojFXXb0hqkNozb6uUKAMTm76iH1DX9C7X+FFMPfp
/lpTzpvoBCNdaSBefx5tBoi/5w0NCtzsP+kDUbIkGxf/Ml5/tKaUzVhrQO/4
QbxE+6NNsqoWnqUEcsjYklao3Qicz0OO9Tn5oEdxzBz13gQ6KmSy8eBmfC49
9nDPMWt3VJgzpnP/AoHqXlRLC91uB0Gp2MGAGw5o07My60FRAl2e9Whwoe+A
leGKyyvpjNCxfXu+O3ETqFFhvWW4ewccVRoMzHzMXpX0VdNEdD1eB+hft5P5
0zzCIXR0RjB4/+k3Mv+WPPMBUv9rgbIW1ofXfI9tSP0EGGUleX79WCWEeWBd
uaIuybNK/HQQyU+pE7bB/DCQI7ie5F/DJCND1uvcSVuP6wVWpjJqvSUEuw/p
26cAnUYTzpvgy/iJ6tv8eVsG5yQfeChqmP7jyU2wNZHI4cG+fXIIOa77oBju
JFsb86/2RTuO2IlQPv55/33yP++/r755/QNfjw80uhXsUU71RWcrqrlksU7y
3+/RD/znPfqI9O17t/PXwqq7Gzgrw73R4ZGNTBy5f96j3/Gf9+izbx4Zrx9r
ggZrjrxZGw905erXtDRrvO/8/X790f+8X38lIXL2G3M7zGvvuOl02gUZt43H
PBXH/vz93v3Ef967dw8I9cvt7wBzC8F7G0Zt0N1d7GXhrH/ex9/6n/fxzc9G
yVse64Kku7t7+tQNkE4qzy7JqT/v6T/4z3v6RxPKxDM9uiDgY/6P8zKMVYxv
9vThS+e/fVEa6muLU+X/9EWj5LwUSH35bXnCWB/on//eSer/816/xH/e61e8
EEblL2FMF8f80DD3/+X/931/pl9sP0l/eqzqHLA/8CDkTCzpzz/fAcj9+zsA
z//+DoBJYtUg6X9islEc9h8kVuqlk/7/832A8//5PsBrQ2ERcnwNd4VeweML
HUe3UMf3n+8GVPznuwGMT85TdPB8SxWM2YDnG/ifP7GXnG//fE9g/D/fE7DI
ebxfINgXrIVfVyqH+kJDewat1PKf7wwc/c93Bp5tX/BykSkFx9uy5SK019HS
Gh62liG8/sR/rroq4w884V/r1VOvo2frOBOukDrBotfC8X1q1+kpjqzfzmhM
qc5nG75PFaHg3sG9rZCwgsurtM0BNYYkcD5SxftX/C+04UsHyOg0CfrF2KD3
PxtjzFlw/LDu6oMc3SAUXDC9eoMJ+pw+qcrQT0GrWZdjT9D3wMHPl7O58zQR
zdHm66HFFNQHUxyx6j1gI8w2mFJPezJ7g7XHA3zf0VuYSCDztXRiL+F8ON95
gJpfXsZFS+pP/2zPxvpQltN9gdTne/YXj+IXrnWYB8I2NVF5nPPG80j+GL63
UpgfkiudNpP8Xlku8mS9UuvHxjJ/O8On3Vv9yHobjoYok75tSLlYjH2DQycz
qb7RTLR/PvvRD2ZuyR6WLrsOvZc6ZYzJ9ygFKryN3pTC2pVOmomhjij/aTOT
0HsClRmmZMmmB8AmpiyrsK1OyGGUS8kA5/eOFK2tVaiH47kVBM+QPaKkRUqf
u00gTsZUi+SVbXDt6wvX/9fIV0dV3Xzrq0gIKCKKCCKKCJKiKAYxpGBLSCPd
Id0gIQjSSiodgqR0s+nuEBEsFAHBcwgxAOE3513e3133Xfe71v131l5zntkz
n72fZ5+Z/f2iLVpipb6uIUdEsYeCFSZ/9IPr1yOJvM4WaCq/0cEM62vddrNx
o4JBuLORdred1QDFBXoanWgkIDZXMyez/CE4HcLhvSdRCU0du3jU4BkBRYgb
Np7aMQxPxuqadthPi6VlrRbfCSMgK3mCHclekd7pDraH/Uca/7H/kLg8SZp/
bbxbHs8P24LWDUnzu/cfuk7CM6xKQc/nbAHJLCyOJDxHrPapkvBbRZ04h/HD
3UHOGyT8nF+E5hvxeieucXfg9UJAFqssab16ZA6XSX6TDJ8h+Q0OttvRkPxm
zsWeuqrvD+7yJqyf2Z2gbGSE/B72276OsZgzahVglS70WvC1LQo4rafWhfm5
xfiFJ9e+B4CRAjXSELFD69ufe5H6P+x6Mr1bubUFWj9vFc472KBCHxkVzSdE
ZBZvVGRU1g02po0RH/0t0VbwRZtSMSKSG7pnGWI+AJY9YQSJWmM0MldE8fkb
AaW4u80XCgyBh5pwD0WmDkpuUVG0LiBg3XzAzPjCMFQZFsQEi9xG0V8W1l77
E9D3i/QvhyOGYYh/24rLjdW6uMmtw93OBPRWzMWYZL/jGONCkMhtoDNTWSfZ
WzsR/pnfur7MmTJTByLMZP+Z34xTwZCEx9Fx/A/GA7RFrZQkPK2FX8NJ+L0H
t6th/OA2ud+OhF++03VLCa/3Q+yFK3i98Ift7T/rbcn6LE3y28TG4TzsN3iW
qaxO8pv6j57+zG5/0MGn5pWyHTDGaYmQ3icOZtetmkIFsK2YMRsEWaFP+/Mj
kieJCF7qSs1qBgDNuOt9sWvWCG2V5JHs9zd+UCnjaYWzzRmZ6aIWSPySiCxv
OP5eEg3fxMn1QHqtbXJLvAnKz1c2fHgO61Oz/mtWbQMgdcZh6Gy/PjpgOEcf
+ZGAKmY7uGvjhuBthHmSDr8Gsr1K8/BhEgFZEhoMZHKHQXuv6Otnb66iQ6Gi
QYH2OG74pH8qoRiBmGOiMs3US3U1PHLuyYYE9OniaROSfTxlZXb8m6tQ5l8Q
SLLP4AzkIM0f9STfWJdfA37eHPtn/oSFQSkSHp5GsgGMB/KXjzGQ8Czf3agk
4WeNzJTE+MH1+kVjEn4nAxol0nrpMy/8ShO1AJ4Vw3/WOz23FkPy2/ToTUX9
ICt4p9ARSfIbl1DU6Gn2AOhJOm5HpmYNISEx7M7Yb/V0HVyt+yuBl47trIm1
KepoCY1PnyAi3R+iAXK5/mD6qaioxMcMOd+NtPXG9i3jHgbhXq3w/OyxU9MB
xkjiz8nN9GAicgxgifJp6IFruzfXzB4YIJkiljepAkQ04LA6arhvEM4LTiB+
Fh2k+sih4iSOk6WHYr8YLg7BfoJzVnLGHUTekFLPGElAPMaHlc9QjwCVRk6y
ldBllE/fEkWD/amyuKV82PT/9xnYJh779p6pMgHNnAn7x95+/W4EtoeBW0X/
2CcxJ70nzU/J8upoSsYdoOUuA9L8u7859JLw9ElZGGI8sK08tZKEpyrBzo+E
/3dXqTXGD76D9BMk/PZi+1VI6z0if48VrxfULtT8s15Bnj2dLdhvy1Sfbxlb
m8K7ybynJL/p5XX5NpgFgHeRsNGjQ2YQE1sUQXq3W+udraqlWQlxagFt7mcM
0er3kel+rCtPfI4eeZ3nD8fKZrT6kRFyUZj08MP2h0ySJGebW8GQq8Jkf7I+
0k5/nJAfiPe9jCjkydELreNqEnBMF7H8zOJ/dZKI2Cjsls8oDMLPbNuD/GXq
yGTgRalJH46r35h/vcbfO1wObHw6pYDS1xrL2/D3Hs5h8DZDbQSIPcwjV9Wk
0DnKsW3bVTG/OuKVGV85AsHbTiR9on0jFuqgV9pwmYA4vMNfkezHzijPXVGT
AmO6je0k+xXK6WXS/PrTDw8+m1KAmsUnFaT5FUVSZ0l4REL7s/jK1GGTiqac
hCdjJoSPhD+Tr/UUxg9SAYwCJPylQtuOk9ZLJv7BAq8XfjV+TiStl9C4+ksT
+607mfcW9ht8nfrxheS3HsfeB18zAuAbs0DN0QZD8Loxz0B6b752VlG3OroS
LmdbJbK81EWLhWSPj2B7jzjeKvSnFfQ8E4doWu+ika/FcCaAiFLKik24nHtB
KUa051qWBnI/xymxfpyIggzK7Vn9B2EHXfd+edE76HahzOZezA/v6qwXVTkM
Q/JBmqAHwTcQ82R43BUPAsoRGet2ih+BjzGVMnY3xJH/nvk+uuv4fDoKmTOv
j0AUmaDo9bYVMbHQKbVrIgS0/3N/H8nefsjmpeMNcWAvM/vH3upkWQlpfrVX
p1Lx/PBF+8o/81NOllqQ8Phy2+XJid4BaivTLRIeTz8THRJ+FwUyj+tZGpCa
nP4P/oeJ9wNI600gbsulbr0L8VWzjaT1dogkkZH8c2TQdAT7B6Y6jj0h+UeS
gYxw/FUApNd9aNVk0wMWyte7SP601Ulp0k98Dn1pGYoGvxLRRvLYlud3kn8s
pXwsc4B9z6z2oFA8at84xxW/jPfrAwPtNuk82AoXenEg5QkS1Z+a2obHWW6e
rOfnygfZ4TbyjzzBiMPYZ2BjiYjOd0W93heZDw/s9O+FCXmizunti0ewfbFa
T9jetHzgONQkXUlwhKPCXU6ceLyqmdDx/FQ+hFcedJh+8BCkyS4akOqQb5s/
KprL54HnqyWm2J5IWJ+wDZXA47PMu9OFbHJAedIuS1A3Fva+efCbgMd3Cfkf
fp38HH5wln/t4UiAP4+vh37B6yryVNH5XJ0INy2kkWR2MkTKsDGR6sxU/g/U
ZTnc4dGdiIBHz1OA4/XJfI91ImKfc1/+qlsOFDVFrgS2aBRwLbbn0zucd3QZ
w+kPV4FhK5tFK3kkKuUK99caI6JIxTwR/cRqcGG9Hz1uG4hijzk6kg8T0bcZ
VbYpnRqQNBYv+LrhjlQ+vL/3agDHWymO5YThapAsXJDOc/SFJ6KcH8KHiKiT
r0LP1a8KdoQ91By3DwEKxhZ/i1dEdMlaxJr7dAW4yLyt43z5GIz32iQv4fh/
S7Qz5LNYCZxKGJxs0oqBvW3sR999wbw0aG3vmtYL0D11tz/7Vxzckisd9l7B
ukw8at9B70fQxSAcFoOeArVZ1+XkDXx+StqjpVMbQPty8TVdxlC0csJ2uKaK
iIKrlcoS9jXBY6u3Pl5e/ujSbl3khnXHEw82MZF3TaCUudUgtuCK3r4NO6j2
nIieNtOkED0bIScsvIk8OQBuv/qUnEG61wfznTl2AB9SX1aV/gqF/b2nt+9r
xHypbnTPp6kqiGo56yfzOxIKd3kcqR8hovKBNm4r/SJQN18Q9DkYBSkVqaK+
8/i7npCx8XoWC8m1quiyQDR0C3IN02P8UfwHd1K1tcIEXfNifLYv8hqoV5TG
ccZm5cDcRep2kHziXVVh64wi6aXS6dyIKOKLd3cY6f6b7xyf0Z5AuFkXoc2W
RkTUv/Q0GOoBcvUHRNSoQyFrt1TpCuC86fGduONVGSwr1meeuxkBQ8P+Eswf
ieiuU4qAYkgq+Lp6GtbIRsLO432a5GtE5GpJx71Puwu8NV/uqnnngOaOfWpG
t4mo+f37G599m8CUMH6yy+8hLDP8yLzzAuejDb7TOw9XQ8g3iWso8hGcMgl6
E4P9MKpNoe6XmwWPouz2V14PAecX3684/sD760CZtv9iPVBKjiqaF/hDnXbv
A9RGRBsS4m9pKQogj+zqh0+XHoKJ5nkGXfw91vytM3z/W2fI+1tnEPpbHzj5
r/pA5t86gOjfOsD43zoA9V+9//1fer/7ry5m/5eud/yr30v+pd//h05vKbsY
8q8+e4L/oc8e07909+l/9dn7L3196j/02Xv+Vy/X/Esvu/zVxTP/0sXt7R8K
mSSKwSNCeNPkgB+s+u4p7/mKecK3/10Xn0inUhV92QRT3+y2i91wQedsyEfo
s4nISvlAxivzTui/1e1HK++I3jw+ktOghePMi8ykCc0+eL8SoN973hbZU7ox
8jMS0fFTzzveTQ2AMFm+V9pTU2SyppKc95aAGGvK15nnBsHjDyO7LYMmkgo1
3/OikoDCHGRsp/YMQUr+rrFXXMqQuv+1E3sJ1sXXKp7fOzUI7WpkUX8MjeDO
5tGMw8MENB6zJ2PftX7I4mGXeJlxDwY9z/OoU2LePmLK0FbXBVyDzl1C3A5w
dfvEuWPXiIieIXWp0L0FCL88qrp8naE/9hfNtRgiUm0JuVesVAluu8d6nMpc
gaLc8lILzjupzN0DPEtPoLBTYVtxohtwrCz9Id2Hl0krG6w26oQ1t4TxbTvs
0B5b5wM02kREs5fq3qX2PtiKVOONfWCFkm51c8XREZHyDUNel8uDcCtH2DAw
wgjpW9upf+4noJBvhAPPbIbgu2rWg0F6dWSQHmYZl0FAbv3cyfLzgzDYqsE7
ZqwL1zm5tVWwf56N8wnFGwwAo705jTOFGfQ8Pnm8j0BAArWxrxzP9cCDKzM8
7mdtwFLS42CAMBGpSUV8zJ9vBe6L3t9Ume2BQYjl6CecZ9+U0vCy89WALVnm
6o+9jqD8Dc4nDhLRyxPHj+20SIJjzUqT3r8dIXTMVE0Gx6W0FL3pqB99QFMs
MRkpbIZUdmZ359ASkQYtUmV4NAjj7AuBVO366Bbbaxm1NgKinSpVaRwbgoCR
N+U8gyroTEjf689RBFRk622vTTcIe90TSk52GcBtm7zQSMxvxy782Kce3Qsm
r397qu0xB67mIlZudnyuyI8nVCm0w8n9ZfHdNPfghUhL1mvSu/sCRgPZ3fVw
sSd9y0PKFhRuv7x9pZ2IEsvVpA4XZICRMnmWCbsdxNV+piP1ySm46ulGLBmE
jLHob2lSusiKTJtTswHrIwNJ+kSOYWClf2uwx0sZrfWIbK4EEtCNFAu6yPd9
ECGo2+C+YggXOo8lHt6Dz8OjGDu+/A7wnW4crrhkBtZJud5XjImoaeF4sYBL
AwxrE570XLYEuxFVg4kanPc5Snu9b+bAesr6lv1XK7BJ4dlxdJWIDtSqD+3X
GoZIh7LornOK6P3X6t9nvQkocyz8+8afTtCAU7wvvQ3BostU/vodrAfXLIsd
Zxuhjryr/8ZJEzhpL2JlVIjnYddOPrLzJciKh7DWvTCFbK6yc1+JRITsXt7Z
qdIM5eteVaOr+iC6cWLsZyoRfVGdvmsxWwxHV2hCzBUNIfmB1JP4OczbE5gk
O13dgTlv90Fx+RSURzZ2IA/zB9+d+l/rqhPArmVVzlkqBd5835DJwHxDiE78
m8JuW9h1Sjw2tSQFjBBXbSS2t4w4+9olMxooRWjSxjZ1Ea0o7ztO/L0s2xv4
VpSXQf5x0ajDoItekn8QIv3f7f64NzE0NwB45oZHbPfqIUd11R+kvlvbPAdn
7+WWQfGuww1FdbpQeOXBlyhs3yTntU+yKhq0B66oURzSg1tW+5yO4/nlaJAK
b38CfH7b22CBUpDBm8kLJF402adfMQf5QF7wjt76w3WkW/mC/CTmVzwn44te
e6XDrZE4WzKIR39qA0qcf2Jd/7tOqDKmCLy+1xnXCMchkzr1R6T3IJcTB457
Pq8Bl2Ne/Ec/qKG2/lUyesx/nlPm8Na51gDTEBmFmfQ9OGH/hScZj9dbiCps
OGVAGV/WypFb0WhmJjghH8+/Qbb38jpNGZBvP/uufPYJioqmqCfd32DiTOXJ
8quF5tTjZokvIlF0uLEN6R1EgdmtJkrBZmB2owibOqSDv/+GJot0IjKpf6PB
cqAZIp/M2a5KGEHaqOkPSxz/O39OOJwPaYJzLO+67UI88H6ej1DBeXk4Ql0s
zyEd/HnP96xpRaLf0zEpM9g/7oIGlHOT5fADtvRk3CKQx2OTC0KYH27uJiez
UWyAdcJOSaaIUJTuPVAgXUtEjCLbJzlTm6FO0vRycFkgmu095Et6L7Dx0INJ
MKEdoi3vWKcSdVGRl1e1uT2OM5E/T7OEtcN8gnf7Z09NoFcpP3/AgYjeFdO8
4frYBsq6dVpT7x1hdZTKcsWdiAxKPK2afbB+H75u2z/vA418v5+fDyb1Ca/I
3fYzBVKjVzr6XEKQDfW7vDLMT+iLp80eh1XABUtPpKIRjMiUes19J0n697Hy
Rm4j8DeOTXtAIBrv0nRdfklEWdr0YVKDrcCoVU1vtvAAicizG758SESPYuk2
hJI7YKdYYlvtPm/Un2B/hXQPX+TrdbLEC93w+8Oh7o6jemiq4+mFWBl8PitU
rlpf7obCbrF2/We3wQZyON5IY/wmUl8PBXVBhVHSelqWDXwdOVP94wYRcVwI
EZ9e6gAmeee9f+54gOwrB9cafRxPuvi5tDTa4Flrno7sbT+IMqRsBh8iOsOk
UxBF+wzoHhfbu3x4iMTd6tKicRyeH1KM6bCpAD7HptHlqgAU5OnkvJ9U39vV
ofHCswnChe6Tz5Y9QPynqacy8b6n1Q158eu3w844+xTRfB8UdVSZY9QR50e3
B0/curtArnWXEHOIO/IP82G5dRXz/9nzQYGbPSAxTuvNqmuHZIfHOdZ5MM/f
LJ+6z9UHh9Wb3p6L0EWF32KWzA8RkZ2XZ8YJrT5YO9CvHNQvCQzpHxRFcN6P
H7h2wzu5F5KtDVYsRM2AbHuQQjjmMz/PkRWbz3SDJVGj4ZuOEzh9yP3++hLO
m+iwmTZDJ9SmHajdsfM+8HXlhlPoEdHi/kdeX+ZbICFSZGTnXj84tntlwSWS
iCh3x1zpnngMcm7Xzs/E+KFLeffuiuI48NL8BSdXVTlQS2TstJryRRuBkQm3
32Mee9JrmH+2CR6dG3w5pOCDBM7Ywxip732r4Punzh0QkrjVwtDviV4nzeVW
mWK9M0WmXWrdA9Hd5JJ3/JyRi8d2+bNCeL+msq6H7e2HLSora3FaG/RqW88V
choiejyQT/laegA8mN+SCeHv1JSCuZF0Xz3/h4vOTccBGCE/92Iigw+chDpN
vBYI6GUetxzjkQEY+sRAF0dlAAtCTDHLPwloUTJdQ9ypDz6X+58ZzbKFTyNV
DOH7iUjRmio43rMb9ugs0srNuoC03bUbBRJEVOt+N0eMvR3smlXIjRe8ICzX
ZXXChYjY3MbXvQ81QsCRp5qvynxgyURWWLqciF6IXVj6NFcCQVUNphcOu6Fq
hslO0r10hh1M4e3Xh8BMaXeGyRk+tHElYfvvFwRk37Uz5uliEWRa+UgElTui
+PDtZfVYv9jVnNTt52gCsqyLqgd0HZD60SsyAlhP7S7Rq9IkDEEvmdVvhQlh
ZP75nahZJAEtTdMIDTUOwcVS9U/T3ddA/EvBL5k4AqJrSS7tTSyE2HdJN27R
26EN++9qVxZxvOUzoJqxaoSI0Hd0snS2KM/2bFlKCY5XjZzu0bydwFFq3zlp
ao2SDmy+J90rLgreZP5mMwxaTfRe1Fki6OD4RdNpDwJan7hMV6Q2DIP+A7+z
06Ugv2UhGXCevW1P/sgufAiiD75ovL5fHXinC/QXk7H/Dboe7R7LAS3Jhi9x
r60Qp2R/QAHW3YjTWeZqdANQ8C2mPXtoiaQLqp7NVmNdY239pbC9A1jPjl1m
SzFDNt/m6dcNMQ+/88zjGOZLqsLXig64GKEL08G9pPu3pZ7aDjvfDEOixO/X
1GViKFaL8tGyBQGlLWsOnX09DKNFsoaXtl+AM40sYuKWBHQu60NCCNswSI4x
mS+xKcFS7YFrEERAb6pafFNzB6GhtCDjylUdyAhhYg9tJKBpxa9iglmZIHpy
r+UstRm61Lf0jZQH345//yYsCzCjVprgNGyCZqwVPiU1EZGUGs/igFQHTPf4
yFGFGSGhU4uzrhZEdKGY3/pBfx/oFL2Z+HxJH6n4yKiyYh4roxzISNM5CItO
ClE/KLRQirFKAuleK1v/Q21egRGIPFR8K2dODJWGHh09eJeAeCS+2V+VGQH/
a4HhFn/4wFpCadFUg4Byv7M+Kk4ahqn7tBnqB27Ar7Pvb4Y7EtCWu9Mf6UtD
QJ5Z4/qgRg1oS8L5KvMIaOV12EIjzQCIMtg0cY/rAitNGVF5jYCeUJt8DL6e
AksUdSEnBYxQ+PB5xiHMQw572toGna+DEz20gw3vDVD1iMSyXRcRxeQTg2bT
2+FZgoZD5iF9VC+pf2U3zlOfWspUNB/1AXux4Fb1x7uofkeakwEDziNdLGVG
vYNwkOWJ5epuNXTs6hjHy1oCImMwZj7qi/elYZa3jfo2mm9KuE66X3rCtVKa
2XYEhHe+23/mqyhib5Z4/lmRgFQKHQrOp4xAmRLjfNxRNhAUPbQ8dxXrytNW
2sF0I3CPRplPh/oySBsrtXIbEFBJvpURd90QjDiymrkEK8G+koyFNfy9DEVE
xR5PHoD+j9uFKw5pgkNv6ubUF6wr6+VdLXA+GnFwb3/6QheU3GNXX+F8dMLt
xmwtdQ0MEA8ubobpIvmDU/GcQ1jH6bG5WCy2QXDOvssN6ndR24sftlo4/0r4
bZOt4euDIB2d9PdMGsgzO9yCBcf5Z28ISmdaBiFpaXlyNFIZDW/ztCevJ6AR
oCr6ET8MT3eJ2DvSXUfNGcbmik743G7p2ZPueVqWqviv84kgL0EBDdI9z4/S
P7jKCSOgRbZgLLFvF1zMY6SwFSOg7qPnstUcRqBLvV+vN10CFj7NR6thvy2I
2a5vnBvG/mInn/94E0pSHSQvBRBQgGrfsXmeQYh8/XQPfc8dMBaIFW/GejDA
H/Fq+/eA8nyCAd0BTWgN4ZjYdYaIHtpvhQs3t0Cge7m7BY0OHPiyTPB6gvke
OVX2e59MyDe0FklRTUIWMx8leDE/b77bsP3bnRfwLUfTc/jGU3TDwGhdcgXH
mY9U/WquuUAlO8ZXnxyNyLk7he9iPpnwrO97V0YevPl574G3XwTS3rZlxYzH
z7/9c9JDNh+0pO9EiMgGIPfYhmpWPB4sIPV1KDofWL4rqoaYO6HONWNnQTxu
puFZyJ6WD/k/egmmU47Ad6b+IamuaBU/y/dFPB/mbdpvXfztDycZ9+3mwuOT
/mNcvUF5EK2gtJWsHAGZ8noJF/A4OhbMxnspF5gerryb0YkGqaMD1Ml43E6D
QT6hNxu6dv/Zbb8YD7MdeeQNeF2mdduyzU0zYJRD/JRzTyKUfmQK2/mDiIiD
RvmDzWWwyXE8aN4vGsm8engx4APmG5UsGtp6lUDlHeifQ/4YfYrwSPYcJ6J8
JT+1C5tVENfc0yE2F4wUtAa2pkeISPxu85G3K9WgmLf/T952P3SWSbKCFZ9D
rpNZTYbONWATtOs+rYQ9EqBQvUPizzytEieoRqqBbW5VosTGFx4YdmaEYfv7
hTXbmKqqoDD10ADllWB41Rcq3z9KREfNhoMLFyrAXX43pWJhJNyW90ycx/q9
3N57OoCxDC7qsn21EIyGmQCdfcaYbz9xjA28WPwSBCr8npr/jAURlKB2awHv
l42U9m6TDDhBCM7k64sH1/Dl6k/YD3/0vg0OqjSAoxnvH8O3oaiH0XY/C+bD
MdwvkvLLG8H7N7W/pfJDZOeswZeBeSbL1ZcnnzxpAstq5nspW/cRt+tVtZ2Y
j3HwHST32tMM+jKumS1yNojX/+PRdMzbD79LSHru1Qj9Bulzd58FQP77Stek
YpxHbPopSnc2ACv3o18Wp0Kh6xzbbFM9EVXuEGq3LqgB42nzH7K6kXDf//iB
jj4imo7JqN9jWAbv7KguXgx4AgRRc9+Jj0TU0HKMIVX/BWzF9n6bnIuCH491
+oRxXou6KKiwEdAKo+eUpxQN/dCxFzm1i4/wvnefCY1rbgOGae77VqVuyC+p
XUHEk3R/Zi4936Udqm6dld0uYYHO010qocV8ssWNk3m/bDMYdJpLLdEEAjEu
5MXeNCJSGVQujbzXAAKiHtXHI0Ng1mZHqR7Wxdtpo6MukFcBczJPGuOOCMg+
e4i9bYyIOlzfeskL5MOaYv3qHtZIGKH63RFEqvvFM8H2012Q33inT0rACVUf
fVERrEhECucP32Fi6QaJ2rodoTnGaOLq/Ar/ZSK68WiMx9m/CdT2SQfe8H0I
2Xt808Sw//WoKYYz52qgVDLUYl3pEcgmXvR2w37zolCcCD74EmxvxQwVHA2B
WlUXNwqso5deUJ/VZuyDOVHXJpMufWQ02Sxkz0xEQXtWfndL1MN2zvbZrHx/
IBes4Gdvw+dQZY3Z4EYRXOJeDa84+RCMlOfO1S/8d98zj3/1PZv82/dM4m/f
s6x/9T1T/Fffsw9/+56l/KvvWfTfvmdi/6Hv2eR/6HuW0/c/+56lp1wnJ/HY
7PrDcyQe6/rK7B8e+1/90E7+H/uh3f/bD03mbz80yb/90O7+7YdG+Fc/NPm/
/dDS/kM/tHv/oR+a8L/6oV1STtaIvFIMpzOSqPgP+AHn9fdUFV//u0+a4b/6
pAUwmpQREhrhgQGd5XqIC2qo4D78rYiIDEfIuKe62iFsvi1Cn84JjV2ducBq
S0RyCWfnyx/3gANVzJmtBjtE71HedOY0EV2d6zlzcN8AsBao1PV5WaGf9L80
XH8T0ElaZ0vj24PQa0obT6dpiIwnR429+wiI6dZXdkO6IYiPzjqW1K+MMr1Z
5elKsN8e/jSnxuPREWFcpHeXPI+bYg/j8djx3hXpm4OgGUa7IU9uCEKa4vq9
eJ6VgyU+LnsGoDX1aZ3HaStYHP/TsYR/14fp2BHaoB7gnM9rcE2xg5XPzlkN
GKf3wJFWY2iH3r1CnI9/OEK6DptuNl7XJYeyd1ciGmHuVlkQp6cLeCeGhpPe
pUZ+SF2T6CsBFidCw9tDblgn3UyTw3rhjeHj0JSQDuC+vGB1RtEOfexiNXtl
gnnCuzzrIw974cLW6SZPnnuocVgyaIMd6+gQt+/8qQPwO43qmfADU/Q9s3gt
GvMWJ/fXReeIg/BstIUXLegi1ys5ds0VBFTo7VHJXzkEh6+NnTe5oYBObfo5
18cTkGS7EH/n/CDE7mWv8NDXhWQ7hhTpSgIS+q50SffZAJg+FotlpTKFBc4W
5rszBCQo2yOc6twLDhGx9PxN1rA1LVg2cxzrFOa6QuTWAb+XVAwseOzAPH1C
rhbrvt+dwyZpe5vgnE+lStFlB2AQ5CKbwbpmaXLCu1KxFBBtcrh3Ms7Lwa4t
lF9wHBO0NNS93Qdjqv4b2h/M0KGQxOezWP9myR0fEz04CN+1jm0L1DJE2+xk
hd1ekf5v7f6lazcEvJbXrc+yaqGRpzrOShkEtGy8nT9behjkOpxovtZfRwe3
Utf2PSAguQIvIam9g0CRn8Wxo90ATPMGFmzHCGjuXm9wg1gfRHi7bCvWN4Mp
M3lxGiYi2jpl0Ol/oBOieCi+bVFZw5k/h2YPYR2d+MLzvrJ7EySnUVq7ttvA
0TQaCcYcIsqh0aRsbigFwjstA6kZWxj2HIhY/Yx14lGZPdkug/C8mIZscloX
nbp/y3C4g4AochNmK98NwX2lI5rtd1TR6+ax7sEnWOc6JzN+LR8Gk1P3ws5M
yqHs4zxxz20J6MelK0hkqg8OPix4pbFkCJuPgi4u78Y478tXP4jpBFbaFCm7
QVOIEY1Tf6ZBRNT79xG3hpuAICGaH9BoAZWRau/HnmN+cthug/NwGXTYpLSa
ploBV2rNGg3Gudl+/JnwhWGQL5nPBg0lxPrxN+0Hf8wzdflzuRhHIMUuW1yv
SxrZrDDf3adPQOw+nDmZ27tA/K6rht59QxhtPFjGcgd/v+lsoS9Ym2H1j2jY
+JIxcKTWcR3CeXm2eXYXlWkZ0KWd6XzkYwrnWO22ZD9hvf/HGsYNR4D2yH0D
AxMJRG10z+u7MgEN647pjGo0w2bHceBa1YfOWabyjlQimi9pTNmRVQaNz1Bq
laQhKA1/+ZSEeciokqwNiSc7uu+4SXoPZb5S9g9PPilusGbWkA/vzjURl7Z4
6wszqHRIdcvQw4LXIxQzofKXK+WjmniEbPRabmB+srycl1wbUwT0iZtmlcJx
SPYhrw+pbok6NDvu5taAn/j+7boNdPVlZMouOzC/+tx+87Mb5l30pmNBIhV2
wExlfysFj1N1md/n35YDeQept9dsi0ZtHBk6pZgf7tvuKL2HthzYD4Z9ns96
gvQYKXxoMQ/kNf1Kl+dXCzf5P11++iIS3ZK4rEOqWz5xO2j8UrQZ3HiPoA7b
ffVqBuIx3zEfcGPQqeylbYbpiRCO8Nh7kPNpt14p9vP7M5QCP7yaQPZLzFYt
+X3wkxJQ6MT5umSlM/lEZj44Nz6Xyzoeib7XGtqzYD5A6y8V0OhfBYcmqriG
mSJQS+6YIO8rHJfcttHYtzQAc+9S76GfIehkMLVcdCURGS0b8nOnNkP5MD2N
f1kgKo7VsyDVLdUfiN1crmmH8jZO8XbD3fU+T3d2L+J4uFb5YNHGqR127/fd
dtTaHFxtNg+dxDzHZZUlf66wDSSabaJyZlyBTFZU+pgX5qUl9oaPlVvhUNEd
a6oRX5jo0jnMHEpEddHFtFzSL6EldYd2J3sI0nT8vJVPICJmziWTxRu1UBEw
6f3T8RFyWmU8xdhLRKU6zyonOpqAbEHBj6X/ITpgtVJQj8//thuvBFPOtMHz
jNwYq5sPUD1FupCzHxGlysksn0vugKGWgzPl+7wRukB5mlS37Fvxqe2x7Ybe
9eHR6DNrda98hL+543zaakub8YqpG37nzZTHbBpBz4hT5Q3MlwZX/2z9YeuC
e3Uyqd8DHQGqDSdslHDcKDRIIDp0QJJ7AI281H0YS312dRTHSb77csI8a63g
L/Qwx2TBD5J2ZfF/98f49xXe/m1VBL978jPaLz1Ebrt4PZww/8lrC80aDa+H
qGN/Kq90+KN1zadOyy1E9GXCbnDIsgUMUz6TLcX4oZaH6+PPY7AuEBDZ73+1
A+wVqE/MvfRGzuHHj02YE9E5mfLz2hh/UXUnW9NdN+R++2b4KYxfw4FxNmiz
BwbEfXYw6NqhFO6QvaS6Ze6NBcKCZx8I5lAWXy7YW1/RO/iMZz/mUfufxcjt
7wNrr1pkg/Th1xX5jieY13n3vxzTXeyBMZ/c0wYTtpBsOTXUx4v30SrX3Gl7
N1BpZ7Sc/uIKFwhktNZyOK+lxjRd4OsArm81YoGe3uBlqPVS0ZKIIoanrYfl
W4A3S7JlztoPWjuM7rPEEdGEw16yMP1iOLKUa1fE6ofu02deI71r6BAwnGc+
2wCzO6R2sS75IPaun77tdUTE1NZq4drSCs07m86HsXmjbSpXps0DcXw+71Vv
geNYq2cI9wUbd7Spw6G1qkxEPTuFMmXZeuEIo4G/c7IjkuBP0qfmJiL+at6z
/tL9AOvu1JUbVuhPq1rSCCURfXTgIq/yGgDx3fZ7faV21Ru3KyqJzRPQTX1u
m69SA/ArV1X17cW74JZXJcCBeaAig0Fmr1g/RKcXxHA8toLp0CCO01REZKBW
q7GHsRc+79rRJ3vPEexstVOi8O8W17mRy612AuX4gK+2nDvsdA+hjMXxVkEv
XedweSsIqNP/KqfzBgnFuNFdQZg/aMWdk+dogHIbGaLvFx8w8f31Xh7rHaUn
o20/SP1safWfnT/shkpnx56S6pYNKenef+4MQUHIzlLKvh3iI9/SPsZlE5Bs
87iLtnEpVG4w6bxJdUTZnx5Hj04TUeaQ1toYRxPoe/zUYNB1QD9/OK+S+kLM
/TIQdt4xDLqxqnRtitNikkdnoq+GEdDFZdcrYxVDIHn+2XpczW0wPJDS3I15
iEvytO34aCnQcBr4Fc3bolo6ycB6nI8oorMbnIObYGg2l4p/0gbtDRxguY/j
2Oh7RekE3k4w7HVtGzO1RmX5q4GkuuWsodg1sshhmOO4vMWhtlonz2Lg0uxM
QFZqagJqmA9sc379+djoNeC2ps5mw3ygdUctRN4bAqUn75NLxTWBjs3kPWD+
0CT4OzCOtwy4qzfs9ZKskEi0BvUnnKdMn++TnPnQBLzqFhRKnyyQeH1HmxaO
JxXjXoL82Z3Q+24qmZzNDLW4+AiXqhNR9QO9fM4ffcAhcEV/r4sR8goEN1Ld
8mqZqu4QxQhYqX9PuLhjqa7IKcnxqSEB7eVisE3Feb//mN+x6qNy8D5hxqAY
532axSnOe5NDMPk9a9gsXQV4n9+6zBdFwHHruNGm3SCs+weet7HShe2rgYKp
nQSU4O4rUXivDIzg1x76cFN0/dU9w9MYv4y3ZsUfrmaouShub7/bBN06EHe0
LB37M8QqsY2uC8aW19jO1xuiutchpTr4/BeOpLdmufVD44KAI1OxHkqzukiu
vxPHMTrVRdrOQSh1q9NZoNBCZ9b6VUl1Syt9rmwB0xF4wTrnwLjKIYoU2jSM
cB4f6qyJ/HJgBNTv3LXeEJLGOs+dkxXzh2XdR0bqwsOQI9+nVdKtCIym/uK8
AQTUM820y61lEITHYp99kNUEpRLNzt94ft+cgJJE636okvac8tLVA4roC8En
yHGe+nrgafWLMpBjmNH/qG2IJKWo7sViPlBaeaqJxaAZYgqVbEtoDFDRpbEn
zpg/sHZ///XZqAsedJveaDyih0brGH++v4V1+oGQlorZfuD56il3hFsb+f46
a6b5h4BusW4e56QegjwBhqBFClX0YcaZfQTriGxhyoukd/GGPANkddS3UdQ4
HCHVLa9U6tqlV47A5pm5+MVDb8SCjx+mhMsEtJo7vSMF8xztzZRN7bcI2vdM
Cm9i//yYF1RM8B6GYOPF30unbsEiV4+xAZ6ngJ5aooRyCDKsD2XpJ6tAvHiY
jGApAZ1wIQjITvUD9eD2spBBLVjYz5jbinH+zK/JuXK3C4TDPQvGN3RBNE8r
+vJtIqqNq9cWj2qG8EdWAaYOOohpuIg5OpmIHkV9HLbN78L8ex0pIC00PNa9
xngdxxmOC9607AMwlZPSlrZTDXUZFDLY/SSgqvj7lhwSQ+Bwt3r3qa+KKOW+
dMR4LgHlfe+OCKkfhh5zzVGb81dRvatbt5kNAbUvG6gfWR+BugIpXa7mFbHo
j+w5V0WwntpeV5KLedp8V8foKYtL4H7w644NzNNybfr0FuuG4bNl1z7GiSsg
nVx13A/Pc04/PvQkGgKO3nuVPg2KUJxutHuL1O/Fia2/4egAxFjv8tH/qAp2
fPzXEzHOqI/76A1yuuCb6N6ZHRxa8Lx8tUjiOok3GvJ/jmgGgfUmSSZ9HZB9
80KhHPthL9uP3wL9CVAU1zpD+r/7xsmf50l1flfxu8Na9QmQ6/GKNkkqBRKY
/uim43FP1YQt0nvzGraz6qT/33eyRP3zDr3qodT6Wzye+ek3tXOdLrDcWOwm
9S38f60kzqU=
        "]], {}}, {
      GraphicsComplex3DBox[CompressedData["
1:eJx13HlYTO8f8PFpo5WEpE3LJJTKvruPpEwke4gkIWnSoigkSciWkT2KJFmz
TdJuSVkqSaqZpplCJLIL1Tzym8/96el5vt9/vtf1us41Te/G55y5Z+5j7LF2
9gp5Fos1VYnFUvj7/wMfz1VKpU05j6wOv77wM3nies7gniyWmAwbWzFdwP9A
/YzzWs12f7FdJZfPfU/9S5/rGu2+/tnYYTz2O+p24m+q7d7XwOccV/CGetz5
UcrtnuF1si+H94r6M79QpXZfcrNoD5tTSz11dJZ8u7dJ2/+roc7695+Y2B7x
eMPnCvB57tv+++9xJMrqwROuoJy6m6Ha93Z/9MD8BptTSr3gSkxTu+vf6TUs
jfuYegjRbmj3s28rpWzOXeoGJSdetftCq4nHzDjXqWe4G9e0++kFF9N2WgZm
g78wS65sd+gsf2ev1Ffwhoza77PPRICdwRVrrKVOJdgZfIhBd/6oNOwMvmdL
lkr5YewMrhZTnF0fgJ3BfyQkltk6YWfwhlC16U/6Y2dw1U6dwU+pvlu16jp2
Bl+RfXt+6ArsDN5b7B5ho4udweNY2xvnlIpoZ3D3B5KDMQdEtDN4/KQEOc+l
ItoZvE9T/7o7HBHtXO5RQnwFP4hifPGZ+xsltDP4sdt+Z418JLQz+JXuh57P
myKhncGdzJMXvO4uoZ3BrZ/PLt/3DDuD10n2qinuw87gW7I+FJ12wM7gAzt1
Br+5ne2R6YedwaXjX739WSeincFHLlo0p3axiHYGn3Xt2owR4mraGXy0+MWC
uUHVtDP9ffcZpmWbV9PO4JceLr4TrFxNO8/71riFx5ZjKnUaX838hZ3BvU8F
TnJ9g53Be8yPj6q7hZ3BmdDlN5X8sTO4Q2NERYShhHYGj9/x9erEe9gZ/Jzb
z3slHtgZfFanzuAtk3tscBuLncE1vugkRIRgZ/CgAb9n/L5bTTuDF6qNOfLN
ADuDp87J+zI6Vkg7g7+5q7OZM0xIO4N/7m0+0k1DSDuTtM81XEEX5suO2R+7
L6mlncGZ3ve04h1qaWfwk/t4J152r6WdwTMqnZ0Nc7Az+Jk9F34/WoydwaeO
v9Pl4EfsDL5jT+9rXUOwM/iqTp3B974tO/lJAzuD1+zc/aXSBDuDf6y/oOpt
j53Bhzu5L7u3VUg7g2vUVRXMFAtoZ/D1L0Kq8vwEtDN4iO0iU/EUAe08MPQH
4fDUmYsaD7UrLmFn8A2ku9emQ9gZ/MPE0nVKC7AzeBenazUtrdgZPDhre7ne
fuwM/uvSDU5qDwntDH62hkW0dmNn8IBOncFTbdu2Ct6JaGf6+MlHfeKF1bQz
eHLUt9kFEiHtDP5u5UmmiyJ2Br8V4ar93Rk7g8/bKrHu+qKKdgZ/mO1X6nyu
inaOPtXqzGP3YOZ9KFokaMTO4Gu0ni1qe46dwZvHTPqpxsPO4K+lWp8SbGpp
Z3DBzMY56WnYGdxuhnI3bSvsDH6iTqHflWPYGfxQp87gk8c15yU+wc7gH1Y0
1T1PxM7g/u7mC/bGYGfwC3JV/bJPCWhn+vvu2dzjraCKdgY/JVjiqLAAO9Pj
+7s7cvpj53+/hrQn0+9FRuR0ozraGVw3qefmiV3qaGfwvmnVclm52Bm8JHlr
hO9C7Axe4DU/L6wCO4OfzLHW6ToFO4MP3eqvEJaEncHTOnUGz2EZ/FK4hZ3B
G7YlFH8Ows7g44bM2SzvjJ3BHa+3/DZxws7gBgftWraHYWfwp/wKpW1fK2ln
8HDnXT9W5lTSzuuWyadyBdrMhg/3lC9zsDP4h2v1iy5ZYWfwN3flg+a+wc7g
t38dmzQzFDuDnx740P3jF+wM7uGxmrXXBTuDN66c2qp8FTuDV3XqDP5gxFql
j6exM3jpxMHS1zOxM/i3q/4TTXWxM/ifbk82LVXDzuAtG3/3dhmGncFvnbRx
TD6DncGXzQz5mOSDnd/dVXQX8PsyquNOlv/yxs7gBjYfo0Y5Y2dw/4n7PxxX
rKOdwe9UsXeXxGJn8BlHtT4wyrW0M/hoHeGE8JXYGXzm1MrELD52Bn/XqTO4
e6DT7UgedgY//9whUjoUO4Mzz6vMwpoEtDN4oBP/nVt5Fe0M7rVdwn70o5J2
Bt9+2vRLzDLsDL5DnD9bfRB2dmN31eTw9BndNKURhduxM/jjN7dUfFZjZ/CN
25Pd2vSxM3jxqg1plhewM7iZTdOgwL7YGfxHocmGmADsDF5mE//1eyZ2BteS
+78708c5k6fTKwo7g1/3u9O9Rhc7gyufNb7Q9yl2BlcZ3v3AuYvYGbziZ6qt
Qj52Bv85PLbRfDB2Bvcx+X6I+62Cdn7+r18/psfQAeHuJ7AzuFbAFocdYdgZ
vG2WKPGsDXYGH68/28kzAzuDK57eNH6WOXYGD4kiDdM2YWf6fPiO73/nYWdw
u06dwQ2PeQ9U3YSdwac2h1t4dcXO4K/vdtmx5Bp2Br/02HXFqF3YGXzb0sm3
+aewM/gHQzn/z/LYGZylc1U6sRA7n/2qNJrHNmaur/6Sd/8SdgavfSRV3rkf
O4Mvmzu9OYTBzvT4A9J+UwqxM3hAw913W4ZiZ/DnxvdOmEViZ/Bvs5Ynd83H
zuDrO3UGH+Ax5tqnQOwMbnU3pODmTyHtDJ5oE2rJOoGdwT+LWblBXOwMvsJ1
VXf1LdgZ/DWX9bFJXEE7g++16rsp+Bx2XvrvdW7C/Jwffv7hHewMPr7HR7Vx
J7Ez+Lt5VivHO2FncL9JFopBZdgZ/J736MGR47Az/bmHvkSERmNn8BkVi39N
K8TO4Bs7dQb3mGev4cXFzvT5V+n+Vn2PncHH2uxP+rkTO4M7RaT87O2CncGr
FiQO27ECO4PflJi+3fUAO4NPm8y66heNnXXnKb+VSk2ZyTtn3O+Rj53B313s
/cPuPHYGP7t/cW2kC3YGd3vTeDykGjuDH/l1Z1ahLXYGN1+dxj+0HzuDT3NN
3/nxMXYGP9ipM/ht570fTbywM7jq8AO8MjF2Br+nFb2YG4qdwS+N7v9IfQp2
Bs94bT/ux0zsDC66VNYz+Cp2Bv9aumy9MLCCeMSSg1zBxxxXL+UtfoJy4j1+
vrBvsJj2B++qN/foqA1iUpbe5Ul/zhnqjVFzHJ70xPVA8FDr+cUx3Wvo42dm
dt3E5pgyT2OTfxffrqOPD75sdUbSndw6+vjgB6pSVd33VVCH5z907vvZedvw
+cM6pO/7pz3a+8Px4P0Hegrb1yfhePo4C6Ln98uuo88ffm7R9F03o8MqSOik
QD6f25TT7UHr5kBBPiEOn5s3EzEpLDkyZCCHR93O36Cb4tYaevx7ZeWhvLOm
jPjrgDsj8uro8eBH9K/sjt2Mr3N4HP8DBS0fOjw+PP/lMUqC9ucPjw/Pvznl
ZeHTe/j84fGFw8OudwvB5w+PUzxqs1Z7Hzgefi7Lg9uFHY7rt/A4XR7mndtw
D58//NzTqTN9PDdUkKZtTodapbiu+/S1bdT5Z2JicE7neKsU18+Nly/r1v5z
weH47YqTrDdnicm0grpTrVJcV19d+ket/XhwOH6B7+9dv8+ISUjDlcRWaT09
/sakwyrtx4PD8aLxC3JFkWKSrB56vlX6mh7/NdWma/vx4HD8aMtFeYWeYvLC
asrlVmkdPV7N6LHiv88FZA7HV3Xrqp40WUzOBK1kc7TE9Pj8d73/zQEHu4V2
Wixc549MXvFvnR+Oh8eRuLp7jJTD4+l69ZrG5q/GYpJgvXw2jy2kj7Mw1f1P
++sBHI5vTrhEdmTXkN+Bv1x57Ar8/GLvoR/tx4PD8eVz9ikYbKwh82/vX8Fj
l+H6v8+jz+3Hg8PxK3lnw/NH15DrLWZreewSevxxR2lj+/HgcPzcYmP9rc0i
ohux4TObU0CPHzJw+Nv248HheOaVer5mpoiUqiYpmnFy6fE5XVfXtR8PDsfv
86t7fvjvdW8v80RrR14qPd75zUlR+/HgcHyt5H7/xUtE9HUL671djxzt1dtX
Ql+f4N0Gyi1TdpbQ1yF4ZJ3zrCZTCX29gTeE9q9M/4SvK/APg7Ojxt7G1w/4
oDiFkWs24esBvJfv+m4T5PH1AG672bD06kR8PYBXlxR9MdyBf1/wgFltg/ar
4d8RfIGbrs69gyL69wJXm2Yxxt8E/17gfsZWv9dnVNP+4NPzg066elbTzuCX
l/v8LGZX08503Vv1Q236W+wMPvey0E7uLnYGD9BdfKoiGjuDe7p8+nrPQUI7
gze3Kn+c2oKd6fEHospMLmJncLuMflHaCtgZ/DCvLS9kPnYGDz4w4xZZiJ3B
dQrL1+VeFdHO4K4XPl411sDO4IqJLxPig6ppZ/DwV1e14z4KaWd6/DrFA4pb
hLQzXW/XDfDNsBbSzrDe22XAfR0nx1raGVx7zJFJhQa1tDO40wHrjcursTP4
LlGK7be92Bk8JrQ5JmiYhHYGv3HnQYb1M+wMXnBp54SCDp3BU5fbbGtYjZ3B
F5y1ULo3DDvTx7G4PbvZEzuDzxwoCv8ZX007g69scn4/rkFIO4Pz/b60THbE
zuC9zt+KfPdQQDvT51kz41qmj4B2hvXeqOjo/FVHsTP4892Dvnmsws7gcVqH
snL61dLO4FqbxjbuzsfOdP3ce5piT3fsDP75oxej/Ak7g/t0bT6wQBE7g9/P
uO58MwQ7g3vtvDJiVm/sDL5p3MnZCwZgZ3Cb4UtvXXXAzuD5V10XvQjBzvRz
hFztRUb5AtqZ/tzST2o9RmBncJ0mQ2lSSRXtDOu9j55+lfR9iZ3Bo54MnbHz
DHYGD5ux8NqAedgZfIy6TorlN+wM3rarZ4xeJHYGP2xXs/mPsoR2Br/Sr9nv
aYfO4IuWxg7YHIWdwa0DUiwutIhoZ7p+Llm2aMbPatoZ/NKZTywPFnYGV9S/
N2J4P+wMvm9MQ/R9V+wMPvjUR6VuOVW0M33+Wm5VC+dgZ1jvDUj8bRquUkc7
g3umDdQzKMXO4FZXvkdbhGNncGOHFqMfOrW0M10PZ/xmDDmNncHt9NYPYxtg
Z/A7e/Q+WShhZ/ArPl99n8dgZ/CqDTaLMt5iZ/AuO6a9v1KMncFLj9/lP88X
0s705yaNvW1cLqCdwQ+u4ioYdMHO4I2/F883cMfO4IZTVnsmfKyknWG9N2L3
mXnqQ7Ez+D0ddn/vZuwMntej2uvZGewMXplaVHhqJHYG33PKdlLKbewMvtzI
wGXNYOwMrmrX4LChQ2dwrl39vMHHsDP4mReHyhIqsDO4/ZMmJvUqdgaXSrIW
exzFzuDh6pc2jjqBncHXKa47pp9XRTuDL56z8nRqT+wMHuR7ZOCRk9gZ1nsf
5xnfujobO4NvXuZYOKlPHe0MfnOJLSszGzuDB+jtsd45AzuDa4acVDn6GDuD
j3t0tH7fWOwMzn5s+OFWh87ggydOS3ofj53Bzyzc+if+MXYGj/V691t4CDuD
e+uNutkQgJ3Bd95M2Zq2BjuDpw7QyN+2CzuD7/vz8LRZeSXtDO7bNHTb4sXY
GdZ7I2/d5f30wc7guQGtm/raYGfwvDUL6sa+wM7g/iTUvXgZdqbr1S+l4dVV
2Bl80NJVxgOnYGfwmN9xV+s7dAYvr6/SX5KEnakvq/tmlIedqQfb/Vbaip3B
B6etElybi53Bd0rd+WumYGfwBcWGvvzF2Bl81OUqh4NnsTP42GlB68rNsTOs
966elTHLJAI7g3v8qGvTt8PO4BULo5pd67Ez+COnMptF/tgZ/LlnAs+qHjuD
e88Z8onvhJ3BG+Yvetm9C3YGf5p++2ReCnYGP/z5M+/8bewMHnm54c4IP+wM
fsironLWeOwMLh8/MXl3f+wMHrZSMPDEaOxM+0guxSRuws7gDr7L+DtbcR0D
1nsfrZBEWB/EzuAzjNcMnjAXO4Nvj6gPaf6OncE/dtX/KNmMncFHXhvgZvAZ
O4NvGrPX/eRc7Az+W2/cBJsOncFZpjdrp1/GzuBT1+zs/fwadga3TG46neSB
ncHvK1TtThmAnenjzDnNSdbAzuDKetPXbNXDzuD+L3XeBi3GzuDfc2bvXifA
znT9Oevr1sYE7Azedio+Z9wy7Ayu29VsZo5cHe0Mbi7Nlf7ZgZ3BU2PmCvv9
ws7gP+Lc+lktws7gQ98+WurYoTP4IuUD9wekYmfwrQuGPXa+hJ3Ba3ptMb/l
gp3BHT/UbynWwc50PTxKTXjoVxXtDN7N0+GVuiJ2Bi8M7vd4hy12puvt0QXR
0pwKMv9RTXqbFNfJdwQv2JBxGTuDt9yNPnxzDXYG9wq76DpBDTuDF5xLFBjF
YGdwb+WVdoek2Bn8elqM+UU37Azu/mTKuqUdOoPXBGn3WX8dO4PfHecQUp2M
ncHL9PziamdgZ/CpzZscu6pjZ/Bddu/7eL3DzuCD1qmomH2upJ3pOv+7pKFn
BlfSnod1bLPUWa/I6GOXZ+al43qmxfofoRfYEuJbLNrmvQvXLX0s3h4K4QlJ
9vDuHvZuuD4Z4VU34pSgnCg0FrqsG4PrRUeTRC/usp+RQV9MPH7p4zrGogc3
3hcJ8sm7Xw0TbqiIyaJV9n/f/otzNqU+nSpX8oacc5P7t944Sj5Mg/W351pD
jQeBAj65fuB/643deppaceSFOcrOj48e/FZHHnwb5TAps4Z4u6SP4shX5PA+
FLw16yshworN8qv31JD7J5wnceTLcsbq7PX32ygkMeq6I5751RAj8WtHjnxJ
zsx5O3scul9Odi1Rv5+7uoY0T20+z1MsyFnJ23YtXeMZabzIXea0voZcfcbO
5Cnm5vw81Xom83I+meJdNCblaA2dA/2/bH9xl/ud+HGuBMgtwnUh77zIVjXW
N/LuyLY5vQbgulBqzDazebwvRDffNfbsR+z5Y2mE0yn2Z/L1e+6FoTexZ5Cb
/PsibhMJHXcjWGsz9mS1Sscu4zUSD5NDe6umYc+ebn6eaS9+kDdK/Vf27NAz
+OrNZgH/HfnKzb33xRh7Lhy8dg/L6zvJqr2yvjECe55q4d7k/P5Knn7xZP3p
gz3rHvsIeXu+kN++8QnxuSLac+CJNYpCw8/E0cj0TfFmEe0pLCtb4OjRRLpY
fog1mSmiPb0CS88LoxrJyIXxSs9GiUjRzTOnzFRSc770KGn2vfiOGKxzLR4y
Atc5WzMePsrkshijrBEVypXYeaLDvqy7XCmpjSnvE5iInSO1975WY7URna8P
3ie647rQo9e7NebxWsi5XUPNh/fB99Gat6JHnGL/IaGfTqXbPMHOcyN3Lann
/yJhv9Z1G7UNO3/7PF4rzViOsVlfX2LaoXNM9fJMNqeZzO7ldOTyROx8eOH4
cwJvFvNG63lI0BzsHBCxfh3LS0pyhZsuP0kT0c5ps4LjOL9byfDXYfXvrLFz
q1HQfd6eFpJ8z7xRNbuadp78KbBRYPiHLI9acWGxZzXtvDMnoJfZtV8kYP3c
5ACzatr56T7/8b6Tm0mbLvNSqojrnPVhTwYdZXdhopfPP/FiAq5X7HrzODuT
q8RctdxxZYMSvr+znPF4toSvyKj7T3U6n4Gdi289eqPEUmRuc6ZPfrsSOwcY
PAodxFFgtlTUp+9Ux3nbe3thN2eePNOionQuNRU7i25OCuBVdGG0W5Z5DenQ
+fq1kdlcgRzT1rzvSvB87ByuP6lLmnEXRn/Z4wMXLbGzSSRzXOCtxETesS63
X42d898TK9ZNRSantq3I8k417ew1h9xltyowd7ueDZSaYGf1jInzOfYKzOH3
mX+CkoW08xWTiQ3c/fKM5Mi4t43ThLTzzOgJYbwKOUandG+Xntq4zvls0rPo
QIEaY2di12PtPuwcmFJieJStxhwov9n4fg521u5Rcj2Tq8pkq0wru6KI12np
G4rtJXwVpmj221r9ZOy8WFxUpcRSYZ44DLucwHRYr3Ao8h3EUWZWGkzzv/4C
Oxesty/l7ldnRu+u2Da+Q+e4deMMObyuzD6djOw3q7Gzd82UlbwKNWbOxlZT
Cw3srO4w5TffWI2ZOD982Z6B2Dn1it0+gbcq0/olbn3xIuw8W9vOhHVThbG0
2uVSmSSknX9snsxntyozKQqejVe6Y+ejr20dOfbKzMyuq7sqnhLQzmOdbEXc
/V0Zy7RNpRUuuM7pJr8myLxQkxH1Dk7vW4ydrfjeOelcTSbaUVHzLQ87s7y9
VaZraTKFQ4NDVxLsnDiu7FwmtztjMXn386oq7Gyf+HyshN+NsX8/0zHdu8P7
aNXnRUqsbsyX/UoOV79i54UnzY6xTXswilv77ZrSoXPUKCaMzdFg7swL+XM1
BDsPmmVWx3+oyQhGVfw8/1VEO/9RNBvM8dFk9rBti5u/V9POT2+z1ws0NZm3
PYUD7mhg5/GVUyME3t0Z72fh2a8Y7CxmpmqzbnZj9JRU2vYdEtDOEecdLrBb
NZj7fWzj1mlhZ7amw0SOvQaTps0ujcrB9bfS5VyzQ2d7MqtsrIZqKXR439GH
u9ac05P5PbzSbu8D7Bz82Cc9/YMWI1a5NC/FFzvbb/FRmM7TYo5v54XvV8Tr
NJ1hPk6ikVrMebfnqvw92LnhzZojfoIezOqYRxFNahLauajNnMNr68mcj+j+
cnqHzqM3mzRJt/RgRlZ8WrohCjvHXzc/yE7syUwvbfmpXIOd/VeaV/MdejJx
J62TOE+ws62uuTmnUYvR6bnVZ2OxkHbuWdTfXxCjxdw6lSsKaRLQzq+39s/g
jtBiPtw9aDVmGHbmj+ivxKrqwVQM1JWbfKaKdt7xzsyZF9aDcR+u0W38FOw8
9cHaF/Lh7etOEb5iyw7XwyFr+x1iazMeX/VfzviInRss1642L+zNbEiwv3c7
Fjtnin1vpHN7M232bDWr/th5X6xv6zSt3kzQA7Wjpuc7rFdM9XUQ8XsxO4vW
/4nqh50nuw/6Ja3UZo6ny+XM7tD5iogdz3XtxdhOsp5aFIOde/caNJkXps0k
HMl2WlqEnd88HLiXbarNWJmf2xN/ATunbRz4kv+wN1NVbhE38SR23mU90Jjj
05u5VLe/qPQydl5UN2CNQLM303VptzUKr6poZ4sjA25xb/VisuN1SIsDdm51
HCCVLuzF3AjZ8KyhFtcrMvsHbPdz7ct8WXFjfNQM7Lyvyr9YntWXaf7w3LBf
d3zf4b7Pv++hszpMo/nca8tuYGcbW//l5hwdZtM3e7Opk7Cz/A+/y+kf+jBW
YmaHXTZ2Lkvx+zmN14eZIQ3aucAaO9/Os0zh3urL6CeFRbp06Pz3naOzYGQf
RvtMnzrzY9h5V5DlV+nCvoz/qXpRQy52dh1oOYHXpsOISemJgP3Y2bLaYgc7
UYd54mn/+NY67NwaY/GM76DDrFg88UftBuxcbGehx2nsw6RohucPOYudE5oH
rRDE9GEep2r7zZBW0s7+lwZd5Y7ow3zUzRldchA7D925boRopD6zRvFB3snV
2Flx/LotfgI9RtQ1PHjPQOxc1hRYKB+ux4y4O/ta7yfY+VxiYM9DbD1mbNKl
pcYu2HmDS+AS80Jdpm3ETgvDEuw8VS0wOZ2ry5jE3pUzGI+dB5taLxTE6DP8
D8/cXDt0Pnp6oHSqli6zU73X99fx2FlabpXIHaHPyHc7ubsbHzuXRFt9kFbq
MeLQG9MjQ7Dz6YlWo3hhekyLcnWR/FzsHPhl8Fa2qR6zbjVxGD4DO9udG/yY
/1CXUSypv33fDzv3XjS4N8dHl/nm0rAq/z52rtcYvFSgqcvUvp2mYzoXO597
F/x6mlY/xtLp4+a1W7DzhpPB1iK+IbPo2R678onY2XFWcIifqyHjpjX6emsN
dtZVCr4nzzJkfFX6rc/2ws6Nt4M0Dp01YMq6R73YJsLO2T5BLuYcA4Y92sXT
2x47n4kcosLx6ccIS36FunXorK5geZX/QZ8J/601ziUJOweOHjJHoNmP+RYz
oMbxMnae0mhzknvLkHG893BT6SrsrJ1gUy9daMi829xNcGYMdq6fYzOE12bA
5OtKNjyywM7pXW02shMNGNtBV/vMccDO0RnWD/gOBkx05WCXhEPY2XWtdXdO
oz7zRsH3ntAIO+9Lynwk/GHEJLirqyscwM7rt2Q2mRUaMSeeqHVrde6wLrQw
s9faE0aMxuGe0cqfsPPUYZljbnONmIJ+53ifg7HzEI1MNznGiDnqpzbBqAE7
963P2OaoZcRsGmlnemcGdlb/emyxwNSYKT0X1OreoXOEp9VSdmE/pnLk54MZ
Kdj525NjW9l/n3/ksfQzo89hZ9G5Y+e4BUbMfL+V0/YsxM754cce848bMa8m
6rsvYWPnK4uOfZL6GDHCuauOqGli56PDj/XmECPmkd7jsY1m2Dm827GxvB5G
zKH7fd4lrsXOz0qG5PAf9mOqYkXOMT9x/Y1TnnXmoKcJY/+GPcwyHjsPSc16
KBxpwszXPKJevKTDulB0VqOZigmz+ub1wB8t2FnBM6vHWoExs1tNoOMZgZ3f
T8gaefuyMfNtufW4zV87zOc+Wa5y4caM+gfnDb7zsHO+6YnhvAMmDPvGc4Xl
HTr/8TjalTPbmDEyS75tfxk7p7YeXyhYbsK8rz/sEpmAnY++PB7G/vv8Q9Wy
q5RnYOfwa8cTucomDIkb/XlET+zsvft4Ab/KmCmeZNn18q8q2nn2iuMfpJeM
mSstibYsNew8lhzX4mwxZm4ZXrBXnoWd2X2Pj+LNMmaS3+ZMmVaO62/yJ+ru
cUpNmRjjq+dWXcLOjeLs+INnTZkN+armX7yw84s72feFwabMp7Meozy64vpb
Vmz2OzOOKdNrjcOxU7ux8znf7G5r9UyZ5IOVvVT/YOf9U7OH3f5gwvR0qnhQ
vgg7R8yNU+dITZm2qy1Jnh06px08ViP9eza0Pbkx3CS1w/sUq7ghvGemTOhS
uy0NJ7DzbOW4+YJEU+Zz+Z87OXbYeXztiY3sv8//m9nafHcl7MzOPJHAnWrK
fPSaOvhsPXZWP3ziAV/XlHl1u9bI6Xsl7fxj7YkGaaMJY3OIfFsyGtffBoQN
7WYo4JMPE501ogzEtL/90LcP1ML5xOT2A8uaBzXUtTymdVmr9opcXvrwQuFu
EX2cYJHF8Pbfd+W2rpZGZ+vo8SLOie6cv/6Fd/b4j7QK6set172V/v07Ggpj
k2clV9B1V1gnnNh43touGf/u8D20kd/zNTveZ2Dvgt3OcqxXROepyyQ7Pn7P
Ftwi4E3Jqru4Lx581yaFvJkJuC8ePHHNK86fbbgvHtzgYMvDaE/crw3+OTQ7
9Phk3N9KH+e65G77uhZ8nxlcpdO+HnDDE+NDdTNxfyu4p+o21ccbcF88+PvK
Ln4NI3FfPPiGAaN8VJpxXzz47S6/Nrvl4L548IgVMzevPyiiPd3livazWN/I
8AijPxZTJLQneA8B3yBuDu7LBu9+cNj0ImPclw2+JKsx8vRn7Am+Uj5A83U6
9gQ/P+t51vPN2BO8ynKErw/BnuDGnXqCN507ZGq+FXuCL1yyMHKBIvYEv/JH
r2bEHtz/Ds7e3v9Hpj72BI+oPLpqeSbufwc3+ZOtcj4I97+D75i1//7DBdW0
c+j88vUsVhsZv5Nnv/02dgYfuMZ4+vhH2Bn80saNy6/sxs7gZoKWA8em435h
cFFtqkuyHO77A9+w2un61KvYGXzU3Z4D4hdgZ3DbTp3BT2+quJo3AzuDD7Ba
ccL3NO7LBjcYd2rmtRbclw0u5HQRPlmJ+9/BlyurjEl8i/vfwQc3VQV834f7
38GPjM5YtWONEO9DMq/JmsVSZF4s1BvUql1LO4OvnBm/2sYC9wuDu3zROVBd
i53B21Iq5bSOYmfwdZmH352bgJ3Bv0nmC95WdLg/icwPB0WNbeR2uD+JzBd3
vj+JzO20v0abszvcn0TmwRNmc6xmYGfwoTtLLa9HYmfwsEvTWwTFuC8b3E2v
qNpuLHYGt5peeFGpFPe/g4+4lGsZnyKgnV3Cv5qyWCpM76QcrVJP7AzeZ2xY
6+9Q7Aye4af69O0g3McK/tNz3YNr5dgZ/Eu2vlPKWuwMHp3/Upr1BzuDX3/s
dO7xFuwMvqZTZ/BF3p43vFjYGXzXupmsSGXsDB64LX/FZSPsDF4xsk9Q3Gzs
DN5o+H6F1QXc/w7ecCu8ynUkdgbXviavpKqKnV9d+NmHxerGjLiZ80o/CTuD
H1YqrK/IxM7gqa3c3jtWYmfw7PTCuiRV3L8D7uxRM2LyMewMPv1FwZ1CHdy/
A34mQW5U+j7sDL6xU2fwF7ktB/bW4v4d8GAX32ifItz3B953wqTYkKe4Xxj8
2F6f0TcbcL8wuL0S+8XnodgZvP5I+Mj8W7j/Hfz5UR+bGVFVtPPthlYlVngP
Js+z71L7KrzPQJvse2iw/x36w/EzotXDOV/x7wLHwz56+LvA8XGFsTq1R/Dv
Bcd33kcPx9eWuZ+5MwIdju+8vx6Orzx4TK40A/8dwfGd993D8WvHO1l/s0GH
4zvvx6e/75EDegNO4L87OL7zPn04/pjs9QAOx3fevw/Hf30uLLhaKKIOx3fe
1w/HX9614nSfU9XU4fjO+/3h+OiqJy2uO3G/GBzf+T4AcHy2y8SM6FjcRwbH
d74/AByfxS0vGleC+8vg+M73DYDjFUc9nRQ4DR2O73w/ATheZfprqU9ffD3D
8XCfAXjd2vWW/y3dos3MsRkcf2ogvm7BuQ22zeF2+PoE9zE+FXVagq838I1N
fJXhwfh6A4/qUemT0ISvH3AVK4/J4+fh6wd8RLTGqZeX8fUAXt7p9QDObnp1
b+ZZ/LuDByWPC9kxD/++4AZip/45Rvh3BF9hyms80hP/XuDi7HtfMsdjf/CK
hKS8u5ewP/iUmRu7twVj5+hBit+kUh3mQExjRi8H7AyeVN8/8ZwHdgbf18/H
WaW1w/1JZB5icneDzb4O9yeReWKmlNMoj/srwe96b/G959Hh/iQy/9l9RGjJ
zQ73J5H56873J5H5r7pDaksPd7g/icwDreRMQ8Z2uD+JzLnRLB/z3/jvAvxF
1sZu8XX4+gfXuGe+7INSh/uTQDdx/53l/tgZPGzTjfTrY7FzCenyUbpFj3GU
v7jg6FLsDB6785R/xkbsDP7Se2Kvyp64jxW8Xquy/6Az2Bl8+PrMOaye2Bnc
2WGqh6ovdgY/8+vmi4Q72BlcodM+VnDDHofnZkdjZ/CioLXj3ptiZ/Cs3jsW
SCuxM/iBaqfrFzOwM/hHy20vnSpwHyv4pdaUGcUMdgbnF97T36WMnbX/vR83
YHwvHT//KxA7gx/6drgqNgY7g2e+t936rD92BleyXRFRcB07g8e+vTXMwwg7
g48aMGSI73rsDB7wdd3aDTnYGdyiU2dwVUNt4+5bsTP45psnT5r2wM7g64fF
Hh2Xg53BBVtG/PE9jp3Br1iEti6+jp3Bv6Q8uqKug53BRxqUOpaLKmhnqxFK
n6XEiHE/2D2mPhI7g3/oUqbz5jR2Bq/j7UiMHYmdwRcNmBN3NBc7g+9tCc6K
sMDO4Bnikj0TtmBn8KhPz69tuYedwV06dQaPYC+IY4VgZ/C2yW5vIuWwM7i6
utb23+exM/i5GwsfFoVhZ/Dm6k+3y3nYGTxaKK6x+YH7ssGDxPOLhmVi52f/
XufGzIbFGYXfeNgZXOH1oY1TUrEz+L2y+wcvTMbO4A82q/bt8QQ7g0c5JvzO
HY6dwYVt+17c2Y6dwaNvSDIqOtzPgT7PTp3Bf54av3NGAHYGH6pcOzf6G17P
gO/yy1ENO4ydwaeqvH9avQo7g99dFFxxYQN2Bq903OWjXYWdwbO+lioHxWPn
dY5d37evB/IUh3HiTnW4f5HMjQxuBm2fgT3BuwUrHDn0osP9i2R+MrPgmc94
7Am+xGbNO4PdHe5fJPMrXlOnJXS4bwN4WKee4JeHr12d49Ph/kUyD04aOPj+
O+wJvnuP7+L+O7AneN++v56VzcWe9HEeHen13QN70uP/HOM+vIs9wS9t97BZ
v6OCuC9OnCXg47pluKnrv3VLhfNl9/lcXLc8pjXesX3dMunf94PrqWuNnVvQ
vm7pQEZd5Apw3fK9sfbG9nXLd9FehhwerlsmLxzz7/t4i+za938LqTu+e/9v
ffKUoLmJz31J3WfBULX29UlJgGs5V4DrkyJz/r/1yWm9NoVweE+oLwt+8299
8rntJPs07j1cL517Pqx9fZJfq97fkXeT+tob0n/rkzfb0lsGcyKoq/ceOp5s
EpF9Yb7zBXxcb8xny31K/yUmQx7FF/K59dTtwwYniu+KyfPez8bz2K+pc53c
msfvEJOgf/tecL1xyUhXTVWOmPB3WvZksSpw3dIvqeBgnxryq9/+X3zuc+q2
X4fMVY4XkVDfuhwB/yl1+c0n9W5aiYjCyfN7OLz71Gedz5sQ+6SaaB8RXPcV
8KlrLXa2GhZRTYpk9wcAH3husPpQt2qSmTDGVcCvp+tgqyNiCrr2lRC3Ru8i
Pvc19e+TXbLjCsSENTpuEo9dR726uLhNIVBMNJ/e1WexyqgP+nTNa6G1iKQU
OHbxFRRRH7rrQdbeQ9Vk6M/uzwX8B9SfBI87lKZZTdZNu0AOstOpv768Zb/G
JSEZfabUM4N7gnqvum0rbdcLScO/fS+v6frS1NhTTdFdJGRPt5HP+dw66r2i
I21MT4nJmh4L+7NYJdTLxg6ucDOpJstmre/rK8in7v1TJdVki5A8k254ksbN
oB4be3LlZnkhKYH7V8j8asSYkthMAdF5Xewp4NfRdZjd6WUZtn/nRsxF0VIW
q4C63daJStrdhcTqpsNCIT+LupfbZuvemwQkyuTs67WCc9S/+wT3eckWkCnD
1QJZrFy6/vBJZ3Ficw8BGbd7kvQ29yKuwwzayndJqSLD/2Odofw/1gc2/Mc6
gO5/vN/P/I/39W7/8f5ddr/k/+d9ut1/vB/f+R/vu5/8x/vrfv/xPjr5P94v
u//H++I/IWvV5Vip9H20rmNdTpNd1d/nr3n7//e+2EM2V+F93OAaRf6shlqi
KJur4J7+ZyoNttWSc7K5Cr4qpM0zWyohU2VzFdxaYcfoi6skpEE2V8HlZyfl
FuSJyWLZXAUf55xnl/pURBJkcxVcc9Sa7NWbq0mdbK6CB0Yf0Tw5RUicZXMV
3O6rUPh8mIBUyOYqeP7d47yY+VUkVzZXwT30A41MsysJS/q/uUqf/4QVB7Zu
riQxsrkK778ezI3bPiSlls5V8BS/4Xfvs2tJmWyugvOEh/NP7JKQYNlcpe8H
Z7SGfhaJyW3ZXAW3uXSAnbGvmvyRzVVwM19r/QoHIQmTzVXwXv1ftzmbC4iy
bK6CF5kLQ5vGVRFD2VwFN13Qd6P84UrySTZXwZ87n9YcNrWSZMvmKrwPMpip
YM13qCXusrkKviCtJfH6BQmRl81V8ONdg4t3tYiJlmyugr/+3iRwniMkqbK5
Cp6zX+DVx0xARsvmKvjXn7NPm1lWkTDZXAU3GXYt7/7f6zE/2VwF1+ZFVSwy
qCSNsrkK7y+cXY9E1zySkH2yuQqumMu/NkVXQnxlc5W+r0nL3jHAQkC8ZHMV
vICTctbKrIqIZHMVfLla5cJQz78/VzZXwTeeMw4e9qeC6MrmKlyHF3yxnPVl
lIScks1V8FhjI7NVfx/fTjZXwd/ZeVvucakkqbK5Cv6IPWjeZHEFcZbNVbj+
/LXp8PaLMytJpGyugpPljOHMxxVESUdjqoCPnwtH/n6zTPz332OrbG6Af9HS
6Bm2B+8TDm6TM9TNZqOIqMgeB67TuP1Vszh36ki6ZoBIKsXr3n4BcQ7tn4PT
+3zK/IBe8Sq7zDqiF/q/nwve2O+hX05aBSlu/d+/R3D91Y3bfXZXkCzZ48Pz
cQsO+ZGbLia7y48dYHPE1Pslu/ybz471an5szkd6/cBcaTKUOEhI49AJdVIp
fm4beW+jqOcACelzeZgphyemXimS79m+Lybgc6ElhyekPt3zBGdvbA0pz0qS
4/A+0vN7ouGPBx7ZErJB5eU6NqeRuqLgqf/Y4xLyv8/18fNKRy3t3PZ9EInb
nt7kCsTUJ5sfuyzUFZNd//bVV1M/+UhVbWNkDXk6wn0kh1dBfQ2neurochHe
t0p2flc/8vLPeqNaoiD268LhNVLfpr3Nt+8fCTlncSaEzWmg/ubIz4bwO3/n
+frnjdL2fRky91fY4dK+X8Dq3xc+JNR3XP2zzGuImCRMGxIo4FdTP7quYUZz
VA15VXtwIY9dSd135YwRcVdExPzffRnK8PPExmXzftRUkw/elWweGz8vuz/9
14nRAbVkP1/1KFfQSF1yf+f6B05/57D8eDUOr4G6krbhITOVv3PYiRvG5ryl
btxd0cPg8t85fOzUZ6n0NfV7zU7N7d/DT7eRq+BzJdRZGy4XnZ0mJmnNnofZ
HBH1bQtzZl4/UkP+7H+4ScCvpD5vpptFwAkRIeaDlvPYL6irvr0+P/BCNdmW
vYfD4ZVQ3/Py9anIp0ISIruPFlz/CPYVJp/m1xK9vWcH8tj4OZdOtmBaQmwt
yap4EccVNFC3WHtmjuWMWvK/fXpvqf/RyG1Z0yghcn6jt7E5+HnWhWUrPauC
JeRsxuofUmkdfm51p2tO+/fhp3Q9sVrAl1AXJzNXnbzEpDjpaDpXIKK+qXvY
pwE3aojWhD/xbE4V9S27Q48vPCoi88uWRAn4L6j3mb+p/viuanJ8Ta4Pj/2M
+qrXg/OVDghJtpL9OR67kLqP34u/b3UEpItsztDPWSL75HT9VEvOL5+Ywefi
51NyydetDz+rJY5X11rx2Pi50g2HlKnN0bWk8XfCaa7gLR7PHXchzqyW7LMv
7cXh4edEN7PXqS9PkRAbnsJONgc/Dzqz7pa6goGEPKse/kcqlVCfuMrUtf37
6vWznwj5XPx8x+C06ZaE8hpi2WB1jyuoor7A7vK2p6dFZO3WAylsDn5e41Kj
lzYmpJrc0Pm2X8B/Rv2SaoS6kZeQNC293MjmPMLPs+as0ksLFZDgfQHpPHYe
9WFflP0E2VUkRzYn4Xpm7kgT9/bvpe+RzUnw1za+uVd74Zyk69vxy+vLnOrI
B9mcBJ/l+npq+/erdWRzEtxbdza5ayEmgbI5Cf5de2x03QcReSmbk3C+9ji3
Z6Scdx0Jlc1J8BClu0+fW/89L8jmJPj05lw17Se15KxsToI/2uhvsMNOTPbI
5iR4dJeQ/e33DyyRzUnwWwc+W2UlV5PlsjkJ5+vDsbYTB0TUESXZnARfof9o
vvLfDudlcxJcWNIyb0hjLeHI5iS4d+TvX+3fv7WRzUlwjWPFv0LdxOSsbE6C
Jzrd6qU0sYa8lc1J8NNOxibZ+dXEQjYnwZ8ec59muFJIPsnmJF0vVQuZ03S4
jvBkcxL8k/0Tju2qOjJMNifBvxZ6l4pV/r6fks1J8AOrW5K77awlIbI5CT67
xyhx+/daM2VzEnzh9W7Px4eISaZsToKviAqyDV1TQ+Rj/jcn6TrqVE0z74Zq
Yiebk+BruCKLvDAh2SGbk+AW+zzj3owSkE2yOQnXM7Fz/OfWnq8jhrI5CX6W
O83oe1gdyZXNSfCk7nYZG8zqiIdsToLrFTjVlSX9fb8jm5Pgc190iwlTriXJ
sjkJHrh/4LC18yTEQTYnwV9ujs7aHismL2RzEnzvkVkKi07UkL6yOQlunes/
Oa2HiCyWzUnwGwY5W5TihOSMbE6Cd1eyj1dyFJBHsjkJ/jHsnX6oRRW5KJuH
cL2kIsmwj4ytI06yeQjebJ6vbkfqSJNsHtJ1udHVe8ndWnJANg/BYxy93Lr0
ryXDZPMQPNH3okJKgIS8kM1D8JAJQ0Lbv+f5UTYP6fXepWdLFJ/WkKGyeQg+
5lrTyRfjRCRYNg/BnfO87H9mCskd2TwEd+xh4hjqLiB/ZPMQPNPKgDV7ZBWJ
ks1DcNdtKd0fzKik34+l64RfvPwDE3E/NXjq04+xPffg/l/w7wO2sBQDcP8v
XQ+03vHIZz7uSwUvf2t8vWWMmGxWGXuhOwvXFXs+OjJZ1+DvnJzPG1kij+uK
dls54xwza0ia/9ei/T0rqCuFLaq8tq2GZHTd+3JY3zLqZOz2767Taoid/Yur
yvol+D1Gq5WlN3vVkLvmel1CxhXg85kzzHeFRES6v3Gqz56QS10i+Wnd/6YI
98vIrm9frfxYuIqF+0bBf2v6KAWXYgf6/cAl1bkxCdiBfv9QjfN2rI+YXC/S
1dRg4bqi5OqMopCRfzus/TBprzyuK16WdFlU26eGGLtEc15olFFXttj1cNs1
ESnfH/kprGcJ9VX7SjW+OouI99Ms3aeDC6hvNFzflvOjmjjl/ShcMDSX+uyh
BqNS/l6P7RjXJWLImlTqF+OneQUHVNPfF66rp97e9czFFPcVgsd8G8nl1uDv
Cz4xUFxueURM3h78E6TKwu8Tblc5U2Y/XUyizu3ICJbH9cbsiNv3M6xFxKty
2JDvqiXUI09+b0u/WE20At2tjY0KqL+Z4blZdUQ1iY6Lv/Slfy71HoHKDoql
QpL7YJRFkksq9YRPGQ8/RAvxPqWy6+3lF15tmdULv9cNvtTdI2Z7hpgYLhQK
urLwe3qLGiNeP/l7/vptUue/Rh7XIVnXzr3NN6km6ToKdkFaBdT3RpY1Ho4V
kofrp+7fo5dL/aT5m0nX+gnJL+fVZTp2qfg9wJvqbM5TAX0+9Hpbee+P3lVi
Mscwa5ISC7/PtlFjdby3r5gsy05aUKiI65MX2oS267oLidKcz/79NXNxffLb
FrXpewRkWNXxzXtsUqlrq3l9Yw0RkF11J5PlWfg9LnGkpH/kRjGxtTo+N1cR
1y03qm01n6AlID6eT/qzDFKpP++n8az6Ku4HhHW2zvc9A+983zPwzvc9A+98
3zO6PtnpvmfgcN+zw7L7Y9B1S9l9z3LO/+/7+XDdGBjl7N5+HQv3zYDjO98P
Dbzz/dDAO98PDbzz/dDAO98PDbzz/dDA4X5oSR9biwNVcJ1z8fScS6pT8P5d
cDzcJw36w3XvgCOrvRd/xf7gDn4bQg1PYX/wuHPvD0QMxf7g/lFznVxvYX9w
1cbex3UtJHT+0/XMYd7Wf/7OhwDZ/AdPK3a4vqNIRPiy+Q/u9d3/g+Xlajr/
wbf+9P7RdkxI5z+4cOPQK5XxAjr/qa/qJu1RUEXnP7jA8oauh34VcbpWVpEV
loo/t8z89YbkSrz/oex6/tnEfh6D0jrc/1DmQ5cPNHjrgH3APU9Gr5yc3+H+
hzLP1x+vUzpSQs8L4GedjwhaTuJ5AfyrqK/Llv3V9LwA/n5N/GC9dUJ6XgC3
fVdwyT5AQM8L4Par/Sabx1aR6bLzAnjVecOHZXWVJEp2XgAvla5ZYeFTSX9f
eB+xq6Gq+MlC/H3B+xg+TfEuw98XfJtwj1oiI6HnBfBSnRMhSol4XgC326qR
pjBXSM8L4N8ULQ7+mSb4O+//d14ANy094XXLq4qeF8DHD59peuZmJcmRnRfo
z92yv/7h2Er6/Ol65qXKXUSMzx98wHeTUZVTJfS8AD4z+dCVccl4XgCfp8kh
DywE9LwAPuVansECuyp6XgDvv9xDbtLeSnpeAK+ZPGnc5R6V9PnA+wLP5uOz
bjlL6HkB/H33n9tzL+B5Abwmt/V9nVkVUZSdF8DH93rzZeXfv+9Q2XkBPG/D
wo+bmiroeQGuty2nDRiQehnPC+CbnuieaZtZSdbIzgv0On9geIvm8wo6b+G6
9OH7mH/7oUYcL0iYpIDrlir1Cv/WLeE8AtcnLTuHRUTZ4/1VwJeHrnjQvm45
xbxmyiolXLd8tagmrX2fbNQSw7GGXXHd8vntG8pzduN9cuA6IWXlHX7IHXx8
cLVD9Z/cD+H9W8AXH0mKbl+3nHvze8Oerrhuqa+XH9/49+fuDi9720VdSD3w
cYC6qUcNqQkb/LuxK65bfvIJeXDwAd5PBq4HLj6IfezaF+8LAX6MM9/5z0d8
PuA2jqXvX13rcD8ZmceYKyq1r1t6TlKPua4ipq5/PG5CopyY7E+MPtKkKaRe
suva6zRSQ8I485OTNSqoz0t3mpEULiKJg/5c7KaC65au9r8a9z3C+7TAdYUg
LVcnfBU+f/Dhet0Dq0bjeYd+b19/7ucf3/D50+/Pa+ofKk3A60/w54ra0e3r
loFFJiMq1MS4zrnbbXCgvJgczGfsK3oLqe+9bzvT2rSGGPTaMtfj7/kFPHPS
mDArBxHRnOF+vKl7GXWHuPkFLsHVZI6a4708VVy3HHCy25ZsPt4vBa5/JkvH
TlY+j78v/R6+Y37sqyD8fcHnbrmc52WJ5xHw90ax026U4O8LXsBzD7JchXMJ
vOnq6tHt65bbXMdUtWqIqe8O6ec0R0FMjrz78S1XV0jds8D+/WW1GpIpSpYz
6FtB/YbSgqMRfURks/+DnSXaZdRHnV7f29emmgR2mZi8+O/5BXyh3+71zBIh
mZT6s8RGr4B6UsxM9dgkvM8JXJ8YGY1/s6wa+4APWhy11u089gHfaJq83HYR
9gEf5fxg/pRm7EMfZ8OCa7+isA84p9knNEhVQnhvnbeYaoqpp8zf23uCopjE
qV9OTOknpN71rJeZT7OIuKaUXHlpWEE9eLKSvuGnavIudtD6awZl1IdfW+nH
+yEkPLmhu3/qlVDPtQhIGtNTSKz6jpYMGlqA36uPtjtrNUNA5NbU3Tv89zwF
fsE/KGx3Kl4/w3XIJate9u3rljAnwZu43R+87zAn4Xzd3zuZv84Rr7fB1wTt
ZbWvW8KcBN95tm/BSTmck/Tz0OHObrb3cS7BebP5oChKczk+Pvirvb+atvTH
/bbgkkM/TrTfDwHmJPiINLVkV3mck+DXNp6wt84U0TkJvum1xvfBYThn6Hl5
Y/KQ7evx+YDLVx6NbxyDzwf855QpV8qr8XUFLvnJrG5ft4Q5CX40a/p1YwWc
k+BqRnk37t8S0TkJLj5glDfYr5rOSXC7Pgtrf0/EuQHn2bSAaccjduLzB3cY
tbdN3RGfP/iPFTscYhrx+YPPTSm6tjsIr8fAe+UMGdG+bglzEnxijznDPyjg
nAQPdng0KitVROck+ASz6X6VntV0ToLvqi4sezNYSOckuCbH/cLx3jgH4HrA
/Wfc5LjD+PuCp56uK+C64O8L7uX7JeB+M/6+4PJev9pMwvH3BWf2fTty/QvO
AXCtE2pB7fviYU6C52pVD8/8OweOyuYkeNH9lXNEl0R0ToJf5wwxuOtaTeck
uEtbvmI3IyGdk+AJqyYaJygIiK1sToJfiRz0xl+zCu9TLbsuGrHSrDjSAzuA
3x7XWlsjj/vWweVnzTr7ameH+1TLXNviqe29DvfnBJ8/2NE/YpGEHJTNQ/CX
E7s47lXCeQiupnah/EcKzkPw/qErTaPnVpMG2Tyk358M27/2XS8hOSibh+Ai
Y9+mXt+r6DwEt1/wjq8nrSQKsnkIriF1Pe01Afenw/Vhxemot+2fd8P+cfDx
RvzmY3twHzo8TuiGPUM67kMHX7DmTsz7tAryfwD7TdRv
       "], {{{
          EdgeForm[], 
          Directive[Lighting -> Automatic, 
           RGBColor[1, 0, 0], 
           Opacity[0.5]], 
          GraphicsGroup3DBox[
           TagBox[{
             Polygon3DBox[CompressedData["
1:eJwtmXfgTuX/xs997vsjIhEhQlZkb7I3SYqk0t7DLuvX0JCGtEtDQ6G0pIF2
0lJUKkQRSWUlkkpS39f1u54/bu/X53ae85znnPd93e/3dWqcO3LgiDzLspv4
JxJb8M8NxC+IO1KWVWC+LDEUZVkTuDZ8Nf/3DscMgXczqjJfgfgroyJ8CPEP
Ri34MOJORiW4HPEvRh24CvFPRm24MvE/RiO4JvE3xuHwocTfGdXgisSyXMMJ
cEv4Vq7hM67hArg886cw3wbew6gOVyIewvwAuBWc4JZwXfhKPvsWnz0Fzplv
znwdOMIt4CPhDG4M14L3Mo6EDyf+y2gI1yC255hH4TPh1vA0+FS4FXxf7vO3
hO+FT4Y7wjPgs+EJXMPrfM1J+q3Mj2S+M9wdfgq+EJ7KMZ9n5g7MP8b8WXAb
+P7c938ixyzimNPgfYx6zFcjXsX825mvZz+jAfNHEP9m1IWrEg/jPBfBHeAq
sBKhE9wWfiD3OdvBj8BnwEfDD8OnKy/gs+Gj4R7wHPgi+FD4LLgtXBm+GO4I
n0ScyPWMC9wL+Bp4AnwmfCN8DTwMvhe+DT4Vvg6+Ah4CXw9fCZ8GT4Kvgk/P
natXw2fAk+GJwff+U/gD+BL4LngKfCF8u3IdHghfCV8Od4eHwefDPeDhyiv4
Uvhu+Fb4RPgqeAx8PnwbPBkeBF8Nj4XPhW+FJ8HnwVPhG4LzQrn6YfBz0zP9
CJ7MM1qS+ZmW5l515v+awVcw/2bmnDmQ+fbMN4JLwO3ghnAR3AquBx8At4Hr
w8Xg1vBR8MFwV7g5fBDcCW4Kl4I7wk3gknAHuDF8h3ICfkUawPgoc27fDC+F
z4VvhD/OnMNTou/z+fAt8DL4PHgS/GHmnLmdUY5zvszcbVqT8Evw9YwPMudS
Ra7hHObbwd2IQ3Ue7k835p/Mvca7wLNyn//x5HuymHM8nPzb34FnJv+u9+En
kn/Xe/CM5Pv2rtacNInzT4PfkPbA9+t+J+fWt/AjWgPwIulEcp6thacn39u3
4QeT9eRNeBrcDH4Nvg9uCr8KP5CsJ2/ADyU/r7fg96QrfO8j8F3MH8Hf8+FZ
yc/oA/geuCa8EL4brgEv0JpOzvV18DppLvcpI34nzYUDcZPyg2MOIP6onICL
E39SrsAliD8zisMHEn+Q/vLZYsQV0lbmd3L+VfCD8C49T3govEnan7xuv4M3
ShP5bBFxi/KM+VLE+cTyXNrdHPONvo9j9sOvSZuZvw/+lvnNzP8Lv6L9gfm7
4K+Zf4i/f4Nf1n7C/J3KH8byzDqzQXsJn43E9dpL4Jx4f7Kev86xncmZmbnz
dnby+vpQz1r7D+d5AD6SY67l72P4/zrwNXAf+G1pJMc8xDHVmB/N312lnfB1
cF+4CXw7PBBuDN8GD9D+AN8MHw83gqfCJ0iDi7zP9oerwqPgLnr+8Di4u64d
viv3vvCW9hyu4UGuoSvzs3OvtabwHfCJyjv4TngQXBueCPeGa8FXw72UR/AE
uKfyCB4P94DrwzfCx8FHwZPhfvAv0nG4DHExsSbX8DDX8GpBx1drHSVr9Bp4
q/QLPoi4MFkTv9YzhY+HV+g5wv3hr+AFyXq6Cp6frMUr4Zfg4+Av4XnwsfBy
+JlkXV4Kz4WPkZ7C26RxcGnidkZ5+GDiC4y+0lmOeQ7upf0AfhbuCS+Dn07W
/U/gOQXd+Rh+Ee6Xu/55n1ib3/4o3AW+GD4n+BwjtC8Hn3ukcjJ4HbSGGxPX
MyrCBwTrwSnwgGCdOBUeGLzm2sBNgmucwXD/4PrlZPh4uLKeM9w3uIYaAPcJ
ro8Gwf3g3VxfGfglrWdGC7gB838z/yV8R7TG9IG7Ml8Kbgk3CtaVY+BucFn4
aLh5sGa3h1vCZeC2cDP4Cd0z+L1gLW+nmjG4BjwJPi647jsdPjG4vjsDHhRc
Sx4P9wrWp05wq2BN6gK3CdaqznBruL7WFnxssK70hDvCJZW/cPvgPO0P9wx+
/sfBPYK1sy/cPVjnusJtg+vTE+DewfXdhdrjgmvPC7RnBdenZ6o2C677zoIH
B9d952vPCq6nzlPdFVxPna39Orj+Oke1JXyUtEc1WLD+HQFXDF4rveBOwbrV
FK4brGfN4HrBGqD7/G5wnfWgNDBYP1R7LwzWrdfgefDduffoxcF6oD16UbBO
qMZ4J7gue0D5EKxb2t/fDtYn7cVvBuvfq/ALwRqm2vLV4P35Iekz/GTyevgo
ur64gvnRwdqzEJ4bXI/fCd8crDGqRRcEa4xq7/nBOqoa+EV4Uu6a5+VgHVX9
8Fawhi2An4cHw3fANwbXKd3gdsF7YF24enCtrTrkfXgM/Dw8C/5FzxKuGrzn
1IArEatId+EO8D+MVnDD4F7nItVmwdo8F34yWDtfgJ8K3hOegR8PrqMfUy0B
XwA/qj0uuP+YAl8XXAvP0L4TXGs/JW0Jrv3nwI8F9ze3wNcGa/Y8eE7wXvE0
PCN4n28CH0kswXxzuH6wFvaGOyuPomtmaeBQntc65u6Br+CYJ5ifzt/Xw8/C
M+GxHLM1uCYZpnpC9xIeo309WP//j+Mf157I35erngjeH0fA3wfv6Zep5gje
s/qwpzzPZ/bCVxJnah9RPnBM5O/nmJ8M57oO1Zxw0D2FL4a/Cd73b4KTniU8
Dt4WrMnjpfvwY/Cl8NrgeuMS+NvgWmK06qHgvX6Uap3gem8kvDG4DpTej+Ha
hgfvOZfDw4L3kMvgocG1zz3w1OA9aiw8IngvGg1fGry/jYNHwn3gUfAlwXvg
eHgUPBy+D749uM56GX4OvgV+EX4GvgyeDt8D36D7BM+GW0b3ONofxzL/CDxN
zwJ+GL43uG5aDL8BT4Ffgp/Vs4ffgF8JrunehV/XGk/Oobmc85bk/eMFeGry
fvAifGvyHjAP3iC95rPFgnOKR5wF4g5GBbh48HPj8Gxf5jwqRozBOVIcLhF8
70vAJYm7gmvy0sSdwfVhKWJPTr6GuC/6ecqf2J/5OXNJ2X+Zc1Z1Yxacp6oV
/2X8yviRsSlznh5ELBecL4fCKTiPVKPmwXlxIHxQcL6UhA8OzuVScNng3DwK
rgl/lNyv/qiLItYj1AjO04ZwHfgqjtlNnMkxE+E98Gz4avh3eBZ8Lfw3/JTW
V/Lvn6H1Av8GP6E1m3yPHocnJX/f0/B18D7m58DXwHulzfBV/P8sDnskeK4m
XJm4n1EHrkY8urBPDQleiw3g2sHXot6kSvA1qv4sH/w7VDMfEvw7VBtXCP5+
1UiHB1+v+qkywWu6PlwLfj+5D9+oniu5n/8GXpg7Z6QzK3Prs/qIVbn1XP2I
nuOfhWf5We49VHX+h7nrKyXCyuT8Hkxcnlvb1RfsJP7F+Jmxi7GXsYXRK1pj
5V30hm/O7Fd8zmerZ+6hKhR+47PaG5O9gB+ia62NmXPyHebKZu5f+kTrvHrY
1cl10jmFa/id8VVmT0X9yxLdK+IOxg+Zj9E1/pTZa1lF/DTYa1kJLwv2jdbA
y5UHun/wF8H9zbc6f/D5tma+PvUK64grg3vo7+BVhWP+KBwnn2k98evg3not
vCJ4zel3/Z3Z19lAXB3sP63WngKPitaQHdJ89bSZe8ZzozVtm/KzUH+qj1Nt
oRrjOdUmhXWkfL6W8UXmHvOcaL3aSjw7Wg+3qMaI9mGUM92idVh9+peFvU85
/0kh37RelhTWo9ZRl2j/R31Kj2jtVe/cPdprUl/fkzEtcz87Olo/f5Xm5K6B
tU99CjfKvH635K6ZpY0bC3WI9HNz7hpbOvlDoa6Qlm5OrllLak3nrmnlsVwa
rcm/EOsVuQY6lmPOU+/E/HbisoKeSCvWwh0y74NLC2tW2rJNn8vssWzNXffK
Y2lR5LpQ66JTkfNGOVmuyLVU62T/8mutLa33aL2cTvwxdy+jnm5T7rpIff36
3PWqPIR1uesQeQvfwY0zew4/5e5r1JftyF3Py0P+NXedL394afIe1k17TnS/
IN+1rXQws8e7M3fdLt+4TXSdKS/3F+Y7Zu71tufuI9SrluKY0zJ7uZ2UW5k9
4Q2562p5HdpE1EPJI/09d08h73p37p5CnvP+3D2FPOo/CjWV/OR/4H6ZPe09
uWt4+dL7cvcd8rHfS/YZ2xP/zd3vyDf+L3ffId81j+7p5Md+kbzH67mn6B5K
Hnix6B5QfntRdG8oLzpG933yn5/hc6V1zaqHkjW9AbFydG8iz1C6t4fxfWHd
a/2HgiZJd7ZLI9Xr6v+J0znHCnhpQSt+KxwvHd6te658zXzezZk1dVfh/Hv4
fLVC/vxVOL90789obdP5txXOtamgfTsKerW9cLyO+7NwjL6rUnQPJc9zT+G7
9P0vFHRpLvGQ6B5NnmeZ6N5NvuhryV6z8rx0dB8q/798dL8mv/Tw6J5O/me1
6B5QvugR0b2h/NKa0b1As8L93FL47bsL16nfpDpXOvYJN2te7vrnaemc1nlm
D/b55LqwBbF5tI8tf+Or3D27aoBFuXt5eWW9c+fweM45IroXkKc0PLoHkY80
LLo3kYdzZnR/IZ9nbXLP859+d3RvIs9nXHR/J+/o5Oi+Uh7USdG9od5BjI3u
4+RrjY/uMeUvlSnyNen66zI/gfklxMOia2D5pRcwnszsOy1L7hmk4cWL7Kkq
Py+M7nfks9WKrpnlecqv+P+c0jOJ7o/kZR0a7bHId70oug+SX3dxdP8lL65O
dI0tf+/T5D5H+8gp0X2rvLt/knvy6qq5iEMy+6sloz1neYanR/du8uLqR78j
kC90fXL9lIgNot8FyDtqGO3/y5sqG/3uQJ5wuWiPSH7vlGTPRfp/Z3LPWZ64
Jrffon7nr9wekXzgRtHvSuRTTUiurfUcm0a/E5H3NZhxf+b3NSXgSzL7z3tz
+0vyiu9N9lD0e4+L7p31rkc6r7qmF8+kf3Sfrnc0jaPfy8grKx7td8nH/iy5
f9OeXjG6r5HfPjC6p5Mn/Hly3ak96/vkXlr3anVu70j1avUi9+TS/F3J3pbu
w+XRPb6800HwbOkA8YPc9ar6uzGM+Zl91CHRfevP0vvo/mgzsV90T/Q98djo
nmgD8ZvcPpV6zFbR75vkQ7Zm3JTZn5RGqTbpzTV+ldw7qQZYkdsrU43dLvr9
jrzKvtE92npih+j3QfI8O0a/Y5JH2j76HZB8zkXJ74d0/MHR75v0XqBSkf0C
7RdDo/0KebBLkntF3YfhyX3XP3DV6P5U7z6+TO4bVYMNiO7rVaN+ktwT6p5U
j+5t9R7k4+TeUvfthOheXjX5idH9gnqZBbn7I3kF7ya/x9I9rBHd8+rdyvJk
70B1y5pkr1PXtjj53Zjuf5Xo3lnvXP4Hm8G9bA==
              "]], 
             Polygon3DBox[CompressedData["
1:eJwtmmXAVEUbhndm9hVEREBREJESREWwO8FusRsVCwNbwRYUxcLGxgYbGxtb
7G7FxO72E7/r8pkfwznXztl9lxPPc9/3bM/dRgw5IDcajUP4p8l28dJojGC7
DnwTLyzC2AXeJjUas7U0GmsxfzK8M/MPM9eFsRG8FvO/sd+HsQO8BZw5fg2O
PxHenuPvZ25NeDS8A/wAvCp8nJ8PT4UXZuwEb8X7m7y/H7wzvDXcAg/i+DHw
jhz/IHPzMzaG12b+d/YXZQyFt4VbcXxfeEd4S7jA/Xn/AR7P+29krjdja3hT
5hvMd4M3Y3c9+C/2N+X4s+F9OP5xeAB8oPPwzfBB8B3wafBrcD94X3gQPAle
DN7f8wPf4LmEr4RHws/BI+Ap8KnwK35/eD94MDwZ7srYxOvB9/mD/csYe7O/
D+MK9ufl+F2ZX5HjL4dXh0+At4Pvgxfw/wCvy/F/st+LsRW8Cfwv+4M5/iR4
J45/CF4CPhjeAL4VHggfBK8P3wIvyNhc5v1/s9+TsSW8MTyL/YU4fm94DY6/
TmZsA2/GfOL8bsb8OfBw5p9grhNjLXhV5n9ifxXmj/X6M38v/BHbpeDZ2Z4C
f8J2Gbgt23Hwj2wHwV3YngX/xHYw3JXtePhDPu8S+Bw+/xH4TfgMeAx8D5zg
IfCiHH8e/Gq9v49l/g745Xq/HQ1Pgbern3cwxz8D38t2PvhD5t+GP4aXhtuw
PRV+jePHwscxfyf8FnwmfFKK/98r9fwfA98Obw9fWp/H6fBkth/DXzFuY781
89uxvyT7FzD/Qr3eI1Ncn2n1+g2HJ8KPwofA+8JXwg/X+3cv+FL4kXp9vae8
t16sz+uoFNf/ffh8+IwU98dL9fk9Cr4Nfqdez3Epnu8P4AvgM1PUh/fg8+DT
Uzyvf/C914d7sj0H/p3tenAPtmfDb9fn7dQU9++78Lk+XynqxQbw6fDuHD/N
WgNfBh8GPwu/Dp8Gn8jxd8ErwkfBQ3LwRvX87wk/BrdlLAsP4Pgv2Z+TsRw8
EP7K/x/HLQYXtid7LO8/wnqR43rOZQ2Dl+X4b9jfsN5fw5h/FG7HWB5egvmv
2V+J+aOtj8zfDS8NH+bzk+P6LwUfCm+U435bsl6/DXOc75XhY6xnOe7fZeDD
fZ5z3K9v1PMzOsXnt2esBi8Hf8t+B2sEvDz8HftzW5OtH/AP7G9Rr/f+fN7T
1mLGk/BDzK/E87sL/DT8CLwKPJPjVoDbsz2NuSH1eu8HP2WtqNdvX/hJ+Cu2
K8Nzsz0T/oLtinAHtqfDrTh+W88XfD48H2MdeHX+3i/sd2asa32Bf2W/I2MN
eAX4e+shY214Nfhn9r/kc1aCO7I9w/uJbX+4yXZs/Xt7eb1z1KcengPPP+//
x1rJuA++HV6K+U3h2+DJcH/4Ad7XFv4MPpi5B+E54c/hQ6yNjKnwFHhJjr+f
+TngT+GDvDaMC+Gz4K7Mbw7fDd8CD4C3sMb47MNLwJ/l+P/NmeN+/S1H/1ow
x/m5j20b+BOOPxDemfEU/DC8Mu8fAt8D3woPtB7Dd8E3w4vDy8Aj4YPgDvCJ
nJ/X4Ev43HXhqWxnhz9mfoS1m3EFPAHu2RL1sDX8EXyAfwtuBc+A96/95Hj7
Ea+35/jVeW0CPJ75BeDB8OXwhXAPeEf4CfhBeEV4I/hm+Dp4EXgT+FZ4ErwY
vIM1DZ4KrwBvAz8A3wUvA2/rNYLvhpeFt4Mfgu+Bl4O3t0bC98LLwxvDt8DX
w4vCn+e4H9vlqA+f5uhfc7D9wue1GffTUI5vx/Ev8PpA+Df4A+tpjuexhe2n
9qccz+NsbD+Dv8vR7zvleF6/yaFv5slRX15iuwT8O5/3IbwC4xT4eLgTf2/9
Wv92y9Hvfs3R77vleB5eZrsk/AfHz7Af5qhP/8KfwMfz/kfhi3n9TetJjno4
i/mPra856uX/4I/gsRw/Hb6K19+Cv8+hN+bNUV+Wb8b1tj/Nw/dbET4VPgGe
F14KHu73heeCZ+R4nlux/dx6yxhlv2W+I/MD4T3gneG28BLwnvAu8JwtoRes
Z63ZzmxGfbJezJWj/h7H950GXwS/Af+SQ78skEN/qCfUN51z1MMfcujB+XLU
lzUYF8Fn8/e68fdWgc+CT4G7wCvB42r/mQ/+OUc9mZ/tj/YKxvja3+Zn/m1e
XxTObE+yFjMuboReWZD5abzeEf4SPpS51s24nxZOcb88zHwPeCb8DtzC6At3
r9drNsbC9td6fWcrcb4G5MZ/ercVrw1gt2+K+7GlxPldPIc+/BF+GX4mxfnK
8G7wIsz/rxn9W33XPUc9Tozunq96v+dmfL/O9X5tlNDnC+fQ16nq13459ORP
8Cvw9BT3X2H0hLvU+1WTot5qA7/vPMfvDi+Wo17Pgjt4fzLehf+B27P/VyPO
z+zNeH76pbi/2jTjeVgkxf1yIMffDo/j816F94Fv9HrCL8FNeBjcP4fe3Q2+
Bj4afhHeFb4aPgp+wdqb4/x/X7/vkzmuz7fwe824vv7/vkjxfYfz/pvgMbz+
MjwUvgoeBT9vrar+bE+OvwTu34zrsQM8O9dz8Wacjx3hNvCAZnzfneA54Ff5
nIXgv+ETmNuAcYPPL7ww868w39vzBR9f60Uv+E/4OPg1uA/8D3wi/DjcCf4G
PsJaaR30frXHqLEY87D/NfOHM782Y6LPH9yLvzeFeW/Fd+C9mbszhw99Dx7O
zh35v1um8S68j70Rng3+AN7P3pX/u40b78P7wo/Cc8NfwYfV+tav0fjvj4yG
12dMBq9kvi9vfI7Xu8G/wscytw7jOvhyuDfz/+bwv31z+Ke/c/jJ3jn87j85
/OpCOfznmfV5uRlej/fPyuFf++Twb2+xXQRObMfA09l2hX/m7x0NPwsvAP8C
H2Pvg+eFv4OPhNdjTIInwn1awm9aH9fMUT+93zrDPzA/kmPXZVwPXwEvxPzT
zHeBf4RHMfcMPD/8E3wUPJLPux8+l9dfb8b18Xl6m/m11TvVzw6DL2qGP/Z6
7p2jnvn/nwFPsi/Cf5fwL/oY36/mG8x7N2iEFtyqxPczhFD/bFJCT+yVo55u
XEIP7OH/Cz4D/hC+Hh5sfy9xPkbk0A9qvEEpPIbaT0+oV7WmW9vVmGum8Bxq
Tz3I5ik0p95ED6JXtaZZ286Fh6TwXH/CFzajV9mz5iyhUe319ny1pJ5s1xQe
WK+mJlar2oPsRXpYtbY9yl6lR1wphYfVO+5cQs8ckUNPmReoN4/M8bzsVEKP
HJ6rPiqhhw6Fu8Oj4dfhS3PopWPgF+ALcuibo+Hn4fNz6J8x8BvwZTn0/Unw
m97/OfTiafD78LX2VXgc/B58jX0aPhl+y/srhx84Hf4Avg4eBB8FPwefl0N/
qbmXSeEB1OKjmH/Wfsf+0i3Rn1+CJ+TQb/o3++nmOfq//tt6dVCO/rhtief5
wBz9WP1j/9w1R/9dvoTe2CyHnl2tRL/e2joBr1einw/NoUfWKaFHd8mhp8xT
7Nfb5tAvx8Ivwhfm0If27KVSeBh7uZrX3mSPUgurkdumeCbVzmqkV+C3G6Gd
fMYeS6GhfPbMdMx29OjzlfCoF6TwuHpXe8KdKZ5Re4We99oUPUMvbM1YKIVn
tZZYU3qn0BjTa80yq1NTWsv8G2ZIZkf+bWtCzxQ101phJrJ9ih5tr76+GbnO
U+w/XeKcqO1OaMS58hqp1fTcXjvPuV7CGuW18JwfkUITei3MaDZMkcH8VGvE
5NoTrD1mgmNTeHazQjO3I1NkhmZx63D8jbWGP5TjOx3p/ZDiu54Kvwtfzdzq
LVHjeqWowdY+e9YCKXqivez+Evnb7rw2gbk/S/SzW2o978TrX8OfMm7I0XNy
ih5nL7InNVP0RHuVHnCeFDVdb6gna5eiBuvV9IDtU9RgvaEesmOKnqC3fJb9
b9j/vBEezJqullNTWOvtibMaoRHtlWpEtZKaYlrteWYPanx7oRnG0ik8sdmG
Pa9PCk/8XO1JS6bw9PYqe77aSI2kFlATLJoik1Mr2GPnT6ER7L32+K4pNIS9
X42xWIpMTO1hj1ebdajXVw9o9mQGpTc8hfGO/Zm51VrimfDZODuH/+5TImP0
HvT6msGYrZnZmc2YgZjdmamZjZj5qMXH1fvR93hvmOH4WRfDe6ToaR1KZGJm
Y2qsTiUytOH1+3UpobnUXmbIc5fIYMwSzVzMZsxczF70YGY9ZnxmfWZCZptm
OmaJoxuR9ZhBH5Yi0zGbNnM/PEUGahZvhnxwfX7s9WbCh9Tny6zYTPnQFJmS
WbMZst73kUZky2ZKZotjGpE1mSGZ3Z3YiGzJTNBs0MywK3wtPCJFptRbbQsf
kCKj6qm2hfdPkVF1L5HxmfWZGbk2YEZoVmgGZLZs5mf2ZwZkdm8mdl6KjNOs
zIzpshQa2uzJzOjSFBraLMnMXa04sRFaw8z44hQZulmymdIlKTSyWZOZ4Lkp
MlqzQjPMUbU+mW3rifVW9gh7hRnr1Sk0vtmrGaZZphmkaxdmkHq18bW+XQXv
lyKT61ZC49+YwjOo/fUAN6VYE9AbmPGbFdnD7eV6CLMkMyW9hRmy2tueZm9T
49+QYk1A7W/mafZpxuraiRnvyFo/fV70KPel8LR6F9cg7k/h4V2bsIZZy1yT
mAM+pESecnqOvOewEvneGTnyJjWd2s4aOFeJTLslRaZjP3u/9rfOtf7oCfWG
9mx7tx7rr/p8603frc97x1qPvCe9N0/JkZ/p8fR6amazhyNK5Itn5ci7DiiR
x4zNke/sXSJPOz6Hfvccei5PyOFf9i2R94xW98NHeo7h8Tnyt2El8rVjcuj7
PUvkYcfm0Mf7l8iDTs6R9+xXIi86KUfetFeJPO64HPr78BL52pk58jR7ur19
IrxqS3i8VlUP6P3MjAbWemyWpEfWK/doRFY0o9bvXrXe6lH71fprNqKH7lzr
u1mQGYBZgJ7WLMlMplsKj2lW80ntF/1q/TcT6F77h9mOnl/vb6ZgNjWz1nvr
u/r069o/7Afq1x+qflWvqqf/y3hSZDZmP2aSZulmRmaVZmL9U2RGZmVmWGbl
ZmBmW2ZcZtNmYGZfZphmvepls00zBfWzel09boaycorMzWzFTMus10zOrMsM
x7UkM1KzHTMbs+E1G5HlqOnMytSEaj09ZiOFZ9R76kHMYtWAehM1q9mh94Ba
Vs1sdug9opZWs96R4p5Ty6qxzRK9Z9Xeamqzc+8Rtbaadmp9Xn1e9Cxmn2pQ
vYye5un6POl11NhPpNDsam81uVmuz4haXY39VApNqvbWcz1Tnye9mJr9yRQe
QC2vRje795lQu6th7639Qm2rx9Gb9are55YS19prrne5sYR2UPOqfW8ooX3V
DGqHu0p4KT2UXurOEtpOD6YXM0O+KUcNMlu+qYQXUJOoTW4tsX6nJ9Ib3Vbi
2nsP6KVu9v/QCA+hl5hSwuvp6fR2d8AbNsJj6jVvL/H/0RPqDe+Bt2+Ep/P/
5zM6LYXG8NlVIz6ewrOoHS8pofU+8/4qsea4Sorv6FqkGcjiKdYkzUZu95lr
hOf9uYRnu6j2K+u/NWxS7QfWNj39gikyFb2+elZd6d/8pYQHnFD7n97wLMa3
jdCkf5XI1FunyAjM2j2/6kT14u/M/1ZifybjjxKa6tEUnkutZQ2eXPuNtdke
4NqDNdHeYI29svYna6819qraL6291mjXJqzJ1m41mv1Nf6J2s+ZOqf3OWmxN
NUvX41prrblmE3p4a7E12ezFTMBabY9ybcKabe+y5pp96PmsxdZk1wL0xNZq
a7BrG9Zoa7M94JoUHtnecHcJL6/n1/tPLlHbrHFq5XNLaHc1vdr+sxLaRE2i
NvlcjdQIzaJ2+bpEr1cDqAV+gB9rRA+2F38D39kITaA2+L5Eb7Zn27s/KaFd
1DRqm49L3CveM2qfmSXOtedcrfBpCW2k5lH7fFHC+6lh1DJfldAiagi1xJcl
rq3XWC1yXwktYIZhlvFRCW+pJlObfVvi2nkN1SpPlNCCakC14HMltKmaVe36
eAltqCZUGz5YQhurqdXWj5XQimomtdN3JWqfNVCt+nwJL6fmVfs+W0ILq2nV
tkObUat8Rn1Wnyyh3dWoatUZJbSkmk/tN72EFlYjq5WfKaGV1dBq6anwPo3I
aMxq7i2R1ZjhmOVMLNEr7Zl6rd2bUQuswdbi8SW0jJpGL7NbM54la4a1Y1gz
arU119p7UQnvp6fT2+3ZjFptjbfWn12i9+jh9HITSng/PaHe8LwSz7aeUm95
YQmvqIfUS55fQoupycwezinhRe1p9rYLSnhNMwiziD2a0QvsGfaOvZrRa+wZ
9o6LS3hpPave9dISWkRNore8rIS30/Pp/a4qkS3oqfXWV5SoZXpqvfXlJby1
nlBveGUJ723GYNZwdYmswozCrGJSiVqqZ9Q76unbNaImWhuvtSY0wrPqXa8p
4V3NPMw+ri/hNfWoetXrSmgZNY1e1kzcbHyY37FEZm52vrv/pxKZmWuNamKz
ND2/3n9G7aeueWyQYk3HtRDXMPytkPmiQbUZsL9Fcg3PbNg1DXufPdD8xDUD
fyvjmpxrCa5ZuNbsGpRrGf7Gyt9aDfUalMi49Cv6Gf2BGd/5KTJRsz/zDrOY
vtbmEmuO3sve0/pk18RcGzOf7FUiI/bZtwboJ82k/W2Ra3azagbm2px+2WzM
31D5W6pdG5ET+Zssf5tlpt2+xG+8/K2XmXibUn/jk0IDmIeaUbqWa6Zrdmmm
61qZfsqs1/De316Zt7o2ZcZ7coqMzuzXDE//rp/Wr5kx68f0Z/pB16j8LZNr
4K5dmdH7WyfX7MzuXSN0rdA1rx4lfkPmb8nM9DuW+E2Yvw0zw29XYo3EtZI9
4AXh1maOKdZYOpfIGF370z+aPf4fwVrPuw==
              "]], 
             Polygon3DBox[CompressedData["
1:eJwt2HfcTmUfAPD7ue/nfpARkURLIbthi8ceZWSTvTWsMitUVhItonqLBtpb
tNBLaRkNJKtBvdp7kt7v73OeP36f6/p9z++c5z7juq5znopDx3Ubm06lUp+I
rPg3k0p9n5NKFRaFxL7cVOozNlzRHPktajrK3xMd2Gg2kZ0vz1X7j/w0car4
TP4pH6Zutnyhug7yD0QnNpZNZnXlXdQuYK+y19lEVpQVY7VYTXFYfpR/qp8n
suJjdpBdru5m+SL7dpXvE/3ZdDaHtZJ/KcawW9gS1kM+xP4Psk1so8h3Ebby
tmyUfLy62vLDYgJbzO5j/eS97LuIrWbPizr2bcJGsaXyZeo6qWvOxrP72SOs
d1w7NputZCtEVft+woeyWfIF6i6Sfy4uY/PZHayL/JC4gi1gi1k3eUvHm8SW
sDvF6Y73KE+xivJqurv1H2dp7VmsBtujX9e+XbTXs3msoZqV4jd52bifbKvt
+9kA7Qw2l7WWfyg6s3FsCqsnXyMqspbsIvaX/juslXY4G8NqyFeJv+TlxVns
A9tfZudr037/cfEMiANiILtO3Y3q2shfEuexbqwvKyLfIS5m49lUVl++VpzJ
WrEO7G/9B9nP8pKiAnuHPcR+kZ8gTmHvsmauyzjtcvYw66kmn8WAWcZWsV7s
CZFhleI5ZXv1m6q7VHsXW846q3lM5LAzWXX2sf77rKN2DJvE6si3iDZsJBvH
aslXiF/lZWJssS22P8z+jnMQldiH7BF2JM5BVGY72JMxNrWVWS22T7+e39dV
ewO7iTWI685asCvZ1awa2ym6sQlsGmss/5+4ii1i97K+8o/FJewaNpM1l+8S
3dlENp1dIG/gb/Rh89itLL9gnBdlF7AmYr58N+/JJsuvU9dUfro4TZxje9O4
Z9qP5D30J6mboa6J/FRxiqhte5O439q98n7609TNVteyYOw/EPeAfSB2y9uI
qXEd5U+rG6huj+jLrmWzWIt4ztTNYy+yDWwsu5Bdz55hL7JRMc+xuWwNW8dG
x3hhN7K1bD0bw1qwK9kD7FHWh7Vn17Gn2Vo2MuYlNj3uKXuBjYhxxSazVexJ
1p+1ZlPiGWFPsQHsInYDe5a9xC5l7dgM9hRbw4azOqwdmxLjKI4pryEasb7y
S2J9MD6/UDuaLYw5x77d5aXFCaKa+vq2/Ud7VozBGK/6zWLO05YRFdLJ/Y77
/pP8RDVlRHX9Brbdqz1dVNfvEHOJOBrHFb3Y3JgP4lzkv2eSdSPWjyds+0Pe
kA/Sv5Utta0dW86WFZxPQ9vu05biJUVV/XrsnoK/0TudnH9ch9LOtzEbwm6X
3+147QuuVXt2Gbs05hR1FfkZ4lzb8m1bUXC+5dPJOcS53JabrB93pJN1J9af
nQXnWy2dXOO41ovjOjlWeVFL/4J4RqIVI9PJ+cd1KOfvbotnkF0uv8rvO1d+
signaqpvHGuQ9il5Ef3qsWap+1y/ER+svY3dxdqq2R7PDLuCTWDnxVylbg57
gb3KrmDPx32PdSTGL/tGPyfuibyKqM22s2/UXRv3NdY8NlT+tbgmnhP2EBsS
52rfSqwH68+O6H/Lp8X9YivZsDi3eLZYd9aPHdX/js+MuSGeA3Z5nH9cV3Yx
68V+1/+Bz4/1MNZudqX8R3Eze4KtZlfJ342xxEawsaxmzEGOV5X1YYNZKuYb
VoX1YgPRMf0KrLK2JxvA/kkn61msa1VsqxPrg3ZdJnnustlk7MQYOiYOx30V
Z9h3g+1HYp6V/y0vKX6Rr88k4ywvm4ydGEPxbjErnbyTxLvJ+/FeFvO2/knx
bmDf12x/I5M8n8WzyfiMcfq2aMmGqRutrrr8e3ETe4w9x8bL3xTN2RB2GasS
4y+TzMvFssnzH+NgcyYZ8yVYJf3KMT/7PWez3vYdFO+c+oVYNtYl1pQd0P9L
7ZPx7hDzc6zd8o2ZZAwcl03m+JjrT7DvSayduovV/aBfipXVtmWd2fdxnqyE
Np+1YV/ol2bltO1ZF/aj/n8zyVgpkk3GXYy/1zLJfBHzXrmCcVXYvnmsvn3z
7btfv2TMY9o2rBP7No7DCmkbsGbxrh3Xgx0f7xisLfsyzokV1jZkzdmnMc5i
LtG2YBeyP/WPj/lE25p1ZN/pn8hO0XZk3ePZ0K/EztEOYiNZnmNtyCRzayHn
UVb/JFFcFIt7k5u8ey3VnhFzpH4/+w6N18i4n6wm68+GxWMf8zqrxQaw4Sw3
niNWmw1kI+K7gn0lro65lT3IBsffVFecNWWt2aGYBzLJ+2a8dz4u/zV+o7rT
9Duznrb9pl+WnartxHqwX/VXx33RNmat2M/6i9kBeUYUYmvZIrZfniPy2Jo4
J8e7V7uF7WAz1dwfc4K8mDiZvRXXnpUQZ6uvK79bO0Dcp7815nB1s2x/VpRi
57PG7Ku4HrH2aLexXWy2msHsfvZevH+wufGuwZayN9k2Nj2TfJd9l5N8V8X3
1VQ1/cRd6t6Sb1c3Q80gtpxtZx+xOey5GCOsTqy17Gv9jLo/5VXFuew99kys
g9rzWCN2OB031HiKOSPmcunmdPKtMTGdfLfE98u78lcyyXyWySbXJ67Ti7EG
sq7xzmDfwvK02j/kZ4tz2DbbX80k1zI3m6zDsR4/IH5SU0KUV/d2OlnzRqST
75v4ztkkv0QsYZvlW9VNs18e+zeOL+qzXTG3smOxFol6bCd7OuZibQ1Wlx2M
tUTdrdoN7E02WU03dgtbzzazSawrW8jWsTfYBPazuIe9Er+N3SBfJr6Rp8WJ
7HXbl7Nv5bmiLHsjxhw7KC8uirJX4jzZZ/IiEeyldPL9+0lO8m0e3+hj/I7b
2B79I8lSlHpe3e06e9k/yS1MrY51N8YhOyYvLTayJezz+JviOPYyG2WHR7S7
c5L/CyxUM5I9zD5iB9gCdofYJ/83lfzv4IVYn2NNZylRRrMp1jh2SH58jKV4
R4u1PX639jX2FpuSSf5/cDQn+daPb/6Z8qHiIXUfyveom6euJ7s95mn2NpvK
+rA7Y01jW9i1rDdbzF6PZ5Rdw4axFWwH28tuYneLL+Sl4vqzdbb/FK59mW1k
18e9FV/KS8dzydbbPtzxVmp3sn1svpoRbBXbxfazm9mmTPItUjSbfMPEt8z/
Aaio/CU=
              "]]}, 
            Annotation[#, 
             "Charting`Private`Tag$43314#1"]& ]]}, {}, {}, {}, {}}, {{
          GrayLevel[0], 
          Line3DBox[CompressedData["
1:eJwt0jkvRUEYgOFjX68loiUaoqAUBaUoqEQUdERBQSIKSoXQ6fgFtEToJXT2
5drXiIitsa/hmUTx3udL7uTMTM4pae9t6kmIomhYrwrzoy41mxhFeVxgMddZ
yVPW8oGN/GYbs5OiKKZuczkHWc1R1nOCLZxiJ+fZzyW+8zqobT3rXssOtMMV
xrnKXa5xL5yJ+9zgAbe4qcPwHB5xh8eM84S7POUez7jPc067xw0/dKGXcEeN
OdsWh7jIPs6xg5Ns5jjrOMIqDrCMpeoyZ7CVn/Zo4B1reMyKcC8WhT2tu+Kb
cvUU1qrQGXNYwBjzmR3WMIsxZjKLGWE/pjOFqUozJ4U5vGOm8FfJ+gn/6UuO
Ec34uf3/Hv4A3W9LBg==
           "]]}, {
          GrayLevel[0.2], 
          
          Line3DBox[{690, 1011, 1019, 1349, 689, 1128, 912, 691, 1129, 913, 
           692, 1130, 914, 693, 1131, 915, 694, 1132, 916, 695, 1133, 1020, 
           1241, 696, 1134, 917, 697, 1135, 918, 698, 1136, 919, 699, 1137, 
           920, 700, 1138, 921, 701, 1139, 922, 702, 1350, 1012, 923, 1013}], 
          
          
          Line3DBox[{704, 1021, 1242, 703, 1022, 1243, 705, 1140, 924, 706, 
           1141, 925, 707, 1142, 926, 708, 1143, 927, 709, 1144, 1023, 1244, 
           710, 1024, 1245, 711, 1145, 928, 712, 1146, 929, 713, 1147, 930, 
           714, 1148, 931, 715, 1149, 932, 716, 1150, 933, 717}], 
          
          Line3DBox[{719, 1025, 1246, 718, 1026, 1247, 720, 1027, 1248, 721, 
           1151, 934, 722, 1152, 935, 723, 1153, 936, 724, 1154, 1028, 1249, 
           725, 1029, 1250, 726, 1030, 1251, 727, 1155, 937, 728, 1156, 938, 
           729, 1157, 939, 730, 1158, 940, 731, 1159, 941, 732}], 
          
          Line3DBox[{734, 1031, 1252, 733, 1032, 1253, 735, 1033, 1254, 736, 
           1034, 1255, 737, 1160, 942, 738, 1161, 943, 739, 1162, 1035, 1256, 
           740, 1036, 1257, 741, 1037, 1258, 742, 1038, 1259, 743, 1163, 944, 
           744, 1164, 945, 745, 1165, 946, 746, 1166, 947, 747}], 
          
          Line3DBox[{749, 1039, 1260, 748, 1040, 1261, 750, 1041, 1262, 751, 
           1042, 1263, 752, 1043, 1264, 753, 1167, 948, 754, 1168, 1044, 1265,
            755, 1045, 1266, 756, 1046, 1267, 757, 1047, 1268, 758, 1048, 
           1269, 759, 1169, 949, 760, 1170, 950, 761, 1171, 951, 762}], 
          
          Line3DBox[{764, 1049, 1270, 763, 1050, 1271, 765, 1051, 1272, 766, 
           1052, 1273, 767, 1053, 1274, 768, 1054, 1275, 769, 1172, 1055, 
           1276, 770, 1056, 1277, 771, 1057, 1278, 772, 1058, 1279, 773, 1059,
            1280, 774, 1060, 1281, 775, 1173, 952, 776, 1174, 953, 777}], 
          
          Line3DBox[{781, 1175, 954, 779, 1176, 955, 783, 1177, 956, 785, 
           1178, 957, 787, 1179, 958, 789, 1180, 959, 791, 1183, 1181, 960, 
           793, 1184, 961, 795, 1185, 962, 797, 1186, 963, 799, 1187, 964, 
           801, 1188, 965, 803, 1189, 966, 805, 1191, 968, 807}], 
          
          Line3DBox[{806, 967, 1190, 804, 1294, 1073, 802, 1293, 1072, 800, 
           1292, 1071, 798, 1291, 1070, 796, 1290, 1069, 794, 1289, 1068, 792,
            1288, 1067, 1182, 790, 1287, 1066, 788, 1286, 1065, 786, 1285, 
           1064, 784, 1284, 1063, 782, 1283, 1062, 778, 1282, 1061, 780}], 
          
          Line3DBox[{809, 1074, 1295, 808, 1192, 969, 810, 1193, 970, 811, 
           1194, 971, 812, 1195, 972, 813, 1196, 973, 814, 1197, 1075, 1296, 
           815, 1198, 974, 816, 1199, 975, 817, 1200, 976, 818, 1201, 977, 
           819, 1202, 978, 820, 1203, 979, 821, 1204, 980, 822}], 
          
          Line3DBox[{824, 1076, 1297, 823, 1077, 1298, 825, 1205, 981, 826, 
           1206, 982, 827, 1207, 983, 828, 1208, 984, 829, 1209, 1078, 1299, 
           830, 1079, 1300, 831, 1210, 985, 832, 1211, 986, 833, 1212, 987, 
           834, 1213, 988, 835, 1214, 989, 836, 1215, 990, 837}], 
          
          Line3DBox[{839, 1080, 1301, 838, 1081, 1302, 840, 1082, 1303, 841, 
           1216, 991, 842, 1217, 992, 843, 1218, 993, 844, 1219, 1083, 1304, 
           845, 1084, 1305, 846, 1085, 1306, 847, 1220, 994, 848, 1221, 995, 
           849, 1222, 996, 850, 1223, 997, 851, 1224, 998, 852}], 
          
          Line3DBox[{854, 1086, 1307, 853, 1087, 1308, 855, 1088, 1309, 856, 
           1089, 1310, 857, 1225, 999, 858, 1226, 1000, 859, 1227, 1090, 1311,
            860, 1091, 1312, 861, 1092, 1313, 862, 1093, 1314, 863, 1228, 
           1001, 864, 1229, 1002, 865, 1230, 1003, 866, 1231, 1004, 867}], 
          
          Line3DBox[{869, 1094, 1315, 868, 1095, 1316, 870, 1096, 1317, 871, 
           1097, 1318, 872, 1098, 1319, 873, 1232, 1005, 874, 1233, 1099, 
           1320, 875, 1100, 1321, 876, 1101, 1322, 877, 1102, 1323, 878, 1103,
            1324, 879, 1234, 1006, 880, 1235, 1007, 881, 1236, 1008, 882}], 
          
          Line3DBox[{884, 1104, 1325, 883, 1105, 1326, 885, 1106, 1327, 886, 
           1107, 1328, 887, 1108, 1329, 888, 1109, 1330, 889, 1237, 1110, 
           1331, 890, 1111, 1332, 891, 1112, 1333, 892, 1113, 1334, 893, 1114,
            1335, 894, 1115, 1336, 895, 1238, 1009, 896, 1239, 1010, 897}], 
          
          Line3DBox[{911, 1018, 1017, 1352, 910, 1348, 1127, 909, 1347, 1126, 
           908, 1346, 1125, 907, 1345, 1124, 906, 1344, 1123, 905, 1343, 1122,
            904, 1342, 1121, 1240, 903, 1341, 1120, 902, 1340, 1119, 901, 
           1339, 1118, 900, 1338, 1117, 899, 1337, 1116, 898, 1351, 1015, 
           1014, 1016}]}, {
          GrayLevel[0.2], 
          
          Line3DBox[{251, 474, 1128, 252, 1243, 488, 280, 1247, 503, 295, 
           1253, 518, 310, 1261, 533, 325, 1271, 548, 340, 1283, 563, 1176, 
           355, 578, 1192, 370, 1298, 593, 385, 1302, 608, 400, 1308, 623, 
           415, 1316, 638, 430, 1326, 653, 445, 1337, 668, 460}], 
          
          Line3DBox[{253, 475, 1129, 254, 489, 1140, 281, 1248, 504, 296, 
           1254, 519, 311, 1262, 534, 326, 1272, 549, 341, 1284, 564, 1177, 
           356, 579, 1193, 371, 594, 1205, 386, 1303, 609, 401, 1309, 624, 
           416, 1317, 639, 431, 1327, 654, 446, 1338, 669, 461}], 
          
          Line3DBox[{255, 476, 1130, 256, 490, 1141, 282, 505, 1151, 297, 
           1255, 520, 312, 1263, 535, 327, 1273, 550, 342, 1285, 565, 1178, 
           357, 580, 1194, 372, 595, 1206, 387, 610, 1216, 402, 1310, 625, 
           417, 1318, 640, 432, 1328, 655, 447, 1339, 670, 462}], 
          
          Line3DBox[{257, 477, 1131, 258, 491, 1142, 283, 506, 1152, 298, 521,
            1160, 313, 1264, 536, 328, 1274, 551, 343, 1286, 566, 1179, 358, 
           581, 1195, 373, 596, 1207, 388, 611, 1217, 403, 626, 1225, 418, 
           1319, 641, 433, 1329, 656, 448, 1340, 671, 463}], 
          
          Line3DBox[{259, 478, 1132, 260, 492, 1143, 284, 507, 1153, 299, 522,
            1161, 314, 537, 1167, 329, 1275, 552, 344, 1287, 567, 1180, 359, 
           582, 1196, 374, 597, 1208, 389, 612, 1218, 404, 627, 1226, 419, 
           642, 1232, 434, 1330, 657, 449, 1341, 672, 464}], 
          
          Line3DBox[{262, 480, 1133, 264, 494, 1144, 286, 509, 1154, 301, 524,
            1162, 316, 539, 1168, 331, 554, 1172, 346, 569, 1182, 1183, 361, 
           584, 1197, 376, 599, 1209, 391, 614, 1219, 406, 629, 1227, 421, 
           644, 1233, 436, 659, 1237, 451, 674, 1240, 466}], 
          
          Line3DBox[{265, 481, 1134, 266, 1245, 495, 287, 1250, 510, 302, 
           1257, 525, 317, 1266, 540, 332, 1277, 555, 347, 1289, 570, 1184, 
           362, 585, 1198, 377, 1300, 600, 392, 1305, 615, 407, 1312, 630, 
           422, 1321, 645, 437, 1332, 660, 452, 1343, 675, 467}], 
          
          Line3DBox[{267, 482, 1135, 268, 496, 1145, 288, 1251, 511, 303, 
           1258, 526, 318, 1267, 541, 333, 1278, 556, 348, 1290, 571, 1185, 
           363, 586, 1199, 378, 601, 1210, 393, 1306, 616, 408, 1313, 631, 
           423, 1322, 646, 438, 1333, 661, 453, 1344, 676, 468}], 
          
          Line3DBox[{269, 483, 1136, 270, 497, 1146, 289, 512, 1155, 304, 
           1259, 527, 319, 1268, 542, 334, 1279, 557, 349, 1291, 572, 1186, 
           364, 587, 1200, 379, 602, 1211, 394, 617, 1220, 409, 1314, 632, 
           424, 1323, 647, 439, 1334, 662, 454, 1345, 677, 469}], 
          
          Line3DBox[{271, 484, 1137, 272, 498, 1147, 290, 513, 1156, 305, 528,
            1163, 320, 1269, 543, 335, 1280, 558, 350, 1292, 573, 1187, 365, 
           588, 1201, 380, 603, 1212, 395, 618, 1221, 410, 633, 1228, 425, 
           1324, 648, 440, 1335, 663, 455, 1346, 678, 470}], 
          Line3DBox[{273, 485, 1138, 274, 499, 1148, 291, 514, 1157, 306, 529,
            1164, 321, 544, 1169, 336, 1281, 559, 351, 1293, 574, 1188, 366, 
           589, 1202, 381, 604, 1213, 396, 619, 1222, 411, 634, 1229, 426, 
           649, 1234, 441, 1336, 664, 456, 1347, 679, 471}], 
          
          Line3DBox[{275, 486, 1139, 276, 500, 1149, 292, 515, 1158, 307, 530,
            1165, 322, 545, 1170, 337, 560, 1173, 352, 1294, 575, 1189, 367, 
           590, 1203, 382, 605, 1214, 397, 620, 1223, 412, 635, 1230, 427, 
           650, 1235, 442, 665, 1238, 457, 1348, 680, 472}], 
          
          Line3DBox[{277, 682, 1350, 683, 278, 501, 1150, 293, 516, 1159, 308,
            531, 1166, 323, 546, 1171, 338, 561, 1174, 353, 576, 1190, 1191, 
           368, 591, 1204, 383, 606, 1215, 398, 621, 1224, 413, 636, 1231, 
           428, 651, 1236, 443, 666, 1239, 458, 685, 1352, 686, 687}], 
          
          Line3DBox[{459, 667, 1351, 684, 444, 652, 1325, 429, 637, 1315, 414,
            622, 1307, 399, 607, 1301, 384, 592, 1297, 369, 577, 1295, 354, 
           1175, 562, 1282, 339, 547, 1270, 324, 532, 1260, 309, 517, 1252, 
           294, 502, 1246, 279, 487, 1242, 250, 473, 1349, 681, 688}], 
          
          Line3DBox[{465, 673, 1342, 450, 658, 1331, 435, 643, 1320, 420, 628,
            1311, 405, 613, 1304, 390, 598, 1299, 375, 583, 1296, 360, 1181, 
           568, 1288, 345, 553, 1276, 330, 538, 1265, 315, 523, 1256, 300, 
           508, 1249, 285, 493, 1244, 263, 479, 1241, 261}]}, {}, {}}}, 
       VertexNormals -> CompressedData["
1:eJxcnHc8l237x0l7UFJUGiqUEUpLcSDKrKwi2ZvIysreW0ZRJCpKkj1KnPbe
s1RIQtH3IjPzd17fp+e5f89z/3O/7uN1vD7ex+c8r3Mc9/e62HRvKxqsoqGh
kVpDQ0OH/52hxHWTMeA8eNHVWJyxT0GbfqbwfZ4m4DBLFCG/YCPixa3y6tRY
Elob4pvlPEfAySMZX98v2ohEvss5deTiU6Qs6t5cPU/A+6mJaz+WbERETkr3
Voo8RtXvWINeLhLAVK0gNrFsJWIf9d165/h9tO4oXdq+ZQISXAcknVZsROxl
LmkziYWg4/qmG7hWCNi13+VeL46v/pG484WYCyoTqHGvw/GJFfIfGxGaf/3j
PkL9bwJ4jlmc71+xFrH6GLIzVcwF2MLfUvPduKOn3XHc8V/6IPhXP/EPG0/7
so2Izb94gPYvzw7de4yrl61FYrlO7qsSeQx39tFT+XdcPfpsaNFaJJwp6Rqu
Fw7TWFDrNV22P1y1YCVyKMMsEPsDMxZxVH9u3shsiPtjI+KyzruaMzwFou6N
pFVjP33yLrdd7LYGGmH6lPNbnqA1e3y12LH+uOdsh+hCAvAdfVKqMh2P9Pxd
N6BZAgpyGUTjulNgs72fgedCLGKmdfjo+puAhxqWAm8E3sBVk54tEpHR6OHF
bRfCCQL8Rs20H7FnQMtdjuFWkQh0nKY3R5dCwN7njbVjLzKA7XyU5stKfwQa
61o24vipX607NQYzIItbft95Wke00TDDYPkXAc31N6eyZzLg3z6b81qnknGL
1weGb+L81pwN+4RpHeG5AKMhGR+7f/cPqX/WfP4L1gfJ7MfNpP5corYlycOu
GcKJeSCB5SOVp0GOV4Hkz2K3CsH80FbwSZzkT7rS5UbWKxHuwY7rBePbiv+q
t295ivTnO8cvWuwPTP6KpfojFh/mdNHAGoTVvj29sToBBgLWmYwsEBDzZiXj
uKYDyCZ4pS7zPkTeWu/LtZcIiDwpFyskmALLlntWPZiLRn9SRna1TeL5vJ1Z
oetxDhz0v5CiNn0f5SgV2rl/I6Cbz2WLvO9b2LWL9helIwI1ftM3r+0kgPa+
whdby/fwvu0T0Z0SgjRKFavNGwg4Oi5Wr8RSDFbDbwUEzbyRnXEL1FYRMC12
XGPVeDHkZEufZKizRdlnd2r0lBOQOd/TufEEgpfaB1aSz50qtmBVu0KUEbCi
6uZM5ut//yOI84FTOu4mmb93x71CUr9drukb1ocHeatFSX3XD2GNJM+89d6F
Dykh0BB4l8pT1NB0nuSXLAuKxPwwd7PnFsn/i3NJm6yXy1jqEK4XKi6mUOs1
Wo32kP4Qta3q2B9Qtzm/m/TnTH/o0NM7jiDmel315JsY0EzKELfDfmqkWj3f
XOYCye46h3nCIlEx7eZNMvg58q/4flB9+A1UAv3GyD8RaFXHvccv8PgymWi5
cu5+Bzzyykf32YUjT6fYjj0dBPz5syYiK74EuLYZepzhDEXH9kneKn1LQO6x
vlceE2VwNm1LqOsvP6SZNRtzNokAYwOOORftCnBjvCBKRLkjeotT7WLRBHzp
f9TGwFkJT1VT7H9NWyIOQ7cfsmEEMDvdcAw2rIQ/6UbPRKx5i69ccTiTGUyA
9UBUIZk/tu6YA86HU7J2P8l8pmPsVP01skJ3sT4YBAlS9VnY4rJIHtGkzhDM
A5+i06g87CabqPwPdlc1n+YMhSqXK1R+juxdV8h6172hN8D1wgn1Y51kvd+k
ZvRuYH9GZi8dwf7A0i7JeNKft3erpdvkXGFOJodRxyMS5pvmWUk/ecX43m89
5g7rm074rUyFoqmnB3834fitN5bnBu9nAqfa3UFZ+VD0+velDSWjBORXGoj2
iBaD+Plw+wVKECoNc+poryTA49TLHRNR5eCs76hPw+ePks/9ObQcT4AIW210
TUIV7JZ6ksst6oUUWjoGY10J8HX6NN8eXQMvrkVM8JQ5IS+HmlkBI7zObBLl
NcqshT+Pv2hO3jJDX/THtM+q4edF1kRsfHPdf9YN26kBpWBlAh4sVgqS+aL3
59/8vmUGC9cCqfnLG+c2dGD9Y8L5c7xlTuDweB1VX83ex5/kUa88Tc8j6gXN
Q+7fSR75fIO9JP/wBYHslWP+0EiXS+Vn3GZMrffACrMsrhfi5pyp9e41fLOH
9Md6WCcI+wPsZyKp/mjk7Q+cm3SHxc1nD/qyhcGWHRrdldhPNscRfbvrHmCh
mpEhpRCA0rJPhTHh/aLBXvgk6/lsYA8I9Lwp44+GGI9vlhjB+93I4308RSUg
eExx8qORLzpZlYU48bi/CtnilvK9EmQ+bFozYOqFKtu2enzxJaDv58uFw361
ELLJqd570hU1j6lE8KsTkMfb/cOIUg9Ge2/VnAy4g778fqpqL0SA7E9TIlC+
EeQi5G9KMxui5kkVQ1MOvA7rCMbUlDT+x+cO7fnkx/vxvpNZP0Pm54wFDeN8
eOE9ZEDmH7E2HCD1g3JjlU8F3AGRn5vUSP2U8hQqzzyXiA/mAZbZa1SeLQXG
9iS/Bcuz4q+mXpDhZEzlnxR7NsuN6009WsrcY+QLh2C+hKzXYd2P73uwP0aJ
8hTsD1SdH6P68zzePqT0uieUOC17XJj0BxuuUyJbsZ8yZyTMZmw8oceRZd/Q
IW9kcLXTVhLH6b6v3XjPLwdKlNsv2Ht6IQfZyAsi3wlwoslnmqYtg6yTVbyP
VjxQ3AXez4JvCKgRYtBXfVsNzHptw3GCbiiJ/uWFNisCeoYuuvi31cOU2ucu
/a8O6NoJGoeFcwQcvMq/43RUE0hLHyiMUrBC7CdK+woYCdh3Uzni844WEDAr
+rSvUgf9DJlbs+YPBW7nu5/fq9YC44bGsqf7WYsp419kzo1TIOdBdiiZH5Us
Wb6/Ugf0nliuJfP/Rx/+re/DZ2BB8nCFtG0z+OoABvfaqTy7H0rJk/yQHHXo
saAb/Nn2ToLkT0wa/jWF642gfOp8uOIB+9XCv5D1Otc1vgvD/lwZCOLA/kCt
jrYE6U+lyJOs+xZeUBb+anhygzcEfQ87IYz9vFa5SV3RwAcqf/yK4WJwR5ln
HzDK43iQQ4TBcEguOCry2wRouSFuydyE1AECrCJdNynTlUNXtsGqgxPOqMuY
U+/ncwJ+tmRma/HUwpETzrv+7HRERZN8qp+08HitXd218rwRuKWf/lChxfua
NA0LDxsBdtmVRXeut8CrQ8psB3rMkK65fIYh9s1Kl3e4/GwrcM3ueKUQdRN1
f6kpTG+lgOv7J4/febf+Zz67ZhV8O1BNAQ6nf+WfOPBh8GrUTRBbX0vNP6R1
5B2pX3O0tHh/jxnMT1dT9c3FpapJng9izfLXaG3BqbKPypOV5nuf5GeqvvsN
88ONggw1kv9j4fYvSrheNhqNVrYJZ4i5NqRP1mt/59ZO0p/FgVW22B+olwxK
JP2pvCi6ca2sNyTJvZ5rZXUHz3KeQ6rYT63ZyCuZ4AOpmtVt8R8ckZySiYYB
jkf83i8frJkHp26bZM0LOyJzCVlXz34C6uYNstlbyuE0+6fj4VL2aIt7/mu2
xwQMLpzhKleqg+304ZpJx2xRawX0FV/F5430Q2m2LM0w8Sk85AyzJWoyM07y
3UgAX9Z+3j+8raAv6XTXx9AQie90Yb3aToHD39AvkYNtIPeq+dXywjXEzXzh
9qUMChyb5f+kZtMGyYY00oT1DpFdGgFCAs8psJ6L6xuZb/sok45m8RocZWu3
JPNPq7btI/XXzo85Y31IPn13H6lfNxwQT/LkyL/ehHnA3FUpmeQJ6Ss4SPIz
GrjnYX44X/WMys9SFhhF1su+Bp3A9cK14bE0st7Q62cpQdifQxrns7E/kP1M
xY30xzvJT+nEPD7feJsIVv9yhLeK0TNG2M9IFcqq5l1+kGqnf8av3xbxZ6he
18JxFemccNo1+fCVk8neScEWpf+2c87rxfvmxkdecTYVoGhxR+xSkTXyfMgZ
kPqAgKnKXFE/qIeS1MX0TGFLpHZeJ5VLAp9jS8yGbA60wJeLnQ9TB01QTF9M
bfwsBYwNE58d+tgKqfUjh+6s0UXrWhRv/nlHgcuKPGH5n9qAx5dirOiiiILc
Uy5JR1GgiqVHJ1egHToPqNyNXWYUeaMl7D/sSwHN3ykRZP6zRr0WBRdFEGjd
T80vbwyKI/W7tIOCbNfoAuF6Q4PUP5bB3UfyGCs9eYR5YLN3YB3J8+tKrQDJ
v4vPPQDzw4bnAq9J/sEbrfpkvenLLfdwvcBbahBI1islL6NL+sNzvuaDowIe
Fy9aF9KfLZw/pHp9fGB9uIakeJ8t5HMpTFtiP58Y3DhZ+8UXolfTvtmUZInm
jgrPmOH4hdq8bXsC84Eja+TM6ZuW6HdfSKrQF5zvHHLn+kwFHNz+deI+jwXq
bDOuuB6O90dZFTnGxXqgGz3k8Y7dFC2wSalWnSXAXbjqyMyDFjBVXIk81K2P
Ih5FcM4N4+ddLJh7UqcNVMPK23VoNRDLr0ub6pMp0MkiJvvrdjuA4TbRx6Xy
aMCn2GGLCwUCBzM3Nde2w4Ytj96+27it2MUx0/WBBQUibOsvkfnMXLFkPvim
yTqS+d1obhepzz4aX65NqwFWDT+3kPqv6tR3kzxflZf0D3frg7iMx1GSp9rW
XpjkF7/VRfKD0+W9aiT/KXUBQ7Lemd3VqbheuHlpcyVZr6uB4sBu7A/dQ/6z
2B+Q+7nrNemPldf6F+7TPmBeWB59v8kSnl2Oq7uD/ZQ0O+67rscHyvqIPF05
M+S423TeGcejF9oic6fygVDPFLp2wxR9yXMrWfWZgOQD0S4MWpVAWE2kpcoZ
o9/fHbf/wefYHbD9J1NkA3gxfxes2mKAMvgPtJ8XIOBF9L67PdMt8NIptUWo
WhsJJ21+xvyJAkKnxGTtmttAQ/j0orTadeRkrmzP/YAC74v2fvUfaoeCgKej
rpOXUMsbSvaQCR6XfLkU7wsd/1mfS548pQ28QYHZGy1dZH7UE6Fpl8lLUHYk
PpfMF3pUJUrqD9P2u2N9cJ0ZdyD1TSN+25A86xW0IjAPvNi+4TnJUz/2oZ3k
XyV+fqZyiwGc4TTsIPm75uE6WS/jEnH7tZwx3Otm2UHWm/ZIhp305+xJnyLs
D6QW1ZeS/gQwqlX1X/aFxOvHunsYzYBV/ySbA/bztM0XLw0NH7iYHVR/1scQ
SW8Mn/bB8bi4M/EnZAqAvv3iTQ8hAzT3OuEp3Sd8D600PL05uxJO5lt4P4jQ
Q98/L1MMAwi4kzd64tjmRnhtdOhR3ZQ2slv06RflwuMiyDLyS6wViq0qE16u
UUc0ohUlQS14/ty2STvH2Q58Y0+0GxoUkXMtF1uQPwXEjORKIyQ74PufOf9I
qQuI+81SgwD2c3s+S9T6pH98/mPMusQsQ4ETDAdqyPyc+0Dmw6O+j/VkfvTU
nxRSP1Fj3rm+QRGYTfOo+l8GfAZJHsPT3McwDwzclCgleWq15+hJ/lcDdzsx
P0gOvR4g+Vt+mR8g6w1jv8KA6wXJzYsEWS9nvNwV0p8P54ZJf6BMN/wZ6Y/a
7wHBgAe+0GZbdFm12QAOruNe5Yj9/BS9VVsm1hecw5dLQ2/rIDGDI3fv4ngF
TUB2Z2gB7Mge+2yyWwdVD32IP9FDwAn+Vc2OM5UgZc/etjtAC4nTFO12xedM
Wlb+VD3zRrjEOS54QkEdKVe1dIYexvfWJtHIBddWGL6bHpRdroIqDELZx/E5
oe9iCrwwb4cmUfWgxUuXkdTor2Om+HnvCZWmaQ7vAMEp7ZkmekBT2+ySb8pT
QLU1thMmO6Dk4gP/vs0bRczrzg29OE+Bu9sGF5tw/tXpCyqN9AAfkze8IPNT
84vOkPoWTTGaS5cugyHTen5S39IjM4zkieMfzM8qVwHjjVs5SJ6iXZkhJD89
R5vWcQV12DQU2k3yd+4wySDrbWsy3MUaoAWjaBsrWS/Nqmf6pD/HYxWYTHfr
wJ49DU9If0o7PsltavGFt7lJf+wjdGD7G7ptpM99azcuBjf5At8B3+y7IzfR
HW+vTCcc37b+ttl8ZQG8idio8DtMHdk87zcN/IjXE06x5WSeKjj4K43ywFgN
dYldenjAG8/bQskTzoWNcFmCMXGZ9hoKa2MuGMP3CFHti/ZrMlpBQtBX6Ia/
Alo+yX+dUkKB4q73xSeS2+HwJXYHXn0plBR9gqJmi89dL2l2rm7ugJmCMbFZ
urMooFdVZ0ScArwcl6o3Hu+ES5NNIhWc64uZ45W4cgUo+B7Ss4nMb05Tfvub
7izsDGDWI/MDddzSSH35N/w0fPpS8NNoYZzUP6z51obkiTd9toJ5wLwxi8pz
4NwPbpI/rE2H5IccFX8q/6YUpWGy3nA6VwLXC2wa0o/IemlPhLKS/jRbrPed
CFOHjrNdZqQ/5/sZKmHZFxLsU449VLgJmbJbM8l1w7ywe9ovIxCOrT23eTL4
Kep99rN77A8BPyyCElb9NoaGdbZld9Kfoh+lPUIe8wQMn6y+Q+Yrm2++hfOh
qPAtNX8zWz/Tt42mkK4e+8W09Cm8E0Ldd3A+l9kVn2rlV5AWVPuAXlkLLYiU
0rBP43vurRMtKp99oZTzHd/JIS00v/G8JjnusQMT36twvrmETDTOh7gQCVoy
v11V6NaB26+geqbp/ZX9NyFqneIKA443iNrdd5m3EZmqDH4yVvwCXaQNVOGb
xX+3r3B3xby1CKhbIxwHyyvW1PjdpjvcbFhnbKffwav7b6K3ZdnLpA7qDZYx
GsHr6ueUsS3BWmDUdfcn6U++kYhS8pwNXDBotlj74jlamje6cB7XK1u4VukF
jrPXNpJxmHY2oMabV9uEnm5/BN61kb06nRooPdy5hWeJACG/pKZTON5UypOu
26kB3Q+eU+NzX+INaHJ1wcVcxa8h9Tla+zzmhRzW+ZraLKKO+fVlxU15X76E
u2yJ71xnCFC+d8DrY98jcBxi37ld4ibSerbszYV1XO78Xpcw6Qsxx8NGXnzT
gCH5tGaSfzTnuSAD9kfvXzrI8a8OV2Fg1/3jutCidCPhzPvnUBeRflUc/137
6IVN8+p+kHV+dRiqu4neyHddt8U6q02Uyj/gv9vvKk3+XaAd4/Ah/67Ik41q
FZfj4Wqvo3DaXDy6ysWjnUL2h4fX6Rst2oiojXm2ZfI9Q1WbbNYCng/WBfuO
ZiW8gMGR4hTed3HIcUjt9qYpvA4/XufsvmQjkugaqzK08ARtuW9dRbNIwKF2
eaOFsNfgfFl8k7nQQ2Sv4v+iZJwA36nes3eWrUWiZLW7HaIfokvf7s9YYp5j
QYn5ziLp4Ms/4874IwpFrl5yXEMQ8EBRfp4bWYtcaTupKX08EtWyTtiFLRNg
cfDtgMu1DLhutFPq+uZ7iIu3v1iGgu8vJctxD1dsRC7nFfJvfhiAUoz0j93E
PpydoX+2OT8D3PYyZ5rm+KB5X/STnvJP3/7A4yNW1g/V3v+7b89sE2s4hOO3
n7IO2D10REghYmM3jrf87T97fJtsYvqq8t7ib//56a0nJ18NZcDWRyf8mb/e
QVyHHXNWYf0Izt05w/ttRARptug6PXSEkn1+VJ1PnoObyPyByTkjlq93wH9X
MzX/e4tfYfyKtUg3V34G5gcPWk0q/7ePg+9Ifh6mWH6zHB+YPO5P5a/78Gwt
6xMbEel/+QPVf/2ZPhaxTPrDn3Bm5Nrme7BDKJvqT2qkd5mNq42IC/31Wew/
FLmGUf13oXPoJv3XPjCrjf0H2j3fqP7vD667k7BkLaKq7HUfjy9wxupSxzfk
1OZIcnzX314Ux+MLOqeuUcf3B4uF5vP31iJsq50H8PwBdTsT6vypeD+jTc6f
GfEmaTx/IJr7InX+vNS6Qe93zlpEqbmr67t2MlzdeKCHG8/DkR7fyydl48FO
QayTleUJpC3xRz/F8Q1OH0bKbieDw0Dixe/7Y9CHPUcbevA6IM62SK/2OAuM
rrvuybR7gNZYngq7NkKA2zmXGIP0fCjIWiujQBuFYodrZmTwOcFuYELSY+Ed
XOmkiaXtvIf41EVzxVoJOPqcYmPHUATdvJvZjY4HIrUNN3S16gjY93TnuOTl
YniymPXt9Q8PdIt/lypT1T998o+HTP6rT67Sp2FoOFcMeWx5Qs381oh5mmZD
STkB8UulHmR8cqPn1yZ+a7hJebCejAuu4Rgj9UeunDVJ++EBW70PUfUTeE7o
kzz90V/ojY8HwndvPyrPjsBsFZKfI5cxE/MD59I6Kn/53o3vyXorXvf3XaXF
4/jhNrVeaQaaTaQ/goUOjRl2D2DQXp7qzx6KiNk+22Tgj/5B/GCIgfg/7Yj0
M//GtEioZyp8ykgbXrslEtEl39iPfhNA9/GtpLdVPujdOPL4XXc4OnWJVVQZ
n2857r45M3KvGKRO5ft/nghDi54S3foVBHS8MdCRqymFxgzzmRcbg9CDeG/G
7nQC/DSPGZ+8Ww5/uKaqtHh80NuS8Pl9CQTweVRxH42ogFbHhOpRVhekukU0
8/L9f/rk1ia9/9UnD4p9skLDVwlKFSfX674xR/fqbCbnQwng73EaJeMSSSqR
Om/MYTRMboqMjzPTcZD6YXwnDoyxusDVLieq/kUWOnOSZ9v42GfMAyfO6FB5
RAcvGZD8nQKejzE/pLoYUvmzvq7mJOu1YvS/iOsFg+Rgar2UX+YbSX/yrYJa
sT9Qa19O9ccvxUA73zsVMlpZY+Q2RYJ/30/vIuznGsVRGi3pdDjCFufbqReK
bj86+7AWP3ddX8V5C5gLQeCswxdR/2DE2E+hP47H9044c+ePH6XQw763bCI6
AJ3WTlIrfIPXjcs2TuJ7KuGNStCz5Xwf9JTz7Ip+GAGaKYEsjzSqoWaBv+T5
Zg+kEnNv+zY7PL4+J+gv9tbA6xzj13Ju9ggEd0dV6P3TJ5/46cOjsnLp/b/7
5G3+xiw972vBdrIi7tqKEdphbjmapEqAftjSPjIuz9y7CsfhmuluapyV03QP
qb+XqUZd3s0erqVYRpL6YWIZTCRPVv3okaTNHhDb+Y7K86ohxY7kf32Ixx7z
g/gDPSr/wuaJj2S931QTxXG98H7cjVqvVoQ6O+mP+bbPSdgfsP6xmYH0R+kx
05mAK+mgTtOlpmMSCuYRW4XKsZ+aYVOB6/ZkQjXjlc/olj/y0WZ/tQev28UR
/DnrfxXBdpW8Z8cHfNFvd9ExhWq8n1b3JzrOlkP51tdulYHeaDHoloh8LAHh
87GNG/KrQfxmdkuttQdKrox90GtFwKr7m6ePWtRBv9LywLTZXTT35eWyxBW8
vtHubLh4sQHc3c9e6f9hjWr0+v2DTxJw+2+fXK6PWUtb+cL7zr998hvGbDVT
6o2QfPzyQx1lPXTZVGt7JDteNybvN5Hxi9mHt+sq64FD+RIjGU9xUK8h9Q2i
q2qxPhy9tCOA1FdqEv1N8hhUvRzFPCDp1UTliXJpqCX5k3zGYzE/cNyvp/JX
jPmGkvWuO6alg+uFBE0BIOtVIr4YkP4EvF7+iP0B2Z0Gv0h/GO2Gs1bvz4R3
bmJH/mj7Q51o2uvt2E96TjP2d2JZEPBrLH9DjBfyOp6yvuInAbck6j50by+B
PNp9M5M6nsj25+eJ2mICuFuk6IfvV8JNh9Ollz3cUUn02LBRID4nRIyGtVXV
QlJk1MjMJmfEIbWx/c91Akz7zdiiPzVAeN2n43Wb7JDtiS6LOR68TmqV5Z2e
bwK5zclqVWYWqOfNwK5bm4n/9MnL6wb/q09u4qgzK7mvBZwGD5TNsWghzcG3
SpRZCqgsC06Rcbrhpm9/WLTgodIhZTK+rno8h9RPOOIXifUh3nWFqr8ieYiF
5Bl/9/Y65oHn0lq3SR5dlt0uJL+H08yh2U3OsLCVtoPkdzPwnhjC9R5cHs/C
9cJNhiM/yHoPqFdkkv7UHu16jf0BsZo9k6Q/7OLdAgmSWaD2Vki1KsoLsiv4
zhdiP4NTZ36dOpENp7d2TNU6uqFnXSlX0vF6/jlst+nEdAlMq9oq5YW5IO3F
iJLgfAIyVI/3xPdWAbGWTik90AkdjM4KWOVMgPFWmsvNJvVQcL1zI1OIHUo3
4o6oFyPgDU+hxsXaJpi73RC55Z0VehpZ5WrFQICZAb3xvnst8DjpgoeYnTE6
d8RUq3+EAm5/++RvXpRlVNOefe/2t09eJLRZ+fCFVji/kbG0llYNuW5/kquN
7/tf5f4Vt+65y4TjMHviX/EuRjUDUv8Hz5t9WB9uXK+m6r8zbVMgeRgMCYR5
wH+zlxvJ42sUeZrkH+KYS8T8cFRLP5Lk37BvOpes98uf8WJcL+RevxZE1nv/
hKYw6c9QzMdj2B8IusRYRvojVlD8uO1YNizw1WwTdnEDe97vbW+xn6o68zU6
P7LBSt6zzVTJEeUYKD9YO4x9YOe1GEgphaTtbU9DauzRFf1z+50zCXh+4NJd
pcFqoBMvpDDduIP2Oeja/7xNwD3fbMImvwE42hglaw5Zo8GI0yosfASsO/HL
+MzRFqAdMtDb5n0LLSmdIexnKNAs/yv4sFkr7PogK+zxWg/pfg6sK6z7p0+e
NJUu9f/75Hg9O6rP0wbm4mcK3VmVUdqa083VbyjQ2Tiwn4w/U6kT8WRVhk0N
91vI+Ge/UDdSf+S0mwnWh2eNFg2kfv7soibJU68eULrV+xbEDnmPkzzSu58O
kvz+Qkz8mB88u3uo/KXHtpmR9YpQdnLsuHEHrtBwOpD1MhnzyZL+GKHCZ9gf
4Da2OUD64znk8FluJBve96tMbrvmCO9s+MU2YD/drSxs7nnmgL7DlCqbgS2K
sa3wvPedAMP6hnb3s2XgkR4tFXvYBtkYGkjYvCZgYH/Es7O5NbDuzTX1TXxW
iH5ziM8nAwIuSI5XlJY2QkO+hkSggDlaI6vL6IHX1S1vnPh2V7XAxcbku+4T
hihstDLs4VcKRJq2/xra1QbrNnoovH2hhWybLr53z6RA9d8+uYApE7VPnv63
T04pCjVzHGoD8cjztSm8V1FvHJ1XQgQFCh3iLMj4O4uiMBwHzvZATzK+it7g
B6kfV9txseCFFqwoUKj6DZYyR0ie4VaaC5gHfv1B90geY62zeSR/tqXEPswP
tn4XtpP8d84XhpL1Kr1k1MH1grZupC9Z7/ZVZXmkP29p/G9if8AkylKS9OfA
EWGKlHMOzO3/vIPWwBa+8Ai9SMB+2paE+wvN5MCEe4NXm6ElavdBlFuDBEhV
nMnTfF0GGaMnTMzbLdADB55EuZf4/B/b0y93sxYmrfyaBl+ZoUujts9CNAhY
OvqdO/dBE+zjOmWG3IwQd4TTxjhGfO4Sngr3wc/1zuGPE/z2uiiyj47lKn6u
J5jNeyOT2kA1yTHHzFENCRw9XBwZ90+f/OP+pv/qk4/O5HzjvtsOtIT6BvMN
MuizvLmC+F0KZJ9500/Go7pcPW5tkIEX+35Q4/Uu+i2k/lKp9YipoxqcN79U
QuqHmqp6kjwf9luLCdjrwhGNE7tJHp/jtDtJfuYdWzowPxRvad9E8uucamgl
6/XakZqD64Xk2tPPyXqP7ap9TvrT+aZCEPsD+kKtVH8cOvbLx//OgaztTHbr
b1lC6zYmHTvs56lN4f73r+TCpt7D2zjumiI/vpGfPt8IqK9+cVBvfTmM6gXx
3mg3RvSWGpTB5wSg0/dd2AZqQePU1NuwS4boAV8azftrBLBMSG4QFWsG/4PR
exNGddFaf0YK7Xq8L3/r7CNetAJKrFVSLtRALZa/pXaUUaC08oal9o52cKT9
khTmoYzGiyRkrwVRgPNvnzxnyFiUYfrw+9K/ffKR5pwJrt/t4P1Ev3rbtASa
WXVy24oRBS68zBwh4y28dcTWaQmQM0lnJOMpZqMGpP5CWggX1gfV7UNypD6/
iWk3yWOt86xbqVADjgxwypA8q+loZwHz7z/C2vdkVBdOs5wlSH7kqapD1tuy
L/oTrhd+nT+4iqy3MYRlThf7E8410If9AeU7MwTpj3TX9JCBQi7kprUoT9iY
wq+dN5g9sJ+Znz9fDI7JhcbfN2iWDAzQ+m1W2pUDBKTbpa/wK5ZD5JGnvDIr
ekh077ZHrE8JOKMb99BOvg4eV89PNU/ooMufN98+okBAyRo/55XaZtjVs9bW
21ET6dqwHFNeoUDr6NUvFnOt8P2dU/yaieuI9adC+a08Cgwdz6v6Y9EO9kuw
1Oh5FS3IdW8TdKEA098+uXisjKhH34H383/75Hu/zYl7K3TAw+FQQ68+UbRu
UvntcVUKcGdNSJHxIzfHDHAc3q9TKSDjhd/aKkl9trfmilgfSuMWqPp+PdUf
SZ6MJntazAM85l1UnleMYYYkf2Evhx3mh3Nj7nwkv/2hj45kvVsV91FwvVCW
k29J1psaGjdI+sPVS3RKr+jB8R+7Ykl/tHnO6Jg8zoXHto8/nrpiANsc1ooV
YD9HNGaE4j/mws3s6vY6Dh2UL3Ph8U4cL6yd0rcOKYfmqvQwSVZtdPVeicCH
JwRwtoQdTnxWB6N7DJiEf9xEmZozD+Lk8DkkVXzj1z0tILJAnNkQrIqOsFb4
whx+TsV5Dq872waWe3V6dKWUEN2676dGXlMA9rYOfsprh3NNcd+2xsigypbj
JS+t/umTt4xp/Vef/HjZ5Eaa+A4wL4gJneM5h7QM9LVkZPF6wr6wjozPu6/9
PctzDmZbvlPjqzfX9JL6WxJ/yG+LkQGbMZ5SUp9bRnU/ycNRF+OCeeDi87jT
JM+Z2YO0JP91YSf99cGqMEkz5Ufymxs/X0vWe0zj5wZcL0i3hsSQ9TaYskuQ
/nBFqbJcZNWG259XnyD9iX+3v+B2Ty4crV4I5eTWAQuP2JtM2M8tP3RCbL7l
glgqeyJHrjqSClw6v/QVj0uWzUaGInw+Xxux5fCMGhLcrKlKE0/AJyf3vk8j
dbBCGVVbJXsdbTKwo/0phe+b9eOzM5daYFzbb7dLlRJS5kdGzr8pILm7gGPk
VhvsHpbum9l6BfnZRBgeSaJA/6C8d9R4OzxRX6FrNZNEH+6zZIgZ4/PG3z65
4Lt5ap+c5W+fvLNVZ9noUwfwHDKZvPvtJApy6beoEqVA8XmPaTK+k5IkZP/t
JHCcN7Yk48uyH2xJ/T3OczFYHxw1ErNI/U+vafaRPAbqmcZzW6/A+oqvRiTP
xKLiFMn/1UjCBfPD7cEzxiR/7T7VNrLe28x2N3C98NCRexVZb9e4KUGP/dn9
yvrToRk14DlwS43058clQT3R5jhw/dy7ZAwJyIfV92TiHM43+jJBq/cMipSf
x/ZPPUEz6WF9bDMEqGtM5u/9+hQ+eTdKVdjEoeu+A6EXZgkQqTww/pYzAUJ2
Dhj8KI1GhwUCafP/4PVf+Ljs4ZUY8GsKTnDTiEDGg9KvhBexziMlQ56he7Cf
qaEoYXsA6klvPCq5jOfD3/4h299+47/7hwdvRHPWz7oDs+MvpY2xjoj3ZuDG
sBUCTLh+NNmGp8HY1mQFi4E7kLVr1+LJ3wRsehpSYL38EoCRM/udiC+ISfJ+
RtP4XmD6+am5wHPgjuvb5vL9HmjVhER74nrrJ1PWMJyMh8Pu3xVPVzyA3xlB
Bcbz+D7L2cctqBcJEfRNjiXVcfA0WsZRdgHf0/1+LhUtuIOVUMXPsshESH+6
kvwN59d7ru7OVksGvl9Hn/V/ikFMOsbCVfjvHlI/pVLxIBMs41cPZZ2KQQ8a
z1ip4nsKc0WRJ9GYA9uT1B8xST5A7ltY0qfxPK8f2fvjUVUufHZTGGs9GYnu
D3t8/NxPAGWhweO+bi4sKRqVeDuGIufshnV3cP7e6iuBrudywNJxgXc/nw+6
MM8WQ+DzzJu//beZQfv/6r91m+YprU/PArfc4U/0A3cQqp4U2oB5+nIYiB3H
i6CbxpAuUsAaVgrqNRzqCEjb/PAyY+M7iNomzFBq5Qk9k/lbk9uwn0aVdI1r
C6A+Rr9oa1cQRIgfj2T6RMDhhQD/nq4cOJ8FB9ICI+CR2D4me7wfBQ/srpri
yoSjZnd2a809AGbBP1tdRwnQaw6KqHqTAqnfrtPWzT+CPHqWxS48jmPGXppZ
XvFA92nv23KeeGj8HBzQiMcrsfKUJYN5Kr73fPo+VRKJZlkZpPNwPvvS66OZ
hXl4fT78Yz1LJIqTMWkX7CXg3JBoTrbXe3BlSW54kBKOuvlUJRrqCfjJyz69
Ox9BWd2GefqmUJQ5+nR6ChEQseUoh7d/CfhTDOJryv1RwqKmXeU77I9SlXB7
ZAmYTtceZrP0QNzfH9Dl4vjOv/03zVN//qv/9nZ/gbfSqRLIHV61S1PAGv38
UfB8ooiAqxT9xLE7FSCooezJm24OUKD4KfYBAS1i4TpbOcthQsH9G+12V1jT
uFEl5BkBixZmzSt3S0HnS7jYpce+0DIZ2pCbRYCa8rPDl7qL4XvY2Q99IyHw
ROKcg205vtcX0emWFL0F2qVbd3UUIuBUn9Aark587z4T/sZFKRtSXSp2xJ+6
D18mDx34PETAN88Opjt+ydDDc0ZSwjQaOu7sHxrF8/bDbbNeGkjH5//SCRaT
MGSzmmWS7BcJiAX3FYS9Ayt/OYq7dSh6PXpIuh/Ph1tO+8c0DpUCd52coNCZ
YCSmflnENpcAvmOULzyJ5aARnmbhnuuPbhyZvuiK159j8efVjm6rBN0N5xUZ
5r3Qd5eL6t/CCHCyoaxOya2EqlppAbjsjITaBc33BuB16W//bf3boA9ab+T/
03+rvm1250IF1okjnq9KN0eUZjnBRH8COhzyOu8cqQW/g68F364YwafPTt48
2vjcGG+dvPV9NRC/JY+HXnHA50rtylorAoT1cvcN1FQCj4LriYOinsD93T2B
E+uUX528JXyhHFLdXNgl6P0hMHnc/iA+D2wpVntnwlACFMF4b1HFEHA7uV/R
tBjXZcbsV/gnHw5oR9zJGbgHjbnvD/b3EDB5IEmLNTIVTGen7Y+FRMBD1+qX
5XjeviV+jhvuzITHF5LeSbMFoPLL5a2seN1L8J/9tOJVBKct22fd9PzRaemF
kZoaAugvWWhrapSDW8/VUc14X7S++jCPYCKeD6faKSlhVRBen3G0qdMLscS1
R99ww/NTlVPu7JMaeBESOp/N6I58jJnWlRoS4B/irHG4qhbkpoRfKXXaIY6s
tTnbVf/5nervv33Of/ffPNWEA/JP1MH58F25GStGKCp5PtVFkYCaiDK/4u8N
kFRbwnJPWQ+uurOx3eUhIGCI44CmVj1o3negfRNlA6cXFpcMxMnf4QSHWfHW
gsLwjratOi6w9oZmfrEWAfK0AgfhQhW4le8SClbxAraLczqVngT8EnYYvOxd
BrR+d16/9vaDXdz06lIpBPwx7hEbdi8EBvEzrRvXBcGxoDHG3mYCnNMnU5/c
SIeMI2bTvs9CoIXe4w85bxltHE3khbPAVYBrdY2wN4p4I55Rjde92zPcvTKd
CFI2ef28FuWFmvu3JW4swfoPJFsKWCsheHGVHP1RT6RvGaXgiOfnWEDDTP+X
GlibTVfx+YsbymL1Znith9fb5lVPDc3rIbZ5S9y2D45I9GP9bKgYPoffrXwb
vNwALUcrVLZqW6PvtXFD81z/9N9+baCT+//9Nzb/TgGrd41QlX/RL0pZD/Hp
MTyaw/5L1hT2+fY2wyp9CbWDu7RAhKakYNUyPgfGP96YIN4EQY9v6Vx0vw1T
Jkz1b5nxOHZS/BY/14Og7oZGpQR7+CSqI2F6Dp/ndzqJGifUAEP8reuSTG4g
cqbbMQ/Ph1dVMWY9lhWQxcZ8iP+bJzwLGVj0wuuS1zP2w35QDPPnThj1pPtA
kWzlT44qAoyt2YRvHsoE+ueJE6jcDwLmOsq34Xkbszr4sRtnNtDMPGSLBHcU
Fj6nUz1CwJE1IuLqnSXwWDGpNMXRDZ3tEzwYW4D3L8ali8muVUB7rZ9jkN8F
/ezg3yPrTsAC/dXWnZl18IRhTLIlzhEJJCT6FssSYHQ9hT4oGc9PY66Rt1W2
aC2dTDAjGwEu7+lY6oKb4U55LH1ciDn6nsHAfZyO+E//7cLX7bIzLPCf/lsQ
/fJS94UWUEgODTq+Sws1TWiVrZ6kQAyd8/PCva2QZ7nm1wdaNej6MN8e3UkB
dtMOuW343NWhvOHFgLIJTHrsbgvH567kKam40uVGKJ3KpbVbsYYH71/ZN+0h
IFremLPTrQ6voPJMQYsOkLWxk1fzMj5XGNK9p52phPUXvo1G3nSFQ5qs9XK+
BMiM8AfaCZbA18/8lcu3PGDLR1n+WrxfbJ+wcKaXzoLDAwpmO5i9gIkh4GAB
nreqfEKlsz+y4dy228ECrE5oXbBTzKphAl7Ly4guhJVC4IaD1roKeB6WhaVp
4P3i+FXxc0vR1TDb3ds45WiPHoy4vnC1wfOkj2/I6nADfBgS5b0fY4u2DAk6
WZ3G54T93ox/TJtB+vL2pZocS3QoX9peaQ0Bc11hr9zqWvC4rJuMLDdCvrck
19J8/af/5qUV91/9t06/a5EMOq0wFVt4ZJRWDcn8DGHhaaDAUrXMbBR9G6hf
eKntx6oM59klv/BmU+CgiMv8KH8rcHyIMLPQ0oeH2epXR9oosGlmPe+GzGZw
uGHkOxdqAc+3Xar7SoOfI4+G43RL9eDvpnTImsUWYq+/p6ScxffiRvXBTdzV
YFu7nmHI1AHylEaPBzkQoJi843gvQylMj15w+77WGZhFD3Vl5xHQzpQNwQLZ
cOqUatzrbFdoVAm4lofn7bs8vkWBuznQyUG3Tnj1HWTwQqYrkewXJXrnfjhc
BqXSD8botW3RpSMtFN40/BzZs8YpOdQAndF8Qsk3a3TSRjagzZiAo102Z+/I
NUJPfeiOzHBL1F3eSLHkwOdwVe+ZEpMWWBn4YSDQb4rOs0tnL/yiQKnb2p63
D1thb0zWnSFWPSRy4Scba8U//beuN6v/q//GL4k8xCTaYKsrv20UqzIKcjN6
fj6VAgd2TVLeNLWB+bSp4Sveq2CJOiVlH1CATujq11ujrZB9NTX5oZ42PNwu
u0OhgALnh55mvvJpgd6pevao+8awX8MULv6kAJLcn/6VpxG8xg+tnuSyBFPG
nB+yR/Dz7vX+lRRbDcR1u+qaJdlAmqZ2zxpzAi5K6l8ILS6Fu69znPaE2ME+
qYWZqgwC2ryyvjj8zAan6X1S/DkO4MI92rIGz9vt4orGR2dzgOnlZwV5iiXi
cnXSMhnE5x+7oI+fYstg6Zd9maSRJbKRoBUYeon3te8XNjzmroWXL46Hthpb
oIxJerdlvI+k96sp/zrTBFvG15QJppqi6V82QiosBJz5qhCa9acFhkouWm5O
MEA6ZXTKIT0U0Ci1K2WDNiiQd5geKNFE3ptUni+l/tN/Sy7v+a/+m1vHbt3A
P23As+prbS7vVTTmF+jzOowCErIStpzG7RD2XtzGbIMM7GnhCpVxpYD1JYYD
Zu5tQJt3qs9Q+wbkdRpuOvUUrz+mnM1LDK2w1aSwqbRGD1gFZHXudlNgcIrx
/pP9TVCk2rzr2FpTqPZZF927i/z/2gFOk99rQGHxq/3JhNsQ5qZrbYf3nYaU
c7vWypTBiUWHlc2c1jCq/fLcl1QCmjVfC6xxzQEP3t9PvgzYwPYcC6fHeN6K
Ce19H6+UCxeuC58ZFjJDpzc7uzrh87miYU0210IZUFYz5wmbmSIz/9wM3SQC
7mrX6B4uxD4XLpqvczZGWka+NO/xOUFtROAW50wTpFgeztzsYIBk3n6xyNlM
wKpg508dt1rhqdZy2ICRDkLu1bTudRToSigc1ypvA8Q7ca0bqSLllDXSa2P+
6b+F+dh1mWzg+k//7Zn8xePmgXieHzs86LRBBgVc4JVqdaBAoe657xMD7dC9
wiRCPy0BLQVRrC6mFNBZl3A1YbYNpn52hZ45pwJMR7obZvG4fIhpCkh1bQXm
41/ltvZowUHDEsU/eP1fl8528vPXJvBuz9miM6kPP0WND8xtIUCc39zzqlct
SBXbedvYmcBKqfrJ++p4PTy/lB3ztgwqppOmA87hc3vxn4OtLwh4zvLwG+1U
DuSzwzFVOktw1UwJs8Hz9pr4NL3zI3yPy/56mbJsgF7uWCxA+L72sYNiHX2p
HBIMB475XjJA3Fl7hL3webLHMOr6iWN14BEtNDidr4deuK62q8Pnq51HrljX
hjRDox+vQIS0DgoeSxXgxvvamuDHUltqW6ElVuvnyNqbKHZpk+zVIgoojJsI
i/G2Q55WoeHVMSWU9tllw0O/f/pv/+5z/rv/NhnSlqS33A7vNnzS2T0tgeoP
rpJdMqDAri8bNilIdkC550dWjz5R2Jmf8/k8HheUItV94Ho7pD2s4mJhUYBV
sirnlt0p8G6tTYpqdytcPiiT7JmkBqy/zj0UKaRAR0ekt5sL3pfXrPrd3asN
W/zUrgiuJqAqconGhLYO3m9XSbnloQ9T2cof96kQcFo4PX6JsRz2um2P2Bdk
BMzno0rdnuP9zpxu3FMR++l3uNqi3gR65fa/cMXzlvdLDOebjlxQYL0tH12r
gxLZMusPYZ8BXdQd9y6Hb7MeTh6HddCSY10RdwIBdJL66wMC66BIKMrxSoUW
2m7aNDsuT0DGYo9cPl0L0Huy3878oI58zpzP1F6gwPjQsjPt9jaw/LV3/0D4
NaTN1d/qm0WBAtsqbzbPdoh1k04r3HgV9UwlMLI7/dN/y61R/K/+m9dYf5iC
egcU9C24+PeJorW6LudCr1FAsWy9wqmoDlD18uia5DkH51SLxafkKMAnvPvq
22ftkPLe9fYFf1lI68vaVmJLAYFnG8BxXxtUVT7pD3uhDHoHsi27MiiwkEzD
oTaPfT6z3XaQRx2+X3zJeHaRAi0q58zCDeugqsKyRcpbG5oYmk50XyGA04r+
cfaNcpgWXlOwZVYXjqg6rtTie8TJL+LMl+Nz4eo+gj64Wh8Ur9w4lof9nDbV
TOLqz4WQ465Bep43kXqSPNNaHP/1aEbvbF457BISD01/oo5m7X+dksD3u+jY
lu3ZHXXwIVrvVly0GuIKeh6xLE2AH/3ptaGCLfDHYGujhcU1pBcQ92ndNAUY
rjY7aF5ug8Hb/hqVvIroeeXC4rsUCmxgaBYUrmqHxemJy01d0uiYbNhlrtv/
9N945dfA/++/LRRcMunF81x2Y/XPFZ5zqHJwSH1SmgKvj1qNB7V3wM38k+fu
fDsJL4OciAPiFKDorgs89bUdXoT58LPyXoT7CSe9KvF6Mqg+NBx5vQ2+qx6O
2f/sKqy9fG7+xksKKKuvWi3H1wIpvbPHWQdVYL2G6mI+5s+sYc2sz6+DggVj
4edxN6CTT4E+EJ9XtepUdaSiyiFitG94JVQTJrjfEVFPCDj05sNQTYYpeA+w
6HgwJaEfiSFPVv3B58NWO6NKHJeR2kvGwT7wHjW+kU/Ci+zXHX012WgMCZAg
HE3t13Wn0A6W5eXCoLLevn1IGzFo9TLZ4XHxr/seRcYVuGilcBwCanJ3kPG2
SxevkeOooa4yqet5E272cOwgx5G986oQ2V/9yG1FsOeqw43Gr8Jkf5Vjk7zx
HvJ7Alsahr5rJ6NnvUzU36E1zN06cKbgMTz4aNDELp2A+g/KTxjiuGxXXNFb
sIJKTSXRD1cT0Lm+FPmKBXw/OjYr5fI4GfrZO768pn+MljQbvmVP4f1dV/BS
5a1XcHRv3sR36RjUY1goVIXvxTd3ux7Ru/AaVJObjNbmRaBxeqcXh3D8Rc+7
1Y840+D0NeJo9LUApNXDfpcJx7vkDktbhafB++Onkz4EOqJXo7MHucm+kONX
lrDMtH//Pp9GQu28wCky/+jTCUucP2u8YU1PoCNw+EgcIvMTTgork/q+tU4P
sT5klXU7kfpTsiZyJE9h5N6SNXkRUNxpTeW540ijRfKf4NA1GZKOAfE/96j8
hzibnMl6xT+2puF6YSkmi1pvdoO3FOkbd12wHfYNfMMtqb7pKJ1z5+R4AZ8v
07DM5D9EeWbo6IZp7NtMT4Lzoh2oHrjV0570CA2sphSxLOH9t3/crCQzCzK1
BWLN7KOR5aHypDl8jmI98OfFl9E8oL/5jVt5TRTiy1+t6/uFAFPKtT1cWm/h
uPjnwWDtMCRaHBSf3YX3O/MzZnTF78DYTJpHzMsH7d7i8PNtGwHJj8QO7bpd
CBLSTVLWH+8gRRdxyG0hQOlkGe+65EJg+nl9zVIaf/E5Q+fNO3CcyXfoGJnv
zR/jj/Ph1vNd1PzAF/JU/dGi9FasD+U1llT92EbH7SRPF7+zfIh2GFhpxFN5
5Hntmkl+N4Pc9Zgfzj+J0SH5z+h2upH1Wounc+B6wW48hVqv3ELgEdK3uJPK
3Ng3uLRlgepb77nwoshMe+DlFTvT6/0Itq7T9d2LfROw5356peI1jCeqfJT9
GIUs+4171CfwPt7HnJ34/i54DaTql7y6j1bF9unP43yxld6tA5sKwFo3UX0P
RyQ6Y/bS6XoPPs8PpWXcVyuGz6nbbcKd76Fb3Rf5j1QSMEaj96qYpxRaRzcw
nt4RiIrH96iI5hLg+DzY5oNOGdhNXwaRtZ5o7keLXPkrXNexr/H31pbD8JeN
xQ8MrdFl9sRG8n3Gmo0vX/UJlQPtu8YvPEECxfJWtSJrnxHwoED2AZnfUMRP
5sOGgklq/uyNx5ak/lTQn2SsD0l3R6j6MYT0a5InwozbDvPAwOW1VB7+QJMy
kv/N46VdmB/kntFT+Sl3Rf98xfVetMy4jOuF9PQJar17TizPX8a+xUx83iL3
MQokP89QfaP7XWrC4ewMTSOMe09a3we7/AMytMuYs+7z6Q7vDPjEu47vyNZw
lHm7PLv2FwHOqton9jC4Qfih2zIfvMNR8B2v8ns4f4Z+70wJ73tIrjbT/mYe
hk76Fh0RbcT3rB/O2w/vLgMZfYWhaO4gNNbXlk28xvdc/tu/8moroM05696t
aB8UPj3AVxNBABtv3otZ5yqoWXt9/65ZF7RehtlU3R2fY/kvO540r4bCajrP
N2kWaLSbQSXiDp4Pkv4MNe+qQUmf2dDfZm9x8TvTz8tWBITNP7Ii82U8n3Ph
fNAYNaPmF3dJp5P6544QX7A+/PxRZELqC/s+/0HydFt9fo95ANFt4Cd5OHZr
M5P8emmfBTE/xHQXUPnpmD16yXqXPcZ9cL1wb4D+KFlvOYv4XDv2zVConxP7
BqmrpXJI31J2bh48vsUdTmWMX2YKCIec0CyGYOzb3tOeYqKC+LkIypw+vzkY
jb7r73X5iZ+7dXlfoh+7wyv3Lflx3cHIlF5t+SfOf5oRwBNhh6DtPL+K5ecA
lLkSeON8KQETIy+7zWwqQOjF0dx0A1+kt+t1psQDArzpm0qC86vBcbV0yJYu
D3TdR5bowP7krKLkffhQCygxsel6owPasmf+AvN1Ag7MdA0nbq6Hl20OQXbm
JqjvdyH31EUCTCi1frut6v+zDmcYZOX4iOF7yvYrBJk/VVeigPPBsFqZmj94
I7SI1Jff9fKFaqMDlC08oeobbpXKJ3m6v7rnYx7ImXxP5alJjf9I8sO7cW7M
D5r9j6n8CeaXGMh6F+vXXcL1wqY3K9R6dc2HGUjfqi4ZD2HfgLdYsY/0TW4t
h6CBowfc1wUJvpZgqDk+yjyIfRMQ5PixGJoNitbj8UYsfujjptFcf/L3TnTV
+6PjPWC69OX6iTX+yHfPjl0Hyd/V3+1WMqEvBfqY/pxueR9045mAmVse3teq
i6KyblSBmgS/TqedJ1Kheba9woOAh56JjIK768DrSMT42dsuqLd5983nSgRc
ptt8gjumAWzFrtr53rVFmR/TLHv58X605mODw5ommGblCaKjM0C9z9+O2e3B
++mSvHaoSxMYP6bZENu/WFRmdcCYn4mAzOshLWR++QVn3tV0BlBP507N7+Vz
5CX112vZ9WF9kPVdpuo/GhyiJ3nqrj+pwzxwaIc8lYfV/nIAye954MMJzA/3
HTiYSH7/1GEest63pmff4XrB3sn9Flnvn/QPD0nfXh20GsG+Qd6xV3mkb28N
bl+yf+wJ/J33nMcL/EC6/1wqK/ZNeucuk5svc+BX25jUwfVeSEluiYcy+M/7
787/8/570+87CgfbPGGWj3P3lUQvVCFatOvS/3uPvvrve/RZf9+jT/PNOs9+
sAwUit2OFYV6oJSuexu2p/3zHv2H/3mPfq+46WDFcDVYKznwzVq6osCoPc+e
3iZg9O/79dx/368v/vt+va4VZWVscwPcsqJ/eUfSAb2UsYl6ewbfi/++d8/7
P+/dNy/f9E3rboL5R8zxO75bIjflybxQ+n/ex3/9P+/j54gLyJsLtQBvIq9k
p4oOmrN6xik69c97+jz/857+Jb1CrmTXFli3Vez3VYldxU1q67th9J/fJdJS
n8bVhf/uixYwrZEh9XWMrem6VHQgwmnLEVL/3+/1n/qf9/p7m219SP6jlF/R
mB9O1NPmk/z/ft+/7n/e96cz3zZB+vP4DfcI9gf280jdJ/259fc7AD3/8x2A
Qt+8BtL/pkpaF+w/9NQJPSf9z/77fQDmv98HUP/7fYAYc4KJHN/hXo/e96Ee
8KBpZSM5vj1/vxvA/ve7AQ//fjfgnMrALnK+WVmr8+H5BvOO9bzkfHP4+z0B
2m//+p5A49/vCcQVP1t1ONALhjsGKFeCvSBwKXaV2Mo/3xlI/p/vDNQr2r5x
kMiDLU7u2byrnNDvrY/pa/vxvF3bF28g4QPjYTs/qCQ6IXEf+oe6OH9Kf8Qm
FN+nVq19PZS8ZI9Kuu089+P71C7/xubeY3XAO14kmldvi17xNbC8VsQ8cm1i
O342ATMjk6Z3lCW6L5wSZboF76c8FzYIbm+FHwV029fvMEJeKh2K67opIDNa
/1R4TRv4/ewJ2ZN+HSneGXYIzsH3zaDsHfdV2sBiX/GXhApGkSRpHteX+L5T
8MjvIZl/Yf3cU9b06xCtcMGJzJ9JkVk8gfV9j06tw/rwdv6JMqkvLyd4guRR
fTU+5xVlCS6jEfdJnkRJx0qSv8N0PBnzwx9JlV0k/9v4PUpkvSc6Fb/ieoGe
tdiLrHfnCx8F0jf300o52DeQyk9gIH07tL3po/ygNyTNp6+/kO8EAo9bJAyx
b368PJr/19h7h3P9vYH/qZQkRESIpGmkZcYtZGuIIntmr+yVPUJIRkaIkJGV
kXVk7x2VyqwovZ5SUUZ+5/W++v2+17fr+lzX799z3ddx3/fznHM/7vt1zs10
rAIu0Z6ITY5wRlvYBXbyjhNgo5L6ST4zGIRas2wj97ugI7v3qhiS+z9ULPI0
KjUDo18RBcfELXS5pEv6YiLmOu4ovbStXXCPXsruh6gDsh+tV7khTwCjjMj5
t0t98PigcwevqxX6s9jrbIHzaye5mvemTwfgtasTRxuHMdKmqDY59AL7J6/Y
yaJwEKoGpTVoU68iPXMvLuNkEuToyTae2DwEmoXS5xqTGSUNugdLNe6SIOBD
/n/yUrVMolgeRI94/yf/sPvVS/L8kqTw/FYOY8gRpDAjz9+ZW3KKrE9jLWsY
1gcE5+tdyPpUCXlfIet/XFDPHOsP28JuqZL1f3/j0DayvXbHbSSwvZCcsV2W
bO/5B9PcZL/J6OazY7+BrfXr//xmVyPy4rtRENyjzaua5naB3OU5Sjvstw7C
yOqUZiWo7nvFffKVA/KaHNfsxHw+uy4Sq/wjGA7ZZB29Ie6Itp3N9iH3f9D9
EMGs3tIMrwpD6r842aOjl+Y0tGPx/l3vyTct7wLNIsaYySBr5Pop1P6ZBAFM
Cg8tIyz7IcR8k41UrRnaRLewbeYrCfo9q38UCQwCt7qHy/bH+oi2efmy7VMS
eDp0W5qJDME2f7Hz4eKXEXtrzsqrIBJIaYiUDkUPwe5b5S2fROfr7hvlsHe5
koCjbcGCLM+mIUiF5cHaqPM/+YrQPZ/I89+dZL2x7bE+pJWuq5Hn//xySu8/
fRbnCKwPkIR8qMj6VGR9TiHrH/DqsRPWH+rldRzI+guVmFOQ7TWyNGrF9gJ/
Y9s1sr0lxmviZL/lB+V+EnzlAAvKVlpkv7F5TBOZXUGQXrfhPaLuCLLpDuLk
94lUNrU/zVElNE0tchmH2SA/hsLotLcEVBC6/rPawVA8SSMuoWyLUp1KCsjy
RaeNjMqPt0Be4EfZzHNWyJupQZY3CvvTifV9onw3qHygQ80PbqIrr/ebhJzF
61ktRdWmtR+01kraz/QZIZHBvN0xkyToUdx1ojZxEErmZEwN+G+gN8aSwSEP
SaDS8NhSNn8Iuti6B5PeKCH+dM7Q0FskiG1+PF22bRhW1j/LNFFT1Jt2yXmm
mZBg4FCTMVn+i8bYdSwPeXLnwsjywse3HyDPT7slJE2f/wY05+uHkudXfjUg
Tdbn19hOhrN9RiDUc4CRrE/n24gusv7iynvSsf6Q8Z7XlKz/WlWIPNnePY2j
/theuL9z4gLZ3ktmLdlkv50lZRphv8HN84kxZL9ZKqe/FOQOBgOGZv4tmrZw
6H0Gtyv227OvgeIte6ogqTi028zWHMWYqT3IHCNA2U90RD4/CKiiohzL/CwQ
l8BdB18srxC+bhvl0wLHpn1+zQSbIZa6/PXMcAIa2Ggz/Bq6oTjUjsYy0Bgd
f6TzOkOAgLaDD4dNGAbgwKaOawJs+uhla2blUXxOZu9K+GiyMAgKPgxc6Vka
KKwgvZ45hgQJQnfVT1EPA+fFwq02p+VQnEbJ/Z3Yn2urVy6zm/9/fQY2abHk
2Jurk8BYoegyWR79MLe0Pi0HjZXqcWR5qYS69+T5xe899E7L0oABmleIPL8W
dXcvWZ8Is4V3/Gz6UMrmWEXWpzJZNYisf0d28KpFoDHUsC69Iev/UNDyItne
ppTBCx+CzeDNE9oNsr3v7UZfNWO/VfqF7b9paw46AV5JZL+dXezf3GARDHE1
l36HsVqAZ3BlNPndrktU7nUd7SrQ/fk4x/OUCdKlevmhD+eVFn/ihl8VBMHN
HVe5+8AU6bm99QrA8qGOS6KzTS2QmZvWtCfNCL38/TGlMBTHWaNKaW+eHkgy
/KCIDhgg+tZOvpGjBKirrH09dWUAtN931PGXa6F5LqXym70kOHd+5PcrvN/L
t84wJ09dQUMHvCpa8X5/x/92OEtzGHgmrCSUNaUR7x/ZzRTXSfDk5cKjB1XD
YLKRmTJN81lCV3zgWYMcCVzquV6T5Slu1VJheTg7HElBlhfc4vuTPL+RVFRw
0tQVUNzCW0mev6vG8jNZn+yr06ewPlCa3vmfPtPGGZxk/bV5mrWx/sDTOipA
1v+iMdMBsr0uW4vvY3uBd+R3KtleBbp6KrLfFL2Xy7HfwFen9SPZb7ZvR5rn
soLBdi1BmqvBBGRYfzCS35uvSGvpVcdVgd7y8BBbsQEyydtxbz+Wnz8SUwzr
LcDocuIJdYsemhRmbDgVTMBkraThEdceoDjZIKyacwM5PAiRWj1IgBpPojVH
0AC4D2RyKp7TQPXD8hv0mA8FFtKqnzsNwZ4HxK7AcFUkNi6QoOhFAkeZyg6X
B8Mw76Zd4qwqiaxd5fvoVEhQ7PXDft/qMCSyxYiptG6RVI+uuK4sjr+Li3sL
Wd435WLZLVVJiKfb1E+W/9NjUUqeP8aydRnPD51CPonk+bU5d1iQ9RmK+umj
cE4DTOI7/tNH1jRQjqz/8onL3io5N6DflF2arP9yzNd7ZHsfNzxq29miBzU1
ui/I9t79fIuO7J8LB1KXsX8gk2/9P//0C+69yD0SDBN1fNXanIbQnPR5B9mf
LL3NLkap2SAsqyBm8isViW6MbHj/ICDy8YPDftZ58GSKk3ng9ANEf1T7yINF
Am7Nq0xsSBcA9x3K3czpsYh0/PfUJjxOrdR1kf9IIcjxDjtPHg9H8QyT/Wvf
CKBpMV9jiCmEn1x1UZGnvVESaZrYT64rnqn3oH9UCMfY3x18TnIGTos3Lofx
OLt9yWz2iUKQ4Tqx5VNgCExm7DAm1yHnqg+etlQogMxQWYf47hgQvfI4UgqP
m6dWt562z4N7x6fjTxokABEi/puExycLdoS+SsuGyzx8d3p4UiBF813ER2wX
w7pI1Ex1KiiY7Lt9PjcNDmtsZSHXmau4ul8p8HiCqblV753sdDgfvVzgtUpA
cJJn2meDCvA51AcEZxyaidfvmX6P1/Pq80e72Z/D1ON80RbKGPSp/3qQzigB
h7QDwCi1GtxajV++dghFH4VNnSmHCOAqEJ2f1K8BMw0epy9rnmiFKdJ+pJ+A
GzdNplKGqmGsNHquwNkfGq9pTEQNEiBpYeXgHvAcLqlfDXhzKwIaRP2CrEYI
2PT8oMuxk5XguLbv7uHie+Cy0yDtGz7/D3K5PpuRKIO4M6WVjTrxcDmig/P9
R8zbd0oEV3SeQLf5ceknvxJBqSBwyPc7nv+B46m9vndglun7jXhIgg65Ibm0
NQKyklgCZTIagCP7z5IBcySyfbw6VPOc3E8ysiSFoRFcaxPEfXyC0IpXEHjg
vGOS952s+PtGsH7uzi8x744ovsjt1czG+5TmTwbh/QKsqQaqKdOC4dTGYFpW
Kbnu0dyX54hAtPjCr2e/IkHpOzMFwwsCZBzj909PPQenN3sDZH/HQEifwv76
YbzOrUqP2BiVgPHYVKvv3vvASlSc8/9CwJa5q7M+yQnwYsHulpxAHDyxoBra
jfW/cuH22vbWFgi2sKNNyvVH2im7r8rgcyaZ33JSlLoN3gq25FU6uKK9e1Iy
6TwwJ3tIDt2VaQJ/OasWE9pQeHNOSZfzEeaWPkZLxnoEur82GWpSRwI6RvHs
OyIgQr9q+5aRcqDM2lJ79mI0rLw7L7VvEudxBTMCahEZcE8gUqvmQgzUuvZp
U67gdctpxc2g2wlvb92tqX7vhKItJZrhMgHfZj4ozvg3gsZx/o2OgBBYOcuR
rfGEAG79IqWt7NXA256WDzF34H6h4Jt47Ae9nDLfgPwcCLnFdrJKJQK8Sl4q
Oi8R4KT18c4e0XrYe57P2fJpEAx+PBgErTiu9TBQ7tr2FJool3fMiIVAzDZ6
RgO8H4P+1hm8/9YZ+P7WGWz/1gfe/FMfmPtbB+D/pw5A8TffP/FPvu/8N68v
/Sevt/+bv4v8k7//X3l6c/nz2//02Tv2P/rsNf+PPnuj/+TXz/7m0Uz/5NFv
/+bLB//Jl73/5sWb/smLnUxNRlmkSsEtqW6POVMAvFYqK+/+TMCv/5EXq39+
oX+uuBHiPjENn1N1Q2/vlw3tziXg1bzbwxHLDqjLkL1Oo+CMCnpu5jXoYL7V
dswY0+6FNAbNuB5hByTwSpWZn5kAV9nojvdT/dCmfN8lI8kcfWgXTit4RwKN
/b+p2OYGYEOa5449ozZi/+5J86QK57leb62naDHnr3dufXVEHVIbvV25y0hQ
3sWeaXdiAPyFb+9YNzGFc4sZWezkvnnC/IkMyn0wOHd7tijLDigjlo9rbSdg
qo/pSGtdJ9xd/cl95pgT/GLpOXNAmQDfZ1soij2bYWGEZrDT3xXiCjV3KscT
0L6r42bp1SqQ5E9tdSl3Bxb/QLFmHHfESstfHf8WC6+5WV6XpHrAO9Fv6+T7
8FzVJu3Vph3g0N7Uu2mzIxqSWGDaqUvAG6s+HbG2XnA9a8acEGiDIuXmjybS
EbDBXyXoJjcADBkQFRptirp4yjRn+kiw72URfbL9IBSuZ24Z2K2FjLs1bRKz
SCAhvJSo8GUA+o67To+YGUBpH73eNewfMzP/ww+MMYen77R12WYBR++O8PSS
SOBHjdqcz3aDbESthOcZewhrV2MJFiJg74Tsn8IvLdDuVuCmue8WbIS92T+N
46zpmhQdN18NxI9cql6id4Z77pwiqQME0O2gP7nF6iFUm7X5+/52Bu/JR5qy
+Fz6kaA1c3+pFxhOxN+IEbJAdlNVXXk02G9qfVqMdwbA9nfne6o2I8Ri4SGr
2UqCWrFi3Rejg0CXVWJwfOAaolSuGZ25j3nA6LW9Lt0A2Jkfyz7aaQxGBtR3
YzDf/nbP2qcV1wOxXZtkNWkt4Qu/BMcxbgI6dxARz6+0QaCU3rnunXYwMeWa
+8oFn/+VHIEXdtUDjXRyrLe0A8hxnbqs2Ib3deDzKbanWTD1lPLWTW5HMN95
kJ7cJ8fQQMGLKBuAGIWSrEfSBqhxL9th7QYS7Oz9wZrKMwRMXxWe0vqoo63Z
79e+h5IgU4yTMWa8F97t0Jf2+m4Cj6I/prDTYh4oy/PmK2yHA7JB3yvFLOC+
EJevohkBUT/1nwq4NcAa9V7fHjlrSJJzMR6rIWBswr/H92IeqDiP2zh9tgEu
o+ObuX4ScHTZu3ePDubeg43TnWfV0JeU6ytnfElA/1F9aW29AxKipzKKfU3A
e+OygooGAbzJscXOsy/grmUdz8WjN6H9q7KNaREBnAHnMvdvLQYby81edU/M
gXZf4dnPBAHi7+eubL3WBOMr1m0vfxqB3KTS6HIGjo88FXpWs6Vw23ht0VLN
BEil0rEP5gg4wNq3qcvdE+4J7eCUVEhH7xa6mQowPzw/x2FVX50CG+u0bq7S
6aAc2yabhXnDtXvEWn2XA8z84unLKEsHjuqttTFYnjbzzCu3x3Ewcc/GavSP
AaLR4n1/GO8XTTNj/8qKcjjEeqiYHRkgvuXx0+Tfu2XEBiUi84Nhg7mxyoHe
EDnlai+R+26tLGb+sssvB4ZrK7MldQZw7KTWx/tYvsnJ457U8zgINCjx28Zq
CFoMR10O4vnzXKZaePtS4IlTIr01pCOjI8kiZC46kngnYA4VQryLDrf9hAqS
m3pNeRTzFfeQ/9wrn0wwDtZY3YweoNu3vMpclwmwUi4SroovgX1boudqhBLR
1XMid8jvQcrpgk97Z9dA3PpznYMTmkg1tn7Lbsw/lXySNHXuNaDC98DeTMYO
foZo8KbhcV9rCr81lyxIpm/4tv9SHDLIskkpxPOr+Li5r+4sB4eKQueK2VhE
wRtVR76/IbJEuzcnoBYSChqLUp/EoAM/H9mT30FUNXHmbxdsgiHtjV2fWPXR
RHV6k1UmATk0ly6xMTVBw2fGfYtS+Dz0erNkjc//wzR6psIRjSAr7xLjGOEF
JmUd0ddwXLa2tuMocMqEOve2rys6MYit6XH6J+yf/l9X9869rYDyPDELWY9o
FDcjInIa8+Ep5b3b7dUaIEmySZ4lOhJ5Jz99KlOLeenQzNjhjCaIC8vSCC8P
RUqC+/zJ7wW8698cFExpg097xv3TCQNk6rj03PIWAQIyl4+z3W2DDVvWpXFv
bTBlYRRhcsJcxNj17shkKzgRPapT486QYP3O6rsn1t/D26bJrwWyB5/c7fvi
B/I8v7KFcT6rNF6fsGk5HaZYdLt63SJQgO9sQTnmk7T7q/r37lYCHQND8LUb
4ahv7KOlP+bJc5pzimv5L0Cw9oyINwpFlyYq3BeL8fp51uElPdACC5svmFrM
B6I5rvcmxSHk35uOr59OaweHS2zOtQy+6I+2uSL5Hn5rf9CmVJEueH+V1aaD
yxAJH3ghkiCLOSrP/ZqtXBewHJs7YZx8GS4oUfC8kSGAI/TQPGtYJ7R+nQ5/
lGMPUsf3VS+pEsA3bHLlw7d2eP3GZ/sfDS/IKPFzqzHC+9Eq9rTOjVZoZXkh
e+FyAJiVeTYiPwIsfel97tMkA32JsrXbRAii39H+KA6fwzICPA/b7SuB98Gk
w+LzYMS+YOy65x3mt7ZxzSfejXDrzam3n8oDUVoZx9Rj/N2vc0g68xu1gUxz
ZNW5Qj+kKdzC89KZgPvCU5EeXZ3QZa5xel+EJ9Ko72W7pETAuoCWR+ifbpgK
HV1hN3BEuoZVh1aPE8CouDxx+0gvtPFrrJyJNkC3Q0u/WbJiHqA4mnpIpxeM
371PCu07DxwyV6+K47gvzzKo5pvWA6GkyTjrcxawbHDmShTmmVwX+wLLT10Q
czVo/au+C2x+v/LjlRjmuhlzY13GDohW2u6+eettCKj4GbXNkIBHmbd8Pn5p
himdUx5b6QOAwnB53i0G70dlx5iusXvwvX6R9VN8AGo/Y6Z3Dp8DnhH8akee
V8CZEO5P1lP+yDGEOeXyOF5XQZ+n+WcbwbKkr27wih+Sb35ZP/oYf19uqzdJ
ru3wrmJMmbHPG83OHC54bk7AdwEt02e23dDGnuqkHuCKMozvyJ85TcAAEal6
l74PNDfEIyVp7FG9bp0i5U4CLun473gl0w/upGzbk3ifLrx920C+r27oFKxx
0bkf1ucCPTqy+MBrL7uFzzwJuv0dZJn394PpmwM9iVTGYHXVMX5xmQThao9u
SLr0wnC5W9bLHAfImKhijNpDgLHRfMQD7y6YNGaJlJt1g2zbU6pPpQh4LRF7
T4K7DXhMq7tN533A2yBmacwN7/c1t1lf1hfQXYTevCz3gx7Gb0IyFTj/Mmvf
NzNXBt0pmZ4i7B5Ig86pg3wv/cDW1HttKoMQqXH6mu4pPjTzgYni9xMSuIy5
2CYtlMDSD0mvsApnFP1Kq7we5y/8WpaufTyN0H7/tBOTgRNKKrslI4DzKTm1
iVpt0iBQJXvVqI4JoTUb9XMWMSSoHrojNPhiEOIcitY/dCmDcPWhX7KJJOg9
syWyJ7UI9F5f97i02xHRXGDTUlwg4Mm7pLWPNi/A23Kc/wKdAwoeSS5PL8N5
hCcKiOPtgHk+p49vzW2RTkbUOPle8WhrxL6v9kNAWWR7mzZHHEV+VTb/4EWC
z70Ou0s0h+DMB6qwgkxpsMq8n4ZwnD0lyRXmGDUIU2xf3yrv0QLz3gGjhTQS
JId75u0azYPN2u/9El/ZICqK8uCnOO9W9ORXUIprAGPO92HJIdZoe3VS8mw1
AdVcxz4XtbUDxaiPGWe6BWqsrt29akLAU8ZkrwOYl0z0Y+iY3UzRwdzwHvL9
WzsaVpetb4YACR5p21Eugay2orBFKxK8FpjrPfNqCMIY76qcoRCBz+35EpLW
JPhkNJYSwYntWhI8t8h5FQ7YMSujMBL0lG32y8gfAFNfOm1FJX0YldbijnyB
19WPmSuCOY+hUnaRb5baAhW7znwlx8GvuaOrQhcQlA4/iXQZuolkOvdNP2wk
YCT+3bYB6XZY2GFftf2uKTLY/+qTuxUBuzuZ7QP7emHlCCXrBzEjdIf68HUO
zLFlp0OZd3YMQJRlbd7yNh00wXsthXyvlfm4tD6vwDDMmPCxPpmTQEt7Rof3
6pEgJl3HSUl2GOS0xoRt1/nANVtqwfwG9rPtamDpwyGwTTA+dp1JFTp2lF2K
ciZBvlfqGmYCaDmnfz2wRhMclor4qgpIENDD9+XFzn6w4UvfOPbaAIoapwj1
FRKc3XxzMlwlHaR3ZNscFTBFx2eFmQcxhwTqxNuECdfBs31PPRvGjdFXoUuL
jp0ECCZq+s9mtgETZ51ANqsR2s1Vp7gLx6mn/KXG2nd64btB+FL1pB6KHHzp
bMyIOWGvwDPTngFo12Bq+rlLEx3J+s1TXEuCdbtwVi7/IZi3zylvpb6M/AuR
Cvl+6UPrBMl9DsOwPBr1TvDzOaS+e3/OjBoJtoUMZAunD4NapahSAhcnbKIx
+z6nRIIGmQijcLpheGrI+cyAWg7GFj2ajxmT4JDJ4ZvH6gZhaUr7u2v4VZhS
NpxfwfvFfk9C/MG0fpAIUI2oZNWGp/1Nf6Y+kiDNPtzVCscj8fN72JOfGMB4
XNHPERyP5JUdZ2qpa6C/b4R1464BkuYgHhweJKDL3t7BaqEVzKcwjmnpoaNv
ZR11cPxNkm06V8PXC79luOkmWW6g3XJ01mz4nHfapHb5VPMAzIavV4zEqCNz
z81OlPUkoNUmKpceDEFjx0i1M50KcrBXslBzIcH9Yxdtyfc8A7Obv/3hE0e2
eTv/u+c5zWwqWEEaBr+V91R6DDsggDFjq4ME/o5PNlI1nYbh8H0dpe5MKQgt
zErQxH7zUZ9aXTs7BK3vRUhfJi/Cmzaj82LBJLh27BDnl+MD0DFs3r67WwM+
TP+UbML54LCzC71uUDeE7PhhQsekDer6BW93nMLrwdw8RaipGXZcdvCx3qkP
88z2JJ9YAiIfcFiP+z2GeE3qgxnXHyIdqSEpXsznL/iJl/MaT8DhhW3QkGoS
anMLXj3/nYD6E6JFmu75kMXYr1KfFoeC2caF9DBP5m8Re9yZVQA9rjpvfQOi
kd4fMdt95P+zk2o453mhEDbZWjWIXwhG3O2/qjnwuCzl8T+DcYXQHu+3N9zS
BQns0nQVxOMs9/STuR8VQrr11x6LKWdodu0NIdcVc67lyX6ULISB6Mp6sd9B
cCJ6nuYIHr8t82dvT1gB3P2RWZmmHg1aSW4pInhcmt+Ol1csH679yjw8qx8H
apuqqdPw+On14oCUnlzY9sen59bCA/iUeZ2yAdsl8zZ31dI8C+L3d9S7dqdC
K0Vj5NYlzPnzwmYDTeVwQ5Radj4gDhWUHhcLniAg00j4ImYDUIxeCc+jvIco
d6eneb8mQJ9Oxkjkz3NozxD6JDEXjtpfP934MExAARXFznffq4El3fh0IUUA
YtriX8mB12FrOW++iWsNPGGhG6ORuoWSJXM0yPyswOfORDVcDaw35z6U2ftD
VsavrLtYvnzKjYbl+XOYCHk6T6UYDlZpmgp9LzG32D+LLZqvBM+fvb+uFMXA
h/ibqV9w/t53Q4gihLkcqBv0l60E4+D7lj0MZuR7KXtVi0VLi8FdUi/VcjkB
9mQqaF6aJ8B8XsB0180sMJoVmuLrfQDs0pPV09gPpPuK9QPXGsDNhlRk+i4S
GelSMbFhHiZY6x8WVryAN0pCOtbqIYgrVZsvC3PmrHjjkdjYRngWvZkqfeM2
6hhW19yKeYxBSHHdm7YJunVzHzbL2yPmNr4DmZjbF5IC0rN9XoCbgMSUXnIw
jFjkuj8sxXx7qJL62dYG2Prz8QnrE5FAFbj2qbEe82fL+qDt0xqwJ6ZJFwxi
gMV3dU97L86zbG17aU3K4Ymfz4JIcCxU/lLyH5vE32tDeCPd6AkEJ57/+Hbu
PnxOt+8VwnEttsRMdS24BYaOffihZhKAPFSHahfuELB6rNYvsakVYC3jhs0z
D3StVEVN3JuAOb+0J4VubTB+lS95k5QVWnZeKqXBPCk6+OnAngtNQBvJMraw
MxQ4v1x4Qv+IgPkY/poYuwbISE1pOhgTAQMnOsoMcV58+rdEgQjlcwgfX6pj
3hwNrlpdB1pHCbhBsfW2gkAhTJtoT9FyxICmz2p72DcCruRUP6M42Qkt+zdC
pQVckGLimapwNQI+luy4xsLWBc9rj7JG5pkhfd333/nlCAih/nrYNagRRikN
9VT9Q8A2J/eRBPZ/M9ybeTxXAxtR37tWr96BwO3Ltz2w33pGuL6H7y2GPEN+
6iKuCOBRvuCxDefRhhuvhHSZeyGZPyHerNMIPT744PStfdhvRzOnuqTqgXFb
K3VuYRB8DKIV4G7F/En9XtBYtQSk5fvKK4+GwOTRqrP18/+n75nYP33P3v3t
e/b7b98zw3/6ni3+j75n1f+j79nq375nmf/0PUv/H33PvuX/333PhvkObCdz
rHXJx6vkd5eLBXwvyBz7//ZDk/z/2Q9t9G8/tC9/+6Fp/9MPbffffmhhf/uh
Bf3thzb7Tz80qr/90Mb/Rz+02X/6oTlln/KPUSwFJolTnPxMAWDXEEBV+fn/
9En780+ftP1LHA2klBeg+lRAdjXCDSGik+1rCc4XDASPTHW2wY8DFCZGdC7o
2My6CIcDAUha+EvFvW44es/jzEaDIyq4XNF46iQB9CGVp/cy9MMe4czIXh8b
9Kb/9Q333yQ4qTprb3Z5ALb8tJuk1TZB58OFzHx7SaBvaixgQjcITI2ub1L7
1BFrvI0cXRkJgCrWjBqPu89lapDfXW5GNxPZ8fhV6twFmYsDsK1kLEWB0gRi
G4uMevA8WZ5dnm60/VDdZXXZ66QNWB5s7PiG/y7lysBBmjAcB0u1Z93THYFS
nCenAesp30X7ygy1wclqX8t7S87Q0ymqn4vt6v0aOKMY/QKkDl4IOOztBiX8
N6LI71JZKpPXpHrLoLn+Us07Vg8YbVN8JI/zhW6atdD0iHbIrH5z85SaIwoR
uW4xchP7TfGY3v6QHhiOO17ofdwO0Xmeu7PGTUD03T3f+TP6wWBzQ6tQoDlS
L5xaicPc0n3xUdlZYgDKl7o/S84boKNJNx2bKkngpJ9ZyV81COLd0x/NVK8g
b8nHrvUPSBB3i/JIx5cBYBY1sfMyMgBZvZV0mSoSeGxLEjBI7ocfOh9+s1OZ
w/Mv19n1PpHg64opT4ZrD/AVnF7na7SFH5HyFZ8OYv45cboGPNqhvse+0eq4
I8i/V5avxXlfnvp550f0jaCTrhlTIucEbMwFmz/hvGYzvbBWldozuNqoesk3
zRk8z483b/+Iz5lhTyODy71QH/L6vu6EBdo4UJs9i/NfE84fo+f2DkAW5chG
iI4JSvQ/KuQxQoLFDm4KQ8dB2Fa/XnKGQwfV8O53uZpFgo/2igK5MkPgErd3
bq5eBcWK264wBJLgxvhLQWn6AWBf72He3GYMX8YFvjqMksCrsTqqQaIXOoPs
+0qMLOCd807JnSwE1FyIaQli6gCh2O9am3bYQqK90iwrzqO1u06FqHs2gvZO
hR/ubfYweqcRmPMwDztELDc2PINfqwOh0p8c4L3q7+ifM/hcLaSjz3UbAOpE
omPsgwG6Y0lrMtROAiHhB0TV+0EYY2ycbtO4jpKeN3UOxJKgUlmM/XPFENyM
2J178q08cvlwPiHbAXMvz29p8ale+Dhno6n9zQR+h1wUXSTff7OVaguM7wC6
QGVHxwFzcGkgaSbfIODCZYtPG0ONUN970zzkhRU4DqWPj2YTwJimRHWEvRyG
gr0KLTJsQMU6eWUn1tO/MTpRSGQIstmOUDbcuIoSog13TQSR4I7VroIjzMPA
LRSaadApg9QXf+oyGJHA7NGX/McUnbDEpjhgeNsEbBY3nrFpYD6kvBz2hKMJ
5l4eH379zQz2XZg6worjcvfNBiYq83JIE/NxDPczB9/eKxsXpjHP6CZVvTYZ
Bps+SyXjm1KI9Wrc7R/qJOCN26Pz8kYT7C2U7zny0wiYSyUq2jMI2DL8MHdz
Tjn0xTFQVZ83gZazA9MPMYd89zlpRebkeBv7avJ7KDGb2P84OZfdvdOioRAm
il7yUCRr1crJntUn1y0P4FURrfYY+s/zPgmreYB4D15qVsV8Mrr1YWZtfAkQ
+f3zVUKJqH4btR+5bun3VbZbL78GNE4UENcqBOufmMu5bcZ8xX5vpNUDc1eR
32EfsUpH8JEeu5TeT+6Hz9rGvykPqtsOt1VvikO/1W7pP8N8uDD61pGWpgIK
N2JSv+TEopnxSF8azIEzr6+v5QfUwniMf2TSkxh0Isdfn1y35KSPulF8rgl2
3/5hOBh6st4v4Wn8D8wDL79tyemhaYJOr/Hu8AQ7aL5ZZfgM+5k22IdzyacR
rrL8Zq+jvA3bs8uvdJB5ybG06NDjQhh9u6ibczAG3VtVu8WGeaBxiibpRdBz
SNEOPDLEEo2UziUK8o5gbj9/aset5gaYvh+2yLocgRqe75WPqyKgdl6e/1hG
E2SPq+4LKg9F3r8Nrch1S+pBLaXFmjZYHpo/32bCUU8de7prAZ+H+SFvZ+1d
2iA+e4sUh60l+HPp7DuKOecdVUPpXFEr/G5jZsn/5A7rd39LH/DB/o9SvXlP
vQUM+JudqYb9YU+hFPu+SAK2lb3YfESmGM4VlTt3cEcgDa3ljUISPk+aWfUW
VGvhQsCdimXnO0j+jPAJ5h4CMk5w5I21N4LUh8YJtr4QFJjjVlSP13/oax2e
9FOtsJ7k2GtzMRCF6fGfcQ3A62FD7/vZtHY4IRgfV8Hgiz7+WhUk1y1vCTA1
dTt0wTOOOtHlDfna49xv5j1xPL0g6lQwwtIF/I94Z+L+mILl9OYqVcxLO4M1
qf9wdoLj9A6Rn6HOIPzj1Rv7qwTs4g/IJ5za4SOrfJyC9G3QZnqn+BKfk6Nx
6PzxlRb4wl4aeHM+AOoTj/L/CCIgNzBZ87dNCczwvJZpEwtBn7j3e7lg/jFM
1Cx6GVUPBcq9dxTbg1DqDR+XxWYCyko6Owatm2Hte+Tmb/EBiL1b6U12PIH3
UQJNkFI77D5hyztX7ItMX/sdGLPE81wWE9TF+rO6Z9M26nkgMcWKqBNY/1uv
hF+H/emGLbnK3gwGjoiqwnI3uW5pr3xwat67FxRO7apgINbqfvompRzfQ4AI
u0ui/J5e8LWVRfZgBHSKvO2xmOsY6oZeGix0w8TssWzjMQcQpV8f7OUlID5n
4qYLRReY3KYrO/nRHW5WH6exlSfgbFRbvQgfjiOhqoyh3r7AnxdRrGZNgNav
FcshhWaYenXLdc42ALxWom+zJRIQsOMZ312jUih2OKlRwoF5W0xOmfyuQbTg
z+q+Mw0QPz1Mz/HND/nP2vm31RGwhyrZ3r25Bd6WvGS5y+mLAr7t+WAZSsDB
Sj1khc+xPL3KQGF7T0Sztk/npzoBth+f5F/g7IFFR+3vLmnOyJgFjKiPEVBq
sHI2SKYP1u8f5a1as0HGgeIPh7cT0ObJu1zl0w8Lim6M/tKs9epSghoSX0jA
L6Zh+1m6H4BDzum9qB6of1gS4MEcGPLNPatHog9sU3doHLpnA50BCTwnqQgI
j6u9QcvcAz9LUp5esHMGmWbd9Pv47zYNj/+R+9kBW7fNC+jKe0IP74ftCfi8
/WBeIc9e0QJ1Q4L1FXS+YFOVMbIjjIDUm5RHFXgawOWecqD/Rz+Qq7KcUMD5
zqYx04WluTLYxy37VJjdA6VP2yWR65arD8391zUG4aJYSOn2XgbJ+VP6k4m5
JFjKUbqqa/YMciVeJr3JcEZh1xbjXn4gQMXg4W5yX4hliW+ujAZOyOTOox/k
vhCDbdLCrpuHoJloYBxJYpSccGuOU7pLgmNybCqjlYNwyan6e2LNZfizX7Sp
C3PIQ2HVi69fPoP2rbTNJV8c0EH/1NB6HI+c9MprXMMbQd8x7AD/W3uUXPGH
7TY+x6pvfVFO4e0Av9/u06PmtkhcPCSUXLdsijVV3RIzBAG0ml589+frWJ2o
3ZpcSdB+1vCkJuYBU4r9MTwvleHU06gcTswDjoxhdTF2g7BHRze3TFIbTlLU
jiPMD7mM8xGJvOUgT+TpGz60QZ28l6mncZw6o1Gq8GmiEXjvBXaoTVuh7JO+
rTr4PNnDJXKGP7cD2EVCESWnBVpKuSz0TIuAE0qGhYeXeoE95G4DvZsp+qmE
PMh1S18pTYPBbcPA0D+WKrqZor5R/6FzkgkJ0n6k22TguJ/IMzz+nEsemu1c
TEpx3O8KP3DI7u0glIQ2vbbIvAbzC/fl+O6TQIW53/iP4wA0Np/gs7cxAAWK
54IZHSQQfXdRrciuHOJ2uhTRR5mjbhkpk5NY/4mMnS/WjzRB+BZblVu7bqLF
62Jc5ZkEvD4hVNxK1wlDa6wDQvUmKG9nbJk+Xv+3vdJbczz6QLR5SyNLqSFi
FT9GabQVn2PEtQWajgH44nDE5es2HeSI+q6T65ZTXW6ZAubDELZJL5npJ0+t
FSlK2xTHcfX22rsfmYbhuzBP9uppGZhb+H2YA/ND9uWfRlpCQyB8rc2ztEsN
qKK/SvIGk6CIinOHR/MAqASZVU5c0AaBzhsdv/H8S6l5Jam2fbDjstWJ2waG
MB51LfwQJQE2S0xJ1U/KofT3isykrgma0qCyS8A80DBiXctm3AQPWXnvle00
Rs+y6e67Yn6IZE9emzHtBM69VkUv9huis6oflsYvEZBwW7CzcrYPDr3jcd9/
TBc9+DVqrr2O7brrf/Aw9SCEiJuNL2y7jubWw7iHcR6hHcYnQn4Xn2BxN7KO
+jIabJnaT65bct19aZdZNQwDoRJxC6yfJRoiw7cjOczbDxq2pGPO6SPFdOm/
A/guVin0B/tnkCpTI8V3CJ73Vdd8O3EJROjAzBjPM+rUeb5s+yBQuueVGKVd
A34LFVnBZyTwjrh67MJUH+SlvN0ZOaADxbKO+S1YT9Gtv3IV9TpBfH5m9fWa
AcTKO8XJXSbgT+r265L3mwDVlXXcdNJHzsE/9sWlEdBOXO1xKOwEhqFL0VdA
B707dGiVWYWANwq9HjTcOA+ymKXK2qqJih8b73FcJkGqi7k1j9Qg7Nv/JeHE
ZzVkPyYX/TqfBE+XzeIj6oeAx0LrioOwEoquj+m0sMd5h+JBg/2rw3Aof5Pe
kaYtkqYnlnOVxElgeWCxIB9zmm9QXa6AlRi4ODBsXcOcdqb4u+5C3RCkygZu
Yh5TBOOHWjwBeJ79shcijsIguPQVGvk3qIEgZ+KuDfx3/ySqtDdw9QNzz+QX
o8nrUBdGr5qK9VwRN6AwzuuE7h+7Rbfw6MB6RlepFLYrX2hGZCa6CUof9R1j
NdKHdz3CVyqwHxw/J1qc6EsBKRQtTP69+6BzuTC5zn9WY1VNtz4FJkKjzz2U
ToeZg+0GmXh843zKBvm9Oe9tDmfy7+/xNPf/e4fewk658z0ed+toOO1aZwBU
ii1d5L6F/w/UiHV/
        "]], {}}}, {
    ImageSize -> 500, DisplayFunction -> Identity, DisplayFunction -> 
     Identity, 
     Ticks -> {
      Charting`ScaledTicks[{-#& , -#& }, WorkingPrecision -> 
        System`SampledPlotsDump`modelData["WorkingPrecision"]][#, #2, {6, 
        6}]& , Automatic, Automatic}, FaceGrids -> None, DisplayFunction -> 
     Identity, Axes -> True, AxesLabel -> {
       FormBox[
        StyleBox["\"space z\"", 25, 
         GrayLevel[0], StripOnInput -> False], TraditionalForm], 
       FormBox[
        StyleBox["\"time\"", 25, 
         GrayLevel[0], StripOnInput -> False], TraditionalForm], 
       FormBox[
        StyleBox["\"f\"", 25, 
         GrayLevel[0], StripOnInput -> False], TraditionalForm]}, 
     AxesOrigin -> {Automatic, Automatic, Automatic}, 
     BoxRatios -> {1, 1, 0.4}, DisplayFunction :> Identity, 
     Epilog -> (ImageSize -> 500), FaceGridsStyle -> Automatic, LabelStyle -> 
     Directive[
       GrayLevel[0], 25], Method -> {"DefaultBoundaryStyle" -> Directive[
         GrayLevel[0.3]], 
       "DefaultGraphicsInteraction" -> {
        "Version" -> 1.2, "TrackMousePosition" -> {True, False}, 
         "Effects" -> {
          "Highlight" -> {"ratio" -> 2}, "HighlightPoint" -> {"ratio" -> 2}, 
           "Droplines" -> {
            "freeformCursorMode" -> True, 
             "placement" -> {"x" -> "All", "y" -> "None"}}}}, 
       "RotationControl" -> "Globe"}, 
     PlotRange -> {{-0.9999999285714286, 0.}, {0., 9.999999285714285}, {0, 
       1}}, PlotRangePadding -> {
       Scaled[0.02], 
       Scaled[0.02], Automatic}, Ticks -> {Automatic, Automatic, Automatic}}], 
   FormBox[
    TagBox[
     GridBox[{{
        FormBox[
         TemplateBox[{
           StyleBox["\"Mutant 1\"", 
            RGBColor[0, 0, 1], 18, StripOnInput -> False]}, "SwatchLegend", 
          DisplayFunction -> (StyleBox[
            StyleBox[
             PaneBox[
              TagBox[
               GridBox[{{
                  TagBox[
                   GridBox[{{
                    GraphicsBox[
                    InsetBox[
                    Graphics3DBox[
                    SphereBox[{0, 0, 0}], ViewPoint -> {0, 0, 
                    DirectedInfinity[1]}, 
                    PlotRange -> {{-0.7, 0.7}, {-0.7, 0.7}, All}, 
                    ImagePadding -> 0, {DefaultBaseStyle -> {"Graphics3D", 
                    Directive[
                    EdgeForm[
                    Directive[
                    Opacity[0.3], 
                    GrayLevel[0]]], 
                    PointSize[0.5], 
                    AbsoluteThickness[1.6], Lighting -> Automatic, 
                    RGBColor[0, 0, 1], 
                    Opacity[0.5]]}, Lighting -> Automatic, 
                    ImageSize -> {12, 12}, BoxStyle -> Directive[
                    Opacity[0.3], 
                    GrayLevel[0]]}], Center, Center, 
                    ImageScaled[{1, 1}]], AspectRatio -> Full, 
                    ImageSize -> {12, 12}, PlotRangePadding -> None, 
                    ImagePadding -> Automatic, 
                    BaselinePosition -> (Scaled[0.16666666666666669`] -> 
                    Baseline)], #}}, 
                    GridBoxAlignment -> {
                    "Columns" -> {Center, Left}, "Rows" -> {{Baseline}}}, 
                    AutoDelete -> False, 
                    GridBoxDividers -> {
                    "Columns" -> {{False}}, "Rows" -> {{False}}}, 
                    GridBoxItemSize -> {
                    "Columns" -> {{All}}, "Rows" -> {{All}}}, 
                    GridBoxSpacings -> {
                    "Columns" -> {{0.3}}, "Rows" -> {{0.5}}}], "Grid"]}}, 
                GridBoxAlignment -> {
                 "Columns" -> {{Left}}, "Rows" -> {{Top}}}, AutoDelete -> 
                False, GridBoxItemSize -> {
                 "Columns" -> {{Automatic}}, "Rows" -> {{Automatic}}}, 
                GridBoxSpacings -> {"Columns" -> {{1}}, "Rows" -> {{0}}}], 
               "Grid"], Alignment -> Left, AppearanceElements -> None, 
              ImageMargins -> {{5, 5}, {5, 5}}, ImageSizeAction -> 
              "ResizeToFit"], LineIndent -> 0, StripOnInput -> False], {
             Directive[
              GrayLevel[0], 25], FontFamily -> "Arial"}, Background -> 
            Automatic, StripOnInput -> False]& ), 
          InterpretationFunction :> (RowBox[{"SwatchLegend", "[", 
             RowBox[{
               RowBox[{"{", 
                 RowBox[{"Directive", "[", 
                   RowBox[{
                    RowBox[{"Lighting", "\[Rule]", "Automatic"}], ",", 
                    InterpretationBox[
                    ButtonBox[
                    TooltipBox[
                    GraphicsBox[{{
                    GrayLevel[0], 
                    RectangleBox[{0, 0}]}, {
                    GrayLevel[0], 
                    RectangleBox[{1, -1}]}, {
                    RGBColor[0, 0, 1], 
                    RectangleBox[{0, -1}, {2, 1}]}}, DefaultBaseStyle -> 
                    "ColorSwatchGraphics", AspectRatio -> 1, Frame -> True, 
                    FrameStyle -> RGBColor[0., 0., 0.6666666666666666], 
                    FrameTicks -> None, PlotRangePadding -> None, ImageSize -> 
                    Dynamic[{
                    Automatic, 
                    1.35 (CurrentValue["FontCapHeight"]/AbsoluteCurrentValue[
                    Magnification])}]], 
                    StyleBox[
                    RowBox[{"RGBColor", "[", 
                    RowBox[{"0", ",", "0", ",", "1"}], "]"}], NumberMarks -> 
                    False]], Appearance -> None, BaseStyle -> {}, 
                    BaselinePosition -> Baseline, DefaultBaseStyle -> {}, 
                    ButtonFunction :> With[{Typeset`box$ = EvaluationBox[]}, 
                    If[
                    Not[
                    AbsoluteCurrentValue["Deployed"]], 
                    SelectionMove[Typeset`box$, All, Expression]; 
                    FrontEnd`Private`$ColorSelectorInitialAlpha = 1; 
                    FrontEnd`Private`$ColorSelectorInitialColor = 
                    RGBColor[0, 0, 1]; 
                    FrontEnd`Private`$ColorSelectorUseMakeBoxes = True; 
                    MathLink`CallFrontEnd[
                    FrontEnd`AttachCell[Typeset`box$, 
                    FrontEndResource["RGBColorValueSelector"], {
                    0, {Left, Bottom}}, {Left, Top}, 
                    "ClosingActions" -> {
                    "SelectionDeparture", "ParentChanged", 
                    "EvaluatorQuit"}]]]], BaseStyle -> Inherited, Evaluator -> 
                    Automatic, Method -> "Preemptive"], 
                    RGBColor[0, 0, 1], Editable -> False, Selectable -> 
                    False], ",", 
                    RowBox[{"Opacity", "[", "0.5`", "]"}]}], "]"}], "}"}], 
               ",", 
               RowBox[{"{", #, "}"}], ",", 
               RowBox[{"LegendMarkers", "\[Rule]", 
                 Graphics3DBox[
                  SphereBox[{0, 0, 0}], ViewPoint -> {0, 0, 
                    DirectedInfinity[1]}, 
                  PlotRange -> {{-0.7, 0.7}, {-0.7, 0.7}, All}, ImagePadding -> 
                  0]}], ",", 
               RowBox[{"LabelStyle", "\[Rule]", 
                 RowBox[{"Directive", "[", 
                   RowBox[{
                    InterpretationBox[
                    ButtonBox[
                    TooltipBox[
                    GraphicsBox[{{
                    GrayLevel[0], 
                    RectangleBox[{0, 0}]}, {
                    GrayLevel[0], 
                    RectangleBox[{1, -1}]}, {
                    GrayLevel[0], 
                    RectangleBox[{0, -1}, {2, 1}]}}, DefaultBaseStyle -> 
                    "ColorSwatchGraphics", AspectRatio -> 1, Frame -> True, 
                    FrameStyle -> GrayLevel[0.], FrameTicks -> None, 
                    PlotRangePadding -> None, ImageSize -> 
                    Dynamic[{
                    Automatic, 
                    1.35 (CurrentValue["FontCapHeight"]/AbsoluteCurrentValue[
                    Magnification])}]], 
                    StyleBox[
                    RowBox[{"GrayLevel", "[", "0", "]"}], NumberMarks -> 
                    False]], Appearance -> None, BaseStyle -> {}, 
                    BaselinePosition -> Baseline, DefaultBaseStyle -> {}, 
                    ButtonFunction :> With[{Typeset`box$ = EvaluationBox[]}, 
                    If[
                    Not[
                    AbsoluteCurrentValue["Deployed"]], 
                    SelectionMove[Typeset`box$, All, Expression]; 
                    FrontEnd`Private`$ColorSelectorInitialAlpha = 1; 
                    FrontEnd`Private`$ColorSelectorInitialColor = 
                    GrayLevel[0]; 
                    FrontEnd`Private`$ColorSelectorUseMakeBoxes = True; 
                    MathLink`CallFrontEnd[
                    FrontEnd`AttachCell[Typeset`box$, 
                    FrontEndResource["GrayLevelColorValueSelector"], {
                    0, {Left, Bottom}}, {Left, Top}, 
                    "ClosingActions" -> {
                    "SelectionDeparture", "ParentChanged", 
                    "EvaluatorQuit"}]]]], BaseStyle -> Inherited, Evaluator -> 
                    Automatic, Method -> "Preemptive"], 
                    GrayLevel[0], Editable -> False, Selectable -> False], 
                    ",", "25"}], "]"}]}], ",", 
               RowBox[{"LegendLayout", "\[Rule]", "\"Column\""}], ",", 
               RowBox[{"LegendMarkerSize", "\[Rule]", "12"}]}], "]"}]& ), 
          Editable -> True], TraditionalForm]}, {
        FormBox[
         TemplateBox[{
           StyleBox["\"Mutant 2\"", 
            RGBColor[1, 0, 0], 18, StripOnInput -> False]}, "SwatchLegend", 
          DisplayFunction -> (StyleBox[
            StyleBox[
             PaneBox[
              TagBox[
               GridBox[{{
                  TagBox[
                   GridBox[{{
                    GraphicsBox[
                    InsetBox[
                    Graphics3DBox[
                    SphereBox[{0, 0, 0}], ViewPoint -> {0, 0, 
                    DirectedInfinity[1]}, 
                    PlotRange -> {{-0.7, 0.7}, {-0.7, 0.7}, All}, 
                    ImagePadding -> 0, {DefaultBaseStyle -> {"Graphics3D", 
                    Directive[
                    EdgeForm[
                    Directive[
                    Opacity[0.3], 
                    GrayLevel[0]]], 
                    PointSize[0.5], 
                    AbsoluteThickness[1.6], Lighting -> Automatic, 
                    RGBColor[1, 0, 0], 
                    Opacity[0.5]]}, Lighting -> Automatic, 
                    ImageSize -> {12, 12}, BoxStyle -> Directive[
                    Opacity[0.3], 
                    GrayLevel[0]]}], Center, Center, 
                    ImageScaled[{1, 1}]], AspectRatio -> Full, 
                    ImageSize -> {12, 12}, PlotRangePadding -> None, 
                    ImagePadding -> Automatic, 
                    BaselinePosition -> (Scaled[0.16666666666666669`] -> 
                    Baseline)], #}}, 
                    GridBoxAlignment -> {
                    "Columns" -> {Center, Left}, "Rows" -> {{Baseline}}}, 
                    AutoDelete -> False, 
                    GridBoxDividers -> {
                    "Columns" -> {{False}}, "Rows" -> {{False}}}, 
                    GridBoxItemSize -> {
                    "Columns" -> {{All}}, "Rows" -> {{All}}}, 
                    GridBoxSpacings -> {
                    "Columns" -> {{0.3}}, "Rows" -> {{0.5}}}], "Grid"]}}, 
                GridBoxAlignment -> {
                 "Columns" -> {{Left}}, "Rows" -> {{Top}}}, AutoDelete -> 
                False, GridBoxItemSize -> {
                 "Columns" -> {{Automatic}}, "Rows" -> {{Automatic}}}, 
                GridBoxSpacings -> {"Columns" -> {{1}}, "Rows" -> {{0}}}], 
               "Grid"], Alignment -> Left, AppearanceElements -> None, 
              ImageMargins -> {{5, 5}, {5, 5}}, ImageSizeAction -> 
              "ResizeToFit"], LineIndent -> 0, StripOnInput -> False], {
             Directive[
              GrayLevel[0], 25], FontFamily -> "Arial"}, Background -> 
            Automatic, StripOnInput -> False]& ), 
          InterpretationFunction :> (RowBox[{"SwatchLegend", "[", 
             RowBox[{
               RowBox[{"{", 
                 RowBox[{"Directive", "[", 
                   RowBox[{
                    RowBox[{"Lighting", "\[Rule]", "Automatic"}], ",", 
                    InterpretationBox[
                    ButtonBox[
                    TooltipBox[
                    GraphicsBox[{{
                    GrayLevel[0], 
                    RectangleBox[{0, 0}]}, {
                    GrayLevel[0], 
                    RectangleBox[{1, -1}]}, {
                    RGBColor[1, 0, 0], 
                    RectangleBox[{0, -1}, {2, 1}]}}, DefaultBaseStyle -> 
                    "ColorSwatchGraphics", AspectRatio -> 1, Frame -> True, 
                    FrameStyle -> RGBColor[0.6666666666666666, 0., 0.], 
                    FrameTicks -> None, PlotRangePadding -> None, ImageSize -> 
                    Dynamic[{
                    Automatic, 
                    1.35 (CurrentValue["FontCapHeight"]/AbsoluteCurrentValue[
                    Magnification])}]], 
                    StyleBox[
                    RowBox[{"RGBColor", "[", 
                    RowBox[{"1", ",", "0", ",", "0"}], "]"}], NumberMarks -> 
                    False]], Appearance -> None, BaseStyle -> {}, 
                    BaselinePosition -> Baseline, DefaultBaseStyle -> {}, 
                    ButtonFunction :> With[{Typeset`box$ = EvaluationBox[]}, 
                    If[
                    Not[
                    AbsoluteCurrentValue["Deployed"]], 
                    SelectionMove[Typeset`box$, All, Expression]; 
                    FrontEnd`Private`$ColorSelectorInitialAlpha = 1; 
                    FrontEnd`Private`$ColorSelectorInitialColor = 
                    RGBColor[1, 0, 0]; 
                    FrontEnd`Private`$ColorSelectorUseMakeBoxes = True; 
                    MathLink`CallFrontEnd[
                    FrontEnd`AttachCell[Typeset`box$, 
                    FrontEndResource["RGBColorValueSelector"], {
                    0, {Left, Bottom}}, {Left, Top}, 
                    "ClosingActions" -> {
                    "SelectionDeparture", "ParentChanged", 
                    "EvaluatorQuit"}]]]], BaseStyle -> Inherited, Evaluator -> 
                    Automatic, Method -> "Preemptive"], 
                    RGBColor[1, 0, 0], Editable -> False, Selectable -> 
                    False], ",", 
                    RowBox[{"Opacity", "[", "0.5`", "]"}]}], "]"}], "}"}], 
               ",", 
               RowBox[{"{", #, "}"}], ",", 
               RowBox[{"LegendMarkers", "\[Rule]", 
                 Graphics3DBox[
                  SphereBox[{0, 0, 0}], ViewPoint -> {0, 0, 
                    DirectedInfinity[1]}, 
                  PlotRange -> {{-0.7, 0.7}, {-0.7, 0.7}, All}, ImagePadding -> 
                  0]}], ",", 
               RowBox[{"LabelStyle", "\[Rule]", 
                 RowBox[{"Directive", "[", 
                   RowBox[{
                    InterpretationBox[
                    ButtonBox[
                    TooltipBox[
                    GraphicsBox[{{
                    GrayLevel[0], 
                    RectangleBox[{0, 0}]}, {
                    GrayLevel[0], 
                    RectangleBox[{1, -1}]}, {
                    GrayLevel[0], 
                    RectangleBox[{0, -1}, {2, 1}]}}, DefaultBaseStyle -> 
                    "ColorSwatchGraphics", AspectRatio -> 1, Frame -> True, 
                    FrameStyle -> GrayLevel[0.], FrameTicks -> None, 
                    PlotRangePadding -> None, ImageSize -> 
                    Dynamic[{
                    Automatic, 
                    1.35 (CurrentValue["FontCapHeight"]/AbsoluteCurrentValue[
                    Magnification])}]], 
                    StyleBox[
                    RowBox[{"GrayLevel", "[", "0", "]"}], NumberMarks -> 
                    False]], Appearance -> None, BaseStyle -> {}, 
                    BaselinePosition -> Baseline, DefaultBaseStyle -> {}, 
                    ButtonFunction :> With[{Typeset`box$ = EvaluationBox[]}, 
                    If[
                    Not[
                    AbsoluteCurrentValue["Deployed"]], 
                    SelectionMove[Typeset`box$, All, Expression]; 
                    FrontEnd`Private`$ColorSelectorInitialAlpha = 1; 
                    FrontEnd`Private`$ColorSelectorInitialColor = 
                    GrayLevel[0]; 
                    FrontEnd`Private`$ColorSelectorUseMakeBoxes = True; 
                    MathLink`CallFrontEnd[
                    FrontEnd`AttachCell[Typeset`box$, 
                    FrontEndResource["GrayLevelColorValueSelector"], {
                    0, {Left, Bottom}}, {Left, Top}, 
                    "ClosingActions" -> {
                    "SelectionDeparture", "ParentChanged", 
                    "EvaluatorQuit"}]]]], BaseStyle -> Inherited, Evaluator -> 
                    Automatic, Method -> "Preemptive"], 
                    GrayLevel[0], Editable -> False, Selectable -> False], 
                    ",", "25"}], "]"}]}], ",", 
               RowBox[{"LegendLayout", "\[Rule]", "\"Column\""}], ",", 
               RowBox[{"LegendMarkerSize", "\[Rule]", "12"}]}], "]"}]& ), 
          Editable -> True], TraditionalForm]}}, 
      GridBoxAlignment -> {"Columns" -> {{Left}}}, AutoDelete -> False, 
      GridBoxItemSize -> {
       "Columns" -> {{Automatic}}, "Rows" -> {{Automatic}}}, 
      GridBoxSpacings -> {"Columns" -> {{0}}}], "Grid"], TraditionalForm]},
  "Legended",
  DisplayFunction->(GridBox[{{
      TagBox[
       ItemBox[
        PaneBox[
         TagBox[#, "SkipImageSizeLevel"], Alignment -> {Center, Baseline}, 
         BaselinePosition -> Baseline], DefaultBaseStyle -> "Labeled"], 
       "SkipImageSizeLevel"], 
      ItemBox[#2, DefaultBaseStyle -> "LabeledLabel"]}}, 
    GridBoxAlignment -> {"Columns" -> {{Center}}, "Rows" -> {{Center}}}, 
    AutoDelete -> False, GridBoxItemSize -> Automatic, 
    BaselinePosition -> {1, 1}]& ),
  Editable->True,
  InterpretationFunction->(RowBox[{"Legended", "[", 
     RowBox[{#, ",", 
       RowBox[{"Placed", "[", 
         RowBox[{#2, ",", "After"}], "]"}]}], "]"}]& )]], "Output",
 CellChangeTimes->{
  3.908891020521003*^9, {3.9088910522200527`*^9, 3.908891098404276*^9}, 
   3.9088911410502367`*^9, {3.9090441393457327`*^9, 3.909044165922303*^9}, 
   3.909044231139017*^9, 3.909044405604247*^9, 3.909044449467594*^9, 
   3.9090444812051697`*^9, 3.909044678823741*^9, 3.909044715758811*^9, 
   3.909044983605755*^9, {3.90904507221201*^9, 3.909045093969845*^9}, 
   3.909045870644455*^9, 3.9090459435335627`*^9, 3.909046042529731*^9},
 CellLabel->
  "Out[105]=",ExpressionUUID->"23034158-b91b-4c87-9348-73b1b581207f"]
}, Open  ]],

Cell[CellGroupData[{

Cell[BoxData[{
 RowBox[{
  RowBox[{"plotfinalDist", "[", 
   RowBox[{
   "initcond", ",", "growths", ",", "diffcoeffs", ",", "tmax", ",", "L"}], 
   "]"}], " ", 
  RowBox[{"(*", 
   RowBox[{"higher", " ", "diffusion"}], "*)"}]}], "\[IndentingNewLine]", 
 RowBox[{
  RowBox[{"plotfinalDist", "[", 
   RowBox[{"initcond", ",", "growths", ",", 
    RowBox[{"0.02", "*", "diffcoeffs"}], ",", "tmax", ",", "L"}], "]"}], " ", 
  
  RowBox[{"(*", 
   RowBox[{"lower", " ", "diffusion"}], 
   "*)"}]}], "\[IndentingNewLine]"}], "Input",
 CellChangeTimes->{{3.909045781462088*^9, 3.909046018175427*^9}, 
   3.909046064112627*^9, 
   3.909046141630946*^9},ExpressionUUID->"3935c96b-0194-41c7-b2f3-\
15198a910630"],

Cell[BoxData[
 GraphicsBox[{{{}, {}, 
    TagBox[
     {RGBColor[0, 0, 1], AbsoluteThickness[1.6], Opacity[0.5], 
      LineBox[CompressedData["
1:eJwV1Hk81PkfB/DpEGojpSyJyhESslKt9NK6is2uXGVJiciKdJIr7SjlamOl
KVehIkbNIBEqsZGbfB3jmJFzZr61rVBbfp/fH5/H5/H85/14f97HZ51n4D7v
+QwGo46c/9823mOt1eNOOzUE/+DTvwIsNFc6MaBohD6OQ4OY+IeM1NscRQtM
puc7jxLbNnY9TlN0RNtLs+MUsYvX9LPril6QsWawnhLz9C+bxyueBjQ6PkQQ
J2d8X63x2xksSs4NO0dsI5u3o/L2WWgrn5A8QVwifrOFVg3BzuAx5cPECQXL
tew1I8BzD7A2J7Zck5097hOJkr9mW02II2pZy547XoDvSKibEbGRsW78gZQo
qLR5B2kQZ6785dJVRSYkW5tYksShjTdqnJ8yMaO2cQmD2Dl6cL7ab9EY/9Gt
cvqjAJtNtXfRX6Ix4zP5QEz83VRQZPntS9A1Pdc/TDz68Omzy6aX4b+6za+H
+IXXgv8c+i8jpG6nWzNxcEdysFD1CtYeK7ldSuwQxyt5Un0FzovWMfKJ9Sw0
p5iHr+Jyc9aHNOJhTmnQmruxEJu8S7tIbJ/U42enmQB3k10t1sS6tmoPlOoS
0PHDCo9txFIL/EdHfBKxUmNZvhaxR9m3R1WO19CQMHJFinil9jW9/Sl/QrNJ
u+rVPwJESXE2XFFMxmyH645txDrWf8Y8PpGM/LJQX3XitujA8d66ZHCVtLcu
I1ZfoJuvd/YvaDRYfTfyQYDar9l6HW0paFRUdIkl/u5jyhbVuJvwlHbXfv5e
gOLNZ1J2C27iVt+gZS7xwRMO00E/svDpusXyWGK2SLasZowF5i1OrQPxvrGY
HX6WtxFtuXtiiBYglXfevPhbOu6XZk3/IxZgl/KB7H6nDPDEi/5uJ55w3Soh
VZCB4nteKlxiFWHIkYJNmXDRN/M/RRx4zFiD0ZeJiidOYqFIgOVe7Ps52+4g
acV73SahAPsPZLHff8iGTuzmpP0TAtC9jovvKOWA6VjnuZn40kEpbwfzHNyc
6+iSJuYcCVQqSc6Be5LG07JxAWQCTKNDt+bi+EqFpJXEry52uy4Kv4fufcpS
VaMCGD6UW6QslYeDnuc6h4YFeK336lCjQR4OpLFePiI+9Ci4POJAHkbvxLhH
EceXDJwYystDsmcCS5V4rLqgN3dvPhQmej32CwRI79zzaHPSQ7hyjhlWDAmw
ZC7KzVqFjefTX6Qd+0m9jrkc1LViw3TG/KwysXqH7iG5ADYG5lulDPME2Pmg
60jvMzZCnnCnThGXPUgpLtUrwryvFXaJfQKIHIQVtk1FmIg5b1rWI4DT/RsN
p5Y+RlZw7P2BtwJo2IvHXsZyIaNfnHe8SQClSOsffbK4mKaP6K0lXlaQGbu4
lIuOsw0ebY0CfJZy0LPnc7FzzrV5C3FLdemp/m3F8MionZ1pEOC8QdS3mXfF
yL/3yDDotQBNsvLyemal+KLGkNarEeBc03ak/lsGdsloZMcTARS4cv3z5lVh
4IxUfXMm+Q/45m+ad7xAVdbJLa0Xyb75pa0+IKxBg7ETbhwWYErTVLbgeB3u
5hXE+UOA+bP5y1Zr1GNNRpb1WgUBjOcOlTgUvkHZzt8rcsR8vGEaNdXqNGNk
FyP1bA0fqtcmZx+IW2AY9q1iVTIfk9MD/Z0GbVis2FlZ5MVH9kR5vUxCO5pv
hq6U0edDZs09eni4A6GDWn84zAwh7ljx0Uz1tzDJX/pLxsshfDLLH/aN7MKQ
TYRTT8wQThvWcFe9pJD06cmbwl+HMFBYE9u6rgfbngVcYC0fwhe/jlva53ux
tbiFyukYxMZdkt+OlvdBdpZZockahPWddT6PFPphFq+Qpu86iHNrPNYPuQ3g
3DeHBi2VQegKnZZ07R2EgWPMy4DaAayQfS9V83kQHGtDuedWA1hYdYutdnsI
QXaBbUYt/fjdqLxb2pYPX62Iw22/9iN/j2dm5Sc+5LISWx06eZiaVFo2kkL2
6nNlOH2Eh2IH6wXJFsNg+XALXCf7ELk7OoM7MgzZsh6xf3gf1vFsqLvR7/Da
5O1suHwfftzKTFY0HMH7iecBP+T2wk2leXZe+wi8L8z+JWHei6n6eP6JqFGY
6r+d/dLbg9SFB0/vUx/DYZk5j98u9GBFf/Gd+TVjkAhNjdPb2AOJ8CjH7UHj
6HiXoerT0Q3Gg4Ns/vIJVHfNFi290o2TLHb88hcTUJDIV/xs2o1nG2Ok5AIm
wSgK1Xf/QkHO5qTuRRkhOtO/2kyTPvRtamkPqRBif07yB04ihYxJufAFVUIw
2wIaGcSeDxw0458LEbTjo7ZdAoVx9a7gzFohZKsmfSfiKHxa3b+mrkUIiZND
87WvkviLhT7y74QQWlyJL2dSsBqR/K9wqQgrlC/GbT9PoSgd6sMHRXBvYwUW
HKXw8fxHycOHRdDdcllRmdjY5d4k74gIy4NEu2O9KZTLynK6fEWwtWWa/u5F
ofZC/66GkyLMFOne3uxJodcz3OPxJRHqJe0+tbtTWLShnHWhUAQDv77VQU4U
9iwIjPhaJIJTSNxW2pFC3MB6z/McETSdrHnHieVSr2qffiLCcLlLo78DBWVp
1yc+L0RYeac9IMieguHkTKfdWxEk1Iay/9xLwZ1tLLfmmwg21x7KbrSiUOI6
I9PCEGPLqKwH25KCzKKn3/2xQIwogxfORsTVbqZS41JinLmEPWYWFNYvtpjj
rhAjbvsM89BPFEa87EU/a4sx+J/UVMVOCgFK/q/DHMUwqUiVGtpK3vtqU52+
ixhmTZzKYGLVILqGf0CMmQz9jXLELXUnq3d7iGFZPGRkYUzyPRNSKu8nxuM4
l00cIwrTzZdyHkaKoTztxs7bTOFCdFZUX54Y1wwcA6R1KSw9J2lzuECM2Yvv
ep5upMDyPb58hC0Gn5c07U/Msd1+l+aKEWQ09Wu7DslXrrVmfpUY45lM7j1t
CrbpDCntdjHk7dK6vTZQoBKPthR0ijGRFRatQuwV9SbVkCL51tsXUpoUIrxS
tXfwxGg5Gf+HHXGRjoHtL6NicNaF3zLToLCq1CPhzBcx6nOvj+9So3D3/ivn
z1/FmNTbpSFBbMDaqBrJoJHuFrP29XrS3/BpdowEjebah/4OxGHmia23ZGkw
9UJGT6yjwG+ulH+hRqPFZYlZlSqFwOfqPCtNGsa8v0evEv/3+GpOgxYNt6o8
CRfilSnOxp2baFyPy+S+V6Gw203sMraVxqq2uEM6xAVja27J/ExD5zKzvVyZ
Qkxa9KF+OxrUx7IzccRe+0QahfY06uXqNxwkVq6oKNrrQsOo8eKHhcRXE3+r
jfOksbvxq47HagpHLV7GunnT6PdLf2dM/NOsjr2uL42SGNkpGeJZz8+9Dcdp
jOrUa1QrUfA1vvlhcQgNWb1VxzcQW0wySntCaZgXvvCbT6ya6RuWF0Fjb5qQ
5ilSeCu9TdKGSeOPm+eLU4gfV2a8UbxMw4nnufg0ccIpyevjV2iErZdYto/Y
kvdW+UoijSWw9lxGvPb6Tv7+6zTsBY/evP+e1Msq957WXzTUgurU2oi5RWcM
/2bRkNfKGLlBfM2bN30jjUZMtHNkGPHvSpbPfDJpeKf/7OFJvJ4pv1syl0Zg
66lAQ+Jv28KWdt2nof2gdkSZuFskaMvNp+GxR2Qk/f/4d2xTzxbS8J/rjp1W
IPFdOO5Wj2jM8B92jxDP6ew7FV1Bo+l0l1w2cV9rYvqCdhomQtdLKsRPLk0f
ae+kwWL/0rmUONnEQ/suRWNppav611VkfnP0uD/10wgu57zoJX4a3Pg6apzG
xR+CGDeJUzZtSbQX0ki2+f7XGOIg/m3HdTQN1/zOjHPEWj/7D1T/S8NwTxKc
iRfO68i+Nk1jPDop0ZJ4sNjE79BnGqlL8gaMiCv87uobfKUh0/NWX534huqS
qbk5Ms8JChdWEP8PAOBeQA==
       "]]},
     Annotation[#, "Charting`Private`Tag$45542#1"]& ], 
    TagBox[
     {RGBColor[1, 0, 0], AbsoluteThickness[1.6], Opacity[0.5], 
      LineBox[CompressedData["
1:eJwV1Hk4lekbB3CliWkhUg2REiaSZEoRfZOdmRq7UrYoaQptqCTl2LIlnZBQ
ImTLkoRQomQt8to5rzXnnHeaklLye35/PNd9ff753tdzX89zr3PxtHCbLyAg
UE/O/6up23hb9YT1riJNqcvLV1JYoCflNSC5FcbxdsfkiP9IiU8qktSH0vNM
iy3EZk2dhXckrXDA95LCPmJb1+nKWElXjHnPvQkn7tscohcpeQasElvp+aso
xKX8Vq1gfxb/dRYuFCM2Fc3WfpZ0Djn1sh9liR/zG7cxsn5giW6u0yGOyhXf
YK54Ccb66739iA1k7t+fOBoAdvuSg6HEl+oSl9VYXcbmP4SNbhFv1VCJ3M8O
RK39VpkS4tQV+4LDJYPw8ZBLw7/EF5pu1do8DYL4k6yJOWIb1uD89fYsbA43
urrsNwpbdJR0me8siKsp5cgRL5nyDihPCkYmS0xPg3gs52lliE4IlF7bK5sR
P3cV/GHZHwIR7ytGzsS+7XG+XNkw1Gy6URdDbBnR9/hJdRgsP1XOZRGr6itO
BTmH46NThXQt8XBRqbdM2jXIhW6rnSE2v9HtsVcxCvph/o5ekhRUzNZnSdVH
wTq+SzeaWFjwn7HRo9F4XzKQlUfsWPbzUZVVDI5z1Ll84hVKMap27OsoPpwT
eEaKQqBw0e9hknFYamMaEr2agrLR9dBCrzhkRQhvLiV+y/Kc6KmPw+2G3OsD
xPKCKg9Vz93E42Onxv6QplA3e1+1/S0bbo1N5hPESz6xt8lGJGAnzyDXfw2F
ki1n2cZ0ApoNd50pInbwspz21kqEWPe5ngnifJ5oWe14Ir6+ij9lJ0vBYjxU
28MgCVNnPDdqr6UQ33der+RnMgpjKpZJyVHQld5/v986BcZy/3naEX84sP0X
4dwUxBVovLhFvIbrdzh3Uyr23Q34XXI9Bc9jGgoCvakIjbJaryhPQdw1PzN9
xz1QlGzGYUUKdvvv5v/78T5yJpK69m6kwPRYLbonlY5vNt5ad4iDHYTdLPXS
0Sxg8zeXuOiwp9TjuHQYdBVfi1ChIHJSh3VhewY2dLR1tW+i8PJK14GF/g+w
90A9E6hGQT1HbKG0cDYMd4pZa2tQeK360qlJLRv7Xjb4JhE7PfItv7Q/G+pP
+fqzxJGPB7yGsrNBadEN1dspjFfn9mT89RBvNxrv3qdJIbnD5NGWGzkwS1C5
HaJNYfFc4EGjNfkIWCbMtdUj8zpm66BimI9gUd/l9cTy7SpOYifzsXvm9DsN
fQq7sjoP91TmY2k0W+I3AwplWeySUtUCzP4S7DJkSIFnya0way6AKn8RK9KU
gnXmrTenlxaiQmQib7cFBQVz/viLa8UYuXszW/4wBakAI62jd4shvnZHWhXx
stzUa4tKi7Ff/Nhue1cKM8KWquacYlydZ+oc50ahtbr0dP+OEujWnFoi4k7h
vFrgz68jJXhYkJQoc4JCs6iEhOruUix5MsdL86Hg06yJ+M9lSItVE7CNorCq
WKx/3rwq6Eowx52ekX3A0Wts0X6OwAqpm4dmyH/zuLN6P7cW/8RaB7Zpd2FK
UUc090Q9yrLvjyoGdmH+t4fLVis04FVNhVdVWxc05pweW+Y1IuaKUkixXDca
g7Y21ym3YNvFuRZxn27Ixkx+y+K3IkFIMPhtZzcmpwf6O9Tegt9kfSVZowf3
P5Q3iES9g0ujcAd9twciMg+Y4eF2CCPvm51oLyKOlRxJlX+P8Kxh5xrfXnzZ
/XDYPaAT8BC0NuP34ox6bfHKFxR6xaOO3HPow0Be7bW2dd2IZcnNNXT34btH
+22l8z24cdNhb7FNPzbqCv08Ut6L4aVfggvf9MPo3rqjj1b14+JI68tUswH4
yDjKDR0cgLig3bG8FwNQ4Vov7vxrEGMdO5NfSQ9iuei/wrUzg1DsPeKTcnAQ
C6pu569PGkKd3Sv2yK1BHN9a3vWrGQdNk7tb2J2DeGjikvrsCwc+m3esslkx
hKlJqWWjbBqvrqzVFd47hBJLI8E4/WH80aiQZRE+hABjVkrx6DD80mJDTWqG
sK7PlEpjjUCaIyFYMzUEre1BcZLqowhdlGI8qsLBwTUt3+a9G0UTBLf5O3Aw
1RDJ8Qocg8u4hOD8WA7iFzicsZAfR6uvwN9vqzhY3l9yb37tOPyfF5W5f+Dg
F/9AK03vCUgsVfNqXEFDIMshnyP+AbISV3/320njVGJ+pPjzDzjnr/xpvjON
yo2hwmInJyGwYY+7+RUaYqanVK6IcHFTLfDAgmQavZta3/lVcGGVu01I8QmN
lEkxf8EqLqrYxgkBxC5ZloqRNVzUOS+cpIgn5Dt9U+u48Fsb/ia8jMaX1f0y
9a1czBpGX5p8SvIXcY9KjHARdmin5r1KGoajQj/ylvIw/fGZJv2cRkEy5Icd
eGhjqxtnNdL4dP6TkLMzDx5u2p8+EmvYPpjsO8yDj1GYvVYTjXJR0aJOdx7s
u3WcG4jrLvfrvjnFw9UHE1vGmmn0uPg7FgbzsPoHtWBlG42Fv5cnXs7jYaxB
7JRRBw0TQc9LswU82LzQdA0ljhiQczlfxMMJ64Nir4nF4sOVzjzhQUTOKsHk
PQ3pXw88Ofqch8+qbGOjThrqk1879r7nIeBk9KbtXTQO5WuIyfzkoadUyfdD
L43HB76KtArw4bbE9+8NfTREFj5dclWQj6qx5HY34uqDOsITwny81HbqGSCW
W6Q/V7ycDy36amVLP41RV3Pen0p8xAReYN0dpHFS6p/XF6344NwtuiA6TO77
clP9Zls+hn7LSNUjlvVmajn7+Vio5u7hQ9xaf6ra2JEPB4XokT5i9bN+pRIe
fDzQtDqWMUJjuiU4PSeAj1NB5pnKYzQus+4G9mbzUTbWYfx9gsZSHyFT51w+
ru6KjJX7QCPR/YT4aD4fomIaQSbERWaaaUwxH6/dWLZs4lGxttr5VXxcy69U
UJmkYZYsIKz0jo8puy03/uLSoKKPtOZ28LEoX7fSi9g1sDFenSL5Up2ZN4gv
ucYraffxkWCo+YwiLlBWM9s3xoeip26hI4/GylLHqLPf+biTo7HYkU8jLfOl
zcwsH+Hujif8idUSN8oGCDB41FbueZvYxH86P/QXBglJWSbviS/qRbfdFmXw
zF0vwoihwWl5JvF8PQNJqxnHtf/S8KyR7zNUZOB2fXWEFvGPwvD0NxsYWKQq
+1sRr2DbaHRsYvCkLD89hNj4IN92fDuDKXZZywfi3HGZ2yJ/MjheobPy3kca
oXdYTv17GSxfuP5lGbGrBU8hz5yB1LQUt5VYuqKi4C9b0i9hV8gscXi0fV2E
C4NDkoEef/9H44j+i2sH3RjENKhFuhLv+aZsruLOIGOnL8uX+JvLTM+bEwwi
P0jxUojdNRI+LvJj8HX8jAmXWH9SoLT7AoPBzOSGn8Syqe4Xsy8xOPDoV2Gx
TzTe/7pDyDSIwa6iPelbiQufpTRKhjCwud48Y0AcdVoodiKMwYuTs9M2xAZ9
76XDohlccOpt9iFeG7uLYxfLwE7kQUII8Q/DjAcbbjLwNJLms4mLC86qv0pk
8OV4wZJi4hi3vulbdxhoV1pV1xAflzKoPJrKoKlgf2szsVyQhLFQBgOTVYav
Rol/7ri4tDOTzPNhUsRH4i4e/TbjIYN99mFu3/+ff88s/lweA1OB5VoLPpN8
26JDho8YsKKUbiwhnlO2OM2qYBBvIDG9ibi3LTpZ8B0DTtjbCi/iJ8HTh991
MFDfYLfCjzhup6NSGsXgW+rbE4HEZumqxXv6GejLZayJJX7q2/Q6cIIBjtQH
FBGzN22LNucyeNz9qbOc2JuTZLWOYWCpvEKtlnjDn/8MVH9mcNReY7CdeMG8
9vsx0wwW62js6CMeLNnp4TTDYOuMcswIcYVH2ma1WdI/VmKcR3xLdvHU3Bx5
zzs+4wvx/wAkd1ez
       "]]},
     Annotation[#, "Charting`Private`Tag$45542#2"]& ]}, {}},
  AspectRatio->NCache[GoldenRatio^(-1), 0.6180339887498948],
  Axes->{True, True},
  AxesLabel->{
    FormBox["\"Space z\"", TraditionalForm], 
    FormBox["\"Mutant frequencies\"", TraditionalForm]},
  AxesOrigin->{0, 0.3763474226854927},
  DisplayFunction->Identity,
  Frame->{{False, False}, {False, False}},
  FrameLabel->{{None, None}, {None, None}},
  FrameTicks->{{Automatic, Automatic}, {Automatic, Automatic}},
  GridLines->{None, None},
  GridLinesStyle->Directive[
    GrayLevel[0.5, 0.4]],
  ImagePadding->All,
  ImageSize->{
    UpTo[360], 
    UpTo[668]},
  Method->{
   "DefaultBoundaryStyle" -> Automatic, 
    "DefaultGraphicsInteraction" -> {
     "Version" -> 1.2, "TrackMousePosition" -> {True, False}, 
      "Effects" -> {
       "Highlight" -> {"ratio" -> 2}, "HighlightPoint" -> {"ratio" -> 2}, 
        "Droplines" -> {
         "freeformCursorMode" -> True, 
          "placement" -> {"x" -> "All", "y" -> "None"}}}}, "DefaultMeshStyle" -> 
    AbsolutePointSize[6], "ScalingFunctions" -> None, 
    "CoordinatesToolOptions" -> {"DisplayFunction" -> ({
        (Identity[#]& )[
         Part[#, 1]], 
        (Identity[#]& )[
         Part[#, 2]]}& ), "CopiedValueFunction" -> ({
        (Identity[#]& )[
         Part[#, 1]], 
        (Identity[#]& )[
         Part[#, 2]]}& )}},
  PlotLabel->FormBox["\"T\"", TraditionalForm],
  PlotRange->{{0, 1}, {0.3763474226854927, 0.6236525773145073}},
  PlotRangeClipping->True,
  PlotRangePadding->{{
     Scaled[0.02], 
     Scaled[0.02]}, {
     Scaled[0.05], 
     Scaled[0.05]}},
  Ticks->{Automatic, Automatic}]], "Output",
 CellChangeTimes->{
  3.908891020521003*^9, {3.9088910522200527`*^9, 3.908891098404276*^9}, 
   3.9088911410502367`*^9, {3.9090441393457327`*^9, 3.909044165922303*^9}, 
   3.909044231139017*^9, 3.909044405604247*^9, 3.909044449467594*^9, 
   3.9090444812051697`*^9, 3.909044678823741*^9, 3.909044715758811*^9, 
   3.909044983605755*^9, {3.90904507221201*^9, 3.9090450957506523`*^9}, 
   3.909045258720593*^9, 3.909045473381401*^9, {3.9090455091483173`*^9, 
   3.9090455364429693`*^9}, 3.909045627456815*^9, 3.909045658309119*^9, 
   3.9090457139212637`*^9, {3.909045766455388*^9, 3.909045819637097*^9}, 
   3.909045970372772*^9, {3.909046007633217*^9, 3.909046020094722*^9}, {
   3.909046051178048*^9, 3.9090460859774427`*^9}},
 CellLabel->
  "Out[118]=",ExpressionUUID->"4af7e656-2d63-4a0a-a833-22951d630c7a"],

Cell[BoxData[
 GraphicsBox[{{{}, {}, 
    TagBox[
     {RGBColor[0, 0, 1], AbsoluteThickness[1.6], Opacity[0.5], 
      LineBox[CompressedData["
1:eJwV2nk4VF8YB3CkSCqksiR7PwqVRIn5FkK2CMlaJJWSsqVSIqSylaUSIVtZ
smQLIdmy7zvZzVhmlCKKfnf+Gc/ncefcc997zvu+53lG2Mbx1AUmBgaGH8QH
/a/WBXJLGcWY5DjouI38jwZmVb7r33jlYHz86Ba6D8S8iPrAq4aICxwcdGs3
dGVH8xphXWvGerpNbBc/PeO1Rbrp9N9JwgN7H6oG8rpggd94lO6wGJ4ycXNX
GHALD9GttTlFqSTKDW6VM/1051HrD9IEb2HR4EEn3UHpXBIGu+6hjiv9K93H
BRISKBc9Yd/sVkX3vapIjs9G9+GvfvQL3XLyUoGmEV7gt2gtpjt260m/x7w+
iNgzn0H3nYbnFacLfaBmkJlG92nfISZRc1/cCd/xju79ypLHaH98Ec8im0g3
+68bnkVRfrhevhhL92Ra4aeHyg8hwecSRXe57Zq/hoMP8Tsv7Tnd7u1h7jOC
jyDsZxdIt2HAQF5B2SNo2c49pFtGbdcvH+vH2Lyi4U332If8GwLxTzDw0MGN
boPQXnu9XUEwSx20oFtKW/QdX3UQuoPET9PNuubq5MTFYDAL6Z2k++zH1axS
oxAoVGsdo3urZIjMmYinyGbiFaPbi/XDf494w/A0fGF8gvBujaf+2dfDMMuv
OEB3q68jpa86DBd7jdvpFlsjlSrjFg6tq4Wf6a5aSZBpb43Au5N+L+lmn484
KBjwEtcHd4Pu3P2uEZqjL9Ghz32Abqvrhos3FCPxPLxjF90Zs5s/VpAj0fBq
bCPdp8j+SvbHo/BD1ah3nPCLgduquauvoel+1IHuYztMEwaNY/BHgmZF95SZ
wlrW9BiwLlrq071z5tb5dOlYyF/1lqXb8bK8OEN/LA6Zc/wcI8xlm/E28dAb
HCs3d6D7jGlcxtz3BBhrtZBGCdP6jNje8CWCJSxlD91+VqwXDFUTIRipzUP3
h/OOfHlhiSD/R54bIbzpmrLvHYUknP8WG0N3pXeP2bq7yWAxezc/TNhibWBu
fmIyonWNBuj+8fAox+XGZES5tlTRLRSYXFkn+BYShmov6fZ47rrvaflbHF7h
UaJbNo1z3Q7WFNw2eXhriPBXmcpzDftSwPxA+Rzd57Lci+6ZpsDILked7sC8
b9eHU1KgmT/BRTe5LL0vSTcVggoOb78Rft1xImt/aBoakm7UDBLe8M/LQmNn
BhrDhgf76fG+bGIlpZ6Bu/NzJXSLtUud47yWAd3zH1/TTXrXdb7vUwb+8dy0
pPvju4jcfJlM/H6V2dVHeNZwpli7MRNTSpdKewkbv31e57wxG5E/Ui27CUdZ
euvYCWfDL1rjIN0jXA4NZw5mI+5EEDvdjndVmpQts1H6VaCwi/CjU7OtLOnZ
0G7W4aT701+V3lc6H7D5i0BmB2FxAyr5y5McDO9NzGwlzOepoXgxLgfjHeG3
6OZIj33Clp8DoQp2FbqXWQ1lDEZyEKgb1NJCuLks33nwUC7khcanmgnf3ue1
+ns8F+bH/q1ros/Hqvdk1J9cvDK1q2kkbBtwIA6ceVgTaPyI7pPkcVU/pTwo
6dWvp1ssVuvRltA8TPbwrW0g3LiZm1vmaD42jFHGagl/UXa40GKcDw1Gz9d0
F1ypynO5kg+Kyj0TuuOr3U2LIvKxVb6o+is9X3gOvNaczYfjfpm4GsIitCTJ
85EFkNInK1QRvtl4GC9+fsQl/7AfZfT1KJM7/pW1EDTXtNd0JwTuC/izoxDR
isJadLfo/NdjdbwQF3yEYkoJ76njdhaPKITujuvHSgh/q6YlZSsUIdaP72IR
YY3PiZsabhcj38L1QC7hQSHh3NWgYqjVcNXmEHa5H2W+L74YGh0jZ+mOQ+jb
0LpijMrwPvpA+M+n+ypmOz5BIqO1JYu+3wvN3SY/fUL9ho1K7wlvz+EcZGQs
BePusWtJ9P0S8MdobFsp6gdEvyUSfmM7XlclVQonCVk9uqW2fvz45EwpPBfy
JBIIq7idC9+aWQquBxpNcYTlo0ySwvaWgbckfjiKsKl//bCvYhl2lJuQ6PZw
OSZw83gZjrZ8ffmK8GedPWGm5mUIPDCqE0lYZ2XVa+fDMphXVcc/J2xtlWT5
drAMl+sbOZ4R9tHif/mSUoZNJ4tMnhJOkg9pf/yzDCyDgtEhhGc23dZ2YPuM
b47aosGE3Up1D8vKf4bjf2sEAggHCP3iLg78jKGS8Apfej0bUa1vUipH8O3L
rTcJd2p6fQ/UKMfM37pJN8IL70u26Zwqx25V9T+uhBXuHLauuVgO8b+3drjQ
18+WvQtlz8pxLTZe4zp9P6rxCWWTy1F7hguXCPemmBy/Pl8O1yezchfp658j
3F5mtRxkz2IJO8KKA5tzU7Z8gfDTPWy2hAtd12rFk74gQHvlw1nCxUlzzmFh
X3D2cvHz04T72WVenor5gqFe5cvGhP86XSnhSPmCLYfUDxkRVsYEa2DpFyT+
/NZoQLikqy/ad+oLKjaODugQLmWtrnY7WgEtr/P3Vej10T6a33SmAp0vFTP2
0PMr5coVq4UKWP09obKbvn4vKRadZ6iE9PKTVgnCvnZdZte4K5F/LHJKnLCm
DWfkA6VK3FL0/C1IuMnUl+d9QCVe/lT130K4rNvw0oeIShQOt85wEs40ESko
iK1EaLWpHgfhZ8alJl9yKsF8Hqwb6fXeYCmiu78SfjHKp9fRn1fTYesa6Srk
CL3W/r1KQ0P1kQusClUIViHdXiBcos6Wu/FYFTxCSIk/CceoJRvxGFchXVp3
bo6wzdHhUOm7VWAS3GlGIUxWMOY601CF3+Iq7j2Ef+1S3pzuUA0fvbjkPMKk
EZXqx+7VyHn7XTiHsF+0puelB9WwryyMyCK8jduIJvqyGk47nzumEZZnvNIU
WVGNtQbPBuIIu/e9CPbnrwHlybb4J4TLIl5r2O2qwfr01TJ/wqynEv6p7q+B
nFF7ty/hlzUZjv/Ua3BpRXjBk3BhbtVJN6caXLSyHnMm/Df452bbrzXwUjjo
bEZYTXu5+lh7DRJNh8VMCAesY7gv+K0GPbEqTYaEBe5umOv9WYNk6uJGXfrz
2Is0Gwh9BXkPdT8Ie6rph+DmV1QfertehDDTUioHv3gtsh+TLg6v0MDfoDKP
vbU4VOR9ZoCwXFxPh+3hWiSyWB3rIXzhBMur97q1ePIxeamZcM1LG3EVt1r0
KguvKSMcrMireLm6FjzCW65FEX67KXNHUEstzl1IbH1OuGxE/V92Xy1uOy1K
hxL+8dil4i+tFuxhpjWPCJ/ua9IL4alD/d9qbzfCOzz8zudfrkNsuviqLuGD
+gLq/c518Av4VaxJWE8sR4LxXh1s+D9fVyXsWT88q/WsDq5uLPmHCI/sUHYf
LKzDzmSHYhHC7z7NB6xlr4fk/b+RP/8S7+/fuTzD9/WwmrNvCSKso1vmfbyg
HiuM24T9CZ9/JXhSobwep0h9Nl6EQxQGJ/k66zG03arYmTDF0Zx3ZKUeBya+
VZgQjhoy9riu2wDmemYeAcLZMrmaNiYNOKPTfm8r4RoP7q1G1g1Y/16vcyPh
Xzxt6QquDWAZWmuy+od4HgP9b6tRDZC5Z/ZskDBjuZZK4EwDXi6VVr0izMOR
sslzoQFcdxgFQgnLWK3vu87QiIhLG60fEzZbrnY24m6E7R7ObHfCObLHE/mV
GpG3IdTFiLBdPFhTnjRitY7BmpVwvY9cY9XuJsQcDXl+bpnIR5vrmJ4ebEL4
8wAbI8JvX1ormB9tgkmiDacm4Qfvg2Jpxk2g2nTy7qVf30124vFqAvMvi+Y/
S8T1e6K323c14RTXpaRgwtvyDujIjTThnyc5wouwz9Ha+6szTZCpWrjoTDgz
5Y/LCcZm/LZcl3qa8JNSicGBbc3oauuJ4iesQvHOXKfSjMdndje+/k3DLZnG
2isazeDkKg0KIpzpzDverNMM8ss0yXuEd65m8L4yacaG5QezFoSXuAa89zo0
w3EhJpGHfr2SgvGZF81g87n40n+RBsGQ6aV31GZ8PqJwRWOByCfWnu+y55vB
femu7AHCVge2mBb9bsYN4+6GnYSjOhUL6plawMET5/nrF/E+BB670ba1IFtA
ujqWMFeKxLwcWvC3LjqO+pOGrDvFb5TVWrBi2eHbRVhfV/+U+okWVNjfPVxG
OHjuZpaJYQtucruse0qYXaHa8fbFFiQyPty5j/DaigszpcEtYL0lvnB+nsjH
4UuvasJa4HzJ/8YJwmoXA7VbXrZg61hPtgxhb7bclJH4Foy45/v+/kHDqj7z
5bUFLeDkUbR+RPj3wJtxraEWZJyLDY35TsP04rfBjn2tiLL5ceoljaiHF4PL
teRbiXEXnzgTvt9FSio90krEJdZel/C2/GiHd+qtsC3bv42BRq//5n89LFrB
sVVnizWVhsifnbxi/q3g4XZg5Zwl8oWt38qLwFZI+tzXHJ+hYV/7weGNoa3Y
gv9EPxKu+hD2djG6FUtNxc/OEv7udEqh7kMrGHT8FJOnifryvcHI6Vsr5F1l
54SmaNhifffQ5FgrDD9HbKZSiH6oWWqHxVQrXBo25hYSdsl8Mnr8VyuoHUFB
pwjHOJ5w4t3QhnMkmrUHmajnsxXBZfJtmBbpzMmfIOI5VVS7KagNyUnSJz+P
0HDt+UlR+9A2rPFtnbtLWEFt9E7lizZkpdbNHyZcG80m7RHfBvtLbLyZw8R8
9U2DKQVtCBu5WBo2ROTb/AXDitE2zKuEG5EGiXxv+zhNkNIGBosEq7kB4jzH
sXPtHSpx/yMcqXGEL9gfz9u/1Iaok+ZrmQgHCITxxGxqh8uuvOcf+2joebB/
4NbhdjQ7204x9RD92L7Kgx2kdnzXjbzytpuGqwNngvaptSPJ8uJ2XcIMCvcx
qdeOmjpncmgXDbumGuOMbNvRynlFdXsnER/9q3Z7g9vxVU6bZ76V6FcFkmlj
Y+3w0Bg8OFVHw9HTDwZGKe2onX5S6U7YKfhs3Qi1HdHXq83XEe5k5Eke+t2O
7pC14TtrifPMhL9VP3sHxr2b1qvWEPko076hTa4D08tfJ0wriPMRRb2o9XAH
0uR2lXZ9Ieq9iOi7FlIHKteIXjcivBDW59Ok2YE6hQpDrXJi/93SUaqz6IDa
qdOT/5XRoKsqk1ru0wGThPM2b4touOfB9vLzow6snhSq5iKcmTvhVxbUgQ0v
tozcKaSBWyLGpuRFB+JEAvdrfaT3Sxx8hWkd4GkMW+jMI+LV+d0/q534/xOd
l++ziHhfzrWLFetE8iHPNwpJxHn2aLr/ht2dOJe2PtA6kei/eRJT3PZ2Ijzj
2M1HCUS9rA6j6ih2olw/9EjbGyIfibm4LZ3shJvqZR69GCK/fpP1O3WnE6kG
60b7n9NQkbf77af7nShzZrw6FkGcH4JEaiX8OhHvZPSMEk7DgBLXpn8hnTjY
WZEwE0qDUeT38NSkTnSeSTzbEUyct40zE5lbO+HaXbVR+iERb6m31Y5dxHwd
/ymy+xH9wZpYSm9/J+YuPvxI9iH60exg6azJTtQEP4946U28Dw7HXMuVTpw0
q1DtvUvU0zrpyjyJLqjYqTg3OxPxP5o6dsmzCwGz7DEGlkS/mTD96qZPF8TP
zj6dMCfyCauUod+jLiS9E7/obkasl+a0z/GhXWCqSYh/ZkKsr7PvXw8mdyHF
bLw51oCo33ezzhg1d4FB//sW/uPE/Ya/bz7f0QXFADbSbVWiHqvJVt/o7cLg
h62fOo4R+439w8HgsS7M79sY50Ui+q1XOVy1v7uQMHpDP02BhtyP+fUQ7ib6
x5oCDUnifCjw+4Herm780Sg6dPk/Yr16HTpiuacbIwbbk/3EiXqm+fHd7YPd
CLJ4K5crTMNYV6Ff7olu5EhYmw7xEutj4dPRPU7d+BxdymC7ntgPshU52750
o9y5ZblhjAo7OaHYpzXdyN2alSA2QsUZeY8n7I3dWPBbEHD9RsURRTkbpp5u
DHy/bbymlwomlYTNVGo3jEr+5LU1UhFs4GNfydcDbbdAD9l8Ku4bDhkfFepB
pGaFwc4cKpyMlY4VifdA4dirQaYsKk6b/tyeta8HS29LqLkpVOywtq2MUu8B
o+CG8PJoKlKuqwm5OPXgvgL3qSveVEQ5xW6g3exBLJMttf8eFYEufxcu3+2B
4+WHnup3qLjuntNw1r8HndVPTzK6UKFwX+yO9useuP/nrch9gYqKYOZOkdoe
kE0ZxJ4ep+Lb+4onLcK9yDo1QHH4N4vmWeYZ2f96EbODV69heRZlUsd1wqR6
sTxp0CSyMIvYlEp2E4VepJszLmTMzMImqSqwX6cXla//Ez/ZM4uJ6JrgyZu9
eBxqm+OZOYvOftY5zbvE94k28UDqLKr5T+inePfiH/XHhb7EWaK/+MrhENgL
im+b/PpXs7APr336400vtqkbufT4zGI2oD50paEXn36o2h09PYvBOvafVm29
eD/POSCvP4tGNl2jsu5eMEmLcwlrzeK9fwP3g9FefLHa+qBZeRbXfRrDWZd6
oU5eTHkmNoufd5qfbxHrQ+Yt998BtBn8sW9/JXm7D8un/f9bvj0DI3nLpzKe
fTjEtpu/2HkGaYwTfgd8+uBV/kn9xtUZWL1YvKEc1Id3cZNTHyxn8LmST9Pg
DTHeNxvDUMzgoZD1T/faPpwT3VOcxTCDLZ2zOjV8/Qj9bO8u5z6Nq3FuKg2C
/UgidZvvd5xGxdV/Cq1i/bipcztB0G4abms4Rftl+tFeVV/eZDiNnn1ySzSV
fhh/bndylplGzJPbiduv9COnsPFy2dAU9hxjWbUr6sc7/9fm5w9PEf1U6n/d
Zf24esf3hbv0FOS49Q1OVPXjPf+uw3eEp6A0+SJhT0s/moSyz2uun4Je4G7t
uYl+DH8fKJnvosCpR/fFLa4ByKixfve/QcHHG2GyAZcHkPsstmglnAyNN8IX
s7YP4qvr0/CDiROQe7FpV9WOQfRXSvvHhE9AKOjPWK/wIL7obDuz5DuB5Vsd
NsxSg3jiHSxw124C6QaPrEyODkL3lID6110T2ML43Xjl0iCuv77tG5Ewjm9n
y9ROFA7C3dI09EjEGG4KnBUZtviGMyUnVCvOjEBqxnhDl+4Q1IVNT7gT76XA
SKf0sf4QXI5esVey7IPqJxVnkuEQWE2+FnLI98EsaG9f4pkh4j1kbhma7MWj
fetTXc4P4WEMo+IuYt1OuBRrcd0awrehX0d7thP7akXksW7CEL6PfP4zVtoJ
KTteEmPyEP4Ts9l7/FUn8hs3/8h5N4RDAhxqJW6daIz5a7ojYwjTcTJbV6Q7
sXKsU3L64xCOHA8UKorugJnfo6/+TUPw4m1ciPNux5bNc6wVy0PIly3exHyh
Fa2fHj88sTIExT9FoZ5EX/Xsqvi6pn9DxPm1yZhHohVctWZrepmHMXvZKOnN
dAu4fCtXaJuG0T/eVC7sQvShfyJ/8IsOg++1+ei/x81gnzze76w9jIMK8nbH
4xtQHz5ktqRLXL+S233mWgMC1O703NMn7PY8Oe1wAza8yex8ZDyMdj35B9ta
6sFmyd8Sc3YYG19sr1lmqgdr21xlnfMwQsgTHorOtWAufZUhGjWMBz7r7lT4
VaNXSU3z2+thbL7XYuB3uhoZhTNDkXHD6P15UiF0VzXM8pS5uJKHcZ/lekxQ
dRWy0r+5MGQPY/hywOVNG6tgFSWqOFA9jPjGgz3KSRUouJVaETE/jLr9W9ol
OcsRtGhoeWphGMpUAQm1qc847/r318Yl4nlDZl/Ef/mMTTd0//NdHUbMxIu7
+29+xoVLtEfO60ewv4Ev1W+4DFwmB07qC47ghsOdH4u+pbgiV9SzXnsE30oZ
JF0ci1DW3JFWoDuC2IjxNMMDRdjqMOd5UX8ErkwnXJIWC1GaKL6r0ngEzIqO
VxK8CrFle4jT/XMj2FZxZ2wx8iOKlmw3LLqOYDTxQEbSSD44IjwHE91H0N/r
rBeYno8LspFZRndGoPX4xviQez42X2kyyb4/gl1rZ+UaOPJxvv9wgsOTEVQo
WWamH8/DhtJNymOxI/DPdqkOL8/BOXNJjtD4EVAdk5wmQ3OQu6g6eixpBLvN
p1JfXMjB2X23HsWkjuD9gSRRHrYcfIgb7TDLG4FO43EnT5MPMPcpuNZSNwKT
+Q+k4DXZSD1hE1uyMII7otMLHYczICclTMLSCJrfa3MLL75HyaahvtI/I5hs
myn9nvMezW2W2z8zjOJl1X4xYdn3+GlpGvSFbRRfOcXyEmXTQXLS96jZOYqj
8lYOWdqpqDbazHdCeBSV/csC6zhToa/QmP9VdBQMPuNFHZ0psPmrPV8rMYpX
/E2bR8+n4KGfhn2D7CjsrK6qxz94h+ZI0plW9VEo13+w0upOhundlV+nToxC
7+eDG5UJyRg5Wxzapj0K1m7NuJQbyfgpptjUrj+KBrZh5iz2ZPBmHFTvMhvF
scWe59EaSbD5IiXXf20Ui93TVOfmBPya5uOYiBhF7H2x3d6SbxAWPVkd9XIU
eSLzh9+uxuHAyRxPw6hRBHhen9rbHocb2bq0srhRSHZFp1vfj8Os+/3GV2mj
8DvSpac8EIvxtRMBBuWjKLObcwjXj4FPfrYaa+UoqAVx27zWxUD0suffkmpi
vuOjxjs+vYZ1Pc9VqYZR7L9NrbOQeo2BZ9raLN2jiN7zK3uEKxodglnrP80S
VuaRzV6JhEvL3c/Oc6M4u/JiZ8GnSGx5oHVr9/woVoQ3JJy6FwmDiVHy89+j
aNMMdjzGGImGtG01TmvGEH5W/idl40tUHvbwk+Adg8posNSjY8+Ra6ixJkxt
DNL5W682rw+Dv3aB7w6NMdSkZ621HQiFhaoka+KJMVhTH2iYZoWC6cCGjXl6
Y/CburTXziwUelxN27rPjMFZyOjdYuYzkJtP797hMIb4f7mOVx2foqimOi3B
cQwCc4+TGzWfIqjs0F5ppzF0eFo+9hd5CrlMPjnSzTHsLayeZugKgVfwoPI5
rzGolnevH1INAZ+enUFC+BgoPe0Br84EYfZ4V5vUizHMtAin22wNQpmy5unc
yDH0yNialLQGwk56t3lVzBgq/frV954MxAd2qi353RgOcgtU9ukFQKfO1V2q
ZAwmW+/x+F56DE9N35iciTFYPjN5sHbFD61Wlyz2UcZQsPYR/6E6P4i5avOm
TRPxE3vf2fnSD7VxnKHxc2PIs7rUaHzID9x/ov2eLY+BsfDy2+O3ffE2Pc/h
+qZxuMrPeJzk9MHyl5e7ZzjG0fBvjzJt/AF0ez0mL24Zh3Br0iKt8AF+rFO1
Psszjl9rduZw2j2A0rkmIz2Rccgyf00qKvNGMxf5iJT8OJbD1ny18POCiGTd
7+RD4zj28GL443NecMX7XNEj4/gq+d9VtiNe4Lvqspf/6DjeuukzrM7dh20l
gyib1jh09ipfTDx3H79v8rKRLcdRmDDCvhx1D8IDWt3xvuOwPfzkEMpu43H5
kQxjf8JLf/NoXrfxI1nKj+XJOGTWczjJqt1GudMmuSsh49DkYTxpX3sLtqyt
wbKvxiHlITrqO+COtwdMNT5njuN1f8BNH4Gb4ODV2un8YRz82u/0+ibdcGtV
8ZdY3jg40oeXP2S7Qevrjnj/onFc0VdanDjhhmmrodWTVeNQ3iMgL3PPFTKP
L+YN9o1jzYEdA9f+OiPC8UxgyOA4tB/9m9/T6Ix/RidsVYbHsalCJ8k41hnN
gnu4kibGsXnLpnfTx51xI5fq4PB9HMG1CezsEU7IGXIV/7tuAjUvnGWcTtyA
ooJPGK/sBDYZbY79MuOAThte+Wi5CdgnfPd4keYA56D3XUIKE7g3TGpcuuqA
tPFuPgmlCTA+tZi3pF3FzjDpOHn1CcjefJn2dPkKmL53phuaTaDCjcu3S9Ie
r3dcPdllMYFY4Z2+a35cxhFNxu9mZycQLRmsn154GS4xe+RsbCfAOfepy033
MiZ07xdevzaB+MpnNZHul1CXIlkd6D2BXZr8Z9tH7XCps+QSJ9FHBe/Ydlv0
gx2YmYzYwh9OIPT47if93nYgmd7TjQqYQARzaOojUTtksrS1pURMwMGzer7o
8gWE2XoMVadM4GxRquk4qy0sdjYtMbZN4Fo4W7dNgDU28TrlFnVMoLNIaEXL
1hqft2y94do9Aff7pzmfKllj13pzMnlgAo5Tk8flqOdAm5/obCJP4Kp66sQX
43Pw/rr6IXp1Ah5iLwMo9laQq4hzNGGchLYRTbZb3AqTJWp7OJkn8WXHwRmH
YUvo5Dx+47N+EhNKR8oemVlia8y2p1e4J1G9uDlxg5EF3rrIXDu8exLCWaup
2TZmMHNskZyXmsT8vOJBtv/MsNHeZTxt7yQs5i7zz06bwulsoYXQwUksmZ/+
pX/TFEe01LVZjk6C6TXHNtewM2gUtJLoMJ7EaZEfT0wmT+NXbeDIda9JsM9G
achPGKJ/Q8elvw8mcUXIiZRabIhynR20h36TyNol+PB2qCFCGlP+vH4yiac+
CkniKobY3VrN3RA+iYssWx5Fx5+CVQ+jhmTKJM5Xj8uEuhlAje9EQ07aJLi5
joVcPGWAPeYhhkczJvH+54rHExkD/O7fec4kZxLhrPwMOZP6eDZ05JZvyST4
uNyY7lnqo2rSNXW4dZLYlxYFnOl6SJP4tN+hYxIhek91axz0EHqZueB31yTK
Rbeas+zVw7npZxWbByZhcHW9Nv8HXSxTMwaUJyfxzz6u1+uzDvYuUDZH/plE
y4qr5+MFLbxgtnI5JUaGY+MXS/cCDaye336wZRcZa4yzdvI90oDtl+ZfJyXJ
+F1cIyJopoF93qo3dWXI8D6c7aS/oo6afxK3NQ+RESdqTSVpqmNxed6TpEOG
GzXctpKmBguz9KOf9Mg4JvWr+lSVGso/2jEqGZCRb+G5dDhaDUHuPd6HT5Mh
t/+m4lodNexaKPGVO0eGlUaO77V0VZz+/ujJbhcynpNm3Xd6qqBYX1XnnRsZ
6YPPn2aYqUAk8y+7xC0yWs5XywbIq4B6zTFI/B4ZDtbOe3fRjsF3xuipkD8Z
Z9TP720+fww5k4LPt0WR8TO+5/wLs6PYMpj7hqmCDBTsic/7oYQg9rt386vI
OK1iubc+VwlsR9TOXP1KxofbFaKXbymB6UXrxs5GMh6ZW+YeZFLCDwOa+7se
MiY6etYw8h1Bc6XESX0aGdckoBFvfRg6P2mSa3+QUSq+9kuN1GHUiOQzF/4k
Y+hjvOGl34dQ6nm8UHSZDJ4HXsoMTw/h/WEb8UVmCo7Gb5o3rVZAQPqrP9F8
FHy65u7HrykP1n6bzlMCFITsPxXGwicPH7bdWSxCFFTwPzhnOnMQdy4W2N0Q
pyCh8GDUnmcHYS/c0aK2j4LTTc/b3EfkoBm+6e30cQqSRhN7pMIPYO1dL6PD
xLlu++ObIveP7EfO95mlUmcK9ma1lvTz7Yet3ZkYdTcKmHXY9ngs70PFyb1T
hncoqNs1MOVVuA8+IgOe13wpsEpduf9aeR+Yaw6lxr+kwHZ+VjE8RgY5Sgn6
u6MoEGdb2aduJwPbrM0Lma8piP5+zuiitAwqIieOlsRT4CnocXexWBoPHMI6
u9Mp4K3dL608LAWmLXOMm8op+CK12tGivAfZD82TwyooYCls9j28YQ/RP1bp
8FdTIBdT6c3Ssxvl49HPJeopGKDMCba77oZ3gba0aicFVDUNE6EcSTBaJZ9x
nyLiwfovnF1VAgzvrDJGuKYgyzl/7e0bcVTNdF2L2TqFpF9Cy+zu4gjYZyBj
wTOF1bGFlAZdcWwvUE3vEJhCcuaSpfWyGGSqJVJrJKZw2vbg3S8mYrAY/5H0
njSFPLaOJwyiokS9vmp35dgULmtPsw+tiIB8dVycOLigREdyH3uPCJx/diXE
nZiCjnTlE80QETxe8+lNmNEUei1+7zrOJIKPwg9f37afgmjtnB91Xgj3LjBY
KThM4YG10jHbNiGovbsl8NNxCpb9E2TBD0Jo3nc1ysF1Cso7DnlcdBYCGQaR
5+5P4bn0o0QzqiC2WfFHqEdMQcqaZb3htp1wiswI5CqfQk3BVHL3Jz7k/418
WF4xhS9xgrXfAvjw18rPy6l6Ciku71J0LfjwUNTStbV+CkYF7DHmf3kRlcZm
+axrCuE6CS6yx3hRWXJBimt2CsNbJW7S+reDTdhgVzltCvo8DZXzWduh/0BJ
yOnHFAbz95rpPtyOXo0t3K2LU2j3fha+Krsd1OayP0+ZpvEh6OVV3aBt4Bnl
r+PkmQabZ+mrY0ZbYXmcpfIz3zRGo/gzLslsxZvkHyU3BKax7W1S4iDrVkhd
/ZrdIjKNmxkKTbkl3Dj2yy3yqfQ0dJuVzVhkuGHP0nqZU3Ua4QVvX2nybcGn
Pf6snNemkWPeZOMjygn59u0Nz65Po/vP4XhhVk5keiQ/5XaeRj2D3sD8DAfe
NFTx8bhPY83aA07y+Rzwd1wrLeg9jT9dHRkyehw49cHbQDpiGtcWxbZrsm3G
pOLdyBMl06BY8H6N+48d50bZz9aVTYOJpOGl/ncDep9Eiep+mcbbWg82UssG
1PcXpenXTCOAkc9NzGMDsu8tl5i0TmPl57RidQcbPMpvjl6YmIYk5YC9/vP1
4NRykvLeNIPRpSxBT10WxH7evEGRcwbBc9SyfRIs2Hc4nfJ9ywyEgnU+y6xh
gZ4EOcmadwZGXad+bCpch8frrISPic2A6aDQkOmedWD+cmIbg+IM3NXWaa/j
X4tQxcmf+Uoz+PmI0ZZ3mRki2T5tjpgBA2Xwr30PM47GlYZ8U5uB/5au0ZoX
zLjreXBD6ckZpFGZFe35mLFwRJjh3oUZyIUEC++QXAPfDyWDBy/N4NWBqjxG
9jXg3mPxadZ+BmZ5kwKiNCYc4Ht+2/L6DJyf3erjyWPC9d/sv5TuzMC4dVC8
Xp0JlJzflD8hMzj0L8Hgxw1G9Es3t90qnsEPyvq36j3/SDHTnHfXlM4g8k11
VO37fySbd4a7Aj8T80uoZY7z+UeiiHW5x1bNYO0n+Ta1/f9IC/yDAtXNM9jP
tUFdN2iVxMk2c5F7fAab+xY7jhqvkNQnWP6+3ziL25/+GPBv/UNan3Ai8RDH
LPYWH13Rml8m1Vs/0SvnmsX0w6jXxS3LJMOBTXEd22dhaHy+/ELwMulc+1b1
v8Kz+KVV/rd04zLpTrloyAn5WeQscn5K5V4iZb6G2JgVMf72K11CWouk+dvz
LNbWs6js/a38ee8iSd4keXrg/CwSQvtbwrYukoo2b/7QdWkWgiekqzuGF0hV
9weP1TnNooASO/3RY4HUZ3P3bLbfLNarrmuwKfxFWvdfUeT997OQnV9Z5DT6
STqxxvHeSuYsWBq7DdjwkxTwTcTm9odZ/Hg4YSu1+yeJ88VjSZeCWWw28z1E
ZfhJ2rHerOBi+Sx4o1mvXc2cJ8lO/+7Q65xFmR9T0cLWeZJlhjynwOos7uQb
h9osfSflmf3e1MxABVvzEx7dye+kTesK2R+soWJc22fvuY7vpDILZVYKKxVa
rSNrGbO/k0TY1P7lbKFi8ECdi5zDd9KErcGsjiQVQTczmJcocyQSx5bpf3uo
MBPR6ubpnSM9L2onZ8tQkVleZmJSO0fS5DozxiNHxUPtB7v3p86RUkqt+sZI
VBQW5ytaXZsjXeO7+tXDiIpdnyXNUn/RSFWV0tV7Tag49WR3zlIPjSR4g1Yx
YkrFuVVqW2AJjdRc7VSmeZaKiP2LMo/9aSRZ11v53PZUxN7NLK4RpJEWm/wS
0zypmC9peVVlQiXd943z6k+hEnX1h2QPdYa08SaLlnU6Fbf9yUXhfTOkyEsO
XBMZxP1U86Ue1cyQPmgfjqflUKGx/c/q9vgZ0gRnSwVTKRXbEl65+JjNkLRf
M7BKthHji/yx+dA0TeoOtmtO76DC/PoO08WSaZKtV/0L2W4qFL1nz517P026
Z/tCUmmAij8ur5USAqdJmbv3aZ+cpOJSjmTWOr1p0rb8s0Guf6iQOZ6dNt05
RYp/W3l6eYWIx3PzpwM1U6R9kXsEPRloANnzOlPRFOnE3cUM/7U0OPzOWKLE
TJE8VINbXm2mwcCQi2PN1SnSSFMJd7koDROGm9pM10+RHD+LDajvokGkQGW/
9wqF9Df7cWKdBA3kQqs/Nd8ppK0Rp+U7pGkQHXh9MreXQtK0oJqQFWgYKW+l
iL6nkNLJAq826dBgtN/b4KwFheQf7XtuUI8GZef6I4MGFJLtqVnx9wY0SAp+
0IrWoJB2FBdn6prQ8PT0F5PJAxTS42DzqgAbGnhuJwTbbqaQ7NS+PLG4QENJ
pX/ao3UUksrSbgOpSzSQtl20/rJCJi3ZLPfVOdAg/XV7gvsMmXRJ/uV3tls0
rLXSad5QRyapTTPk996hQbu56eFCOZkkGHvJI+UeDZEhD+4yFJFJnesPsWj5
0BCkKD56K5VMyi6Jqed9SMOLXN3k2XgyKciZ5RnlERHPCTXLR1Fk0vGBzh2P
gmmocVP4qhpEJgk9I42ceUYDk8SVhksPyaS/6knJEuE0XBa741x+n0zKyXSV
rYmkYWpjiLGYC5kUcmFg8Xk0DS+VWwTkr5FJV/iOf7oYS8yneL4i+BKZJOLD
rcmSRMOWuP2VclZk0uohj41db2m4dWhMM9iUTOqZHW1NSqVBKu3bCX1jYvw3
2i/c3tPQ09kv7G1AjG/ywVI9i4bu3V5vJ3XJpH+7Tzn7FtPAFjOt5gUyqb8l
+PWaNho2bKjVrBQhkwr8Fs+3ddCQs1/ffK8gmRR25KxkfDcNjOFM1S/5ySTt
RJkclUEaHu4oeOfITSYVujd89aLQkLv+T6TgOjIpQvpgsMEMDfKDN10DmMik
GyNRRsI0GjrVP75dWp0kSehc/Ub/HYT8vtO8HYuTJGbG9oSQRSIeY89Pq/6c
JA3lHrGn/y6lL9x+JmtuklRsH7933woNe89/7hWanSQ9F9zw698/Gjhtw4RD
KJOk/wEdm0RD
       "]]},
     Annotation[#, "Charting`Private`Tag$45789#1"]& ], 
    TagBox[
     {RGBColor[1, 0, 0], AbsoluteThickness[1.6], Opacity[0.5], 
      LineBox[CompressedData["
1:eJwd2Hc8le8bB3BpELIr81tJJQmVKOl8CikzQlJCQqWUlQjRMLIrRUZkJbJn
yF7Ze+9xHOuchqKofs/5/XPO6/16Xue+nvt+nvu6r+vsMLtzzoKRgYHhG/FB
/1azoLSVzeiTxG2CdgTPTJPWKQnYjPDLwMk7pbB0fpp0KDosMptfGddYb4bT
aNMk9aaerCh+Pdzn+rVf++c0ycB86dNzfnP8cD6XyLuWQhqS8lYK4HcAmZd1
MlmIQgqJ5ivbdekukobS5oa3UUhqHMkKJZGOiE19Ks+zk0LKozYepm1zBtOj
jWmueymkwFRuMZ3dD3BPUnbhnCyFdEo4Pn7mmjvCDF5JPT1KIT2oCecs1/PA
I9q9j6UKFJKMrESA4auHOFUyGbdfiUKK2XzWy5f/CVQdrDrZtCkkl6bQqvOF
T9AYXZR2VpdCOu85yrjzkid2cnlZTZynkA4c33uStuKJ74LGy00XKSS2H7bu
RZFesBAIPs5sQiFNfyj85H3cGyFyPVN+VymkCvO1q7rD3li4zayqe51CcuoM
cZrf9hQq3iPOr+0oJF3/obyCsqd475MTweFEIUkq7/7x5Iovdqz5yljgRiFN
ZufbCsf5YZeGiNPzpxSSzot+K63dgaiNS9DbEUchSajvfC9QGwjXrj22/e8p
JOa1t6bJ14KwUrEykplBIZl8/JtZqhcMbY/PR3JLKKTNe4MlL7x6hiya1h/y
AIX0kDl7z1P+EESI2lhtFJghiZ9+5pNlE4KlvdyT1SIzpHbPOzMDtSFI53+9
K3nfDEl0rUSKpONL5DPmvjhFmiHV/ImX7Gx/hW1fzmc4W86Q2L6/OrzN/zUK
9YN3dJXNkHIP3H11ZuI1dMUl0ucaZ0jGNrpLtvLhyHG/YSXeN0NKX+D4WEUJ
h/DNQ+aC32ZI5yg+ClanIqEysKk4ZdcsKWzovlLu3zdwQIF36fNZ0kkhw/hh
/Wio5a3v4Xw7S5q9KLeeOTUakl+WmWPTZ0n/zTtfTd0fAyb/zy/cmmZJd27I
7mIYjMEGtrp4Guscids8PSnhSCzWp5Uej38+R7pg+Db9y9d4bC1PyZUsnyfR
BvRYYgUS8Chp+aZ+5zzJy5jZQlcpAQd5Ry1ypudJ2VfvCOSFJCDdYmvvVo4F
Evvt454ucon4b0fkdhPTBVL1o76LG9zeIV1uOeE8G5VktD4gNz/hHTTlzbNS
RKikb94nOG80v4OoxVVfyaNU0vaAd9UN25LA09nzociSSnINvSv9rCIJunU1
jNOVVNLBD1wbhJiT4T3imeTkRSN9lqw2bZJOBo/CqmtFNI1kmulU9MAwGUa5
Ka/VP9JIAXkjNmPJyVgZyzvDv0AjUcpSBxI1U1B928b8874vpDddqpkHXnzA
5UuvJWojvpBY/z00Ov1fOq5xvT4cFPyVFHbDwFhCJR0n6k96ecd8JYl2Sphy
3U5H0psLWnEZX0mk9z1XBz6lgyPIw1657Svp4/tXufmSGZBeXZu1h/cbaUF3
vli9OQP58n5j6jHfSPpJoQ32m7LQuyt7g3jbd1Lk5Ucaljuy0PFM4YDR1HfS
OLd104XDWVhWlRoo+PWddMdNseX45SywDmwX/CqySHp6bqGdKTULfDH9oYb3
FkmfVhX7IzSyobjD+b+ve36QdulQKZV+OXAq4bie+u4nScD9tPy1tznQL9+0
+XDlTxJnaowfS34ONizTon4N/yT9ZtaV1BnPwa9nR/uObF0itZbl2w8fycXv
Q1N3AnyXSPelH/5dnsrFzePnTDxcl0l3jPvPRq7k4uLWgx2NEcskc/9Db8GV
h6dxD47qFy2TzlKmlLwU8sBlO97Lv7JMEo1Re8rzIg/1jmwv7Nx+kZo5eHkl
T+QjrPfXJr+A36TK49YWbfr5yF++5F6W8ZtUcLMmz+FmPhy7/YZPdP4mxdU6
GRa9yseA8Q9zEaEVkpP70JszC/lQ2nVm+nr6CkmElrj3angBjL1ne1gnV0n3
mo8ibPEj8iIainK9/pHYJXOnPjMXQnCcufp9xj9SfIC0/4pQIXZYZprR+v+R
2jT29BmfKoRNIHlYjo8B+xp47Xe9KsSlZ/PLcXcYMFJLS8ySK0JGs4Hx0d1r
cLo8gb3pfjGWhNuTRLIZMbx9R+7fwGJc6qVqujQxwsEj8pJ0XDGsBNPUmCiM
eIsXSS8aisGgfjrno/BarHzyULwo9AmODLJ6fn5rkV54yXH6E+Fytk+rNuuw
NYdreM2aUijHuf9QMd8AI/8Vvcktpfi+7M8s57MBseZTDTUSpci5NHHX/sMG
SGz++NHvQikKjpgqtv/YAEVH05ebM0rBP3Rsm6Q/E2QjDRJDpMrwp9iZM7SW
GYY+jWOe8mWwk3LmsPrCDFeHk8L3TpUheG+GXwD/RpRr7AsxvFSGBzlCh2pv
bYTGn78P//Muw0e+G+zsW1lwxTjxctJwGSY8pzQaXVjxRE3w9euZMiScUJDg
SmZFomxwp+9iGZIOP2Au6GXFPPt9dWuWcjSZMovul2ODY6nm0YOy5Rh8Kipb
uswG/+0/eIsDymF96kxwfyA78saVGlsUKvB9b1pr1noudJ95+DXgdAXIxmYe
G3Zy4WdayRaNcxWIqAiXCz3BBTmXo1fqrlVg9ZFLmY0rFwp4pH6WPa/AvyPf
/FiXuPBRWWB7FqUCtWRyjvAyN/qTDU7ZfK+Am+4zLTN+HvzmfGkl+bcCgquM
NhR5HsgPceQm81TCo3kgoPABDwrvrleLI1Xi8IvA8x4beVGc+MU+JKQSquyd
dsz7N2OQTfL1uehKxGyMV+49txmrdjdLOJMrIfjyz5Elp804DjJzQGklNLVu
rhGt2YySnoEoz9lK3LQ5/UbJfAtKmWtrHU9UIa2+O+h7+lZUWEUJGs5X4eLJ
6g98vgLInrl50/hnFUhSDmV5+QKIvy5fdJWhGozXCj3SpgTgadlz8TZvNdZL
fc7/oCiIM2Zc4Y8VqvH+awbfFwYhtBh68qX5V+Mq7dbDpUBhlPXqXs9+VY1b
7XVxFhXCyDAQKSiIqYa3z6ZamZ/CeK5falCZU42HIdE8y8b/4bzOr1e9g9UQ
UeDQOHJ4GwbPWG9eu78G28oWhVVctqOp9pgFs1wN2rl7BI3CtqNEhSV308ka
hB5Z3vIhdzuild/p8enXoFRs1/6VL9thdmLsxX63GtyY4PjP2GoHKHL63Bea
ahDpHTPkcl0EP3Yf50i1rsWFlq1zni9FQRpXrPV1qsXeVoep0U+i8Io64379
cS2233ivG0IWxRZePdrO17VwGeML3HB0F2TX3GwJr6qFfx6tf/f4LjgNhAX5
CNbBxPRkaPOpPSh79ea05e464ryV2vzFfg+Yz8X/UzpQB3J2caFd7B68rku/
80+lDitOe0ejGMRQmFtz1tGuDqFv+Gc/lothNWiRw/xzHWwnvT80XhCHsvrv
2pOddahOspjNDBCH/wYGj20jdVi2/tbFWikOYTfWL/2LdXjvufnhdql9IFmJ
tOps/4ze5yeFx9gk4K6sHYx7n/E41N7VYmQ/GH+lcAruqse/G8msNYvSEGxS
/A6penBg9+yxzQcg87avy/xoPRq7Kjh+HD4AC1WmiDTNemi8O1Rx0OkA6l6b
7VJ0rIeeBNdP8r8DCJLnl79RWw/uk0uWQUKHkMSeIRTYVo/J5c5Oq5OHUDau
8i9roB7CcreUgy0P4ZuvQ9UqrR6Kb0wOfco8hPMDLVrBfA3ISeQvm1GXgZCr
19X8Gw3oW3rezh58GIe1hVUG7RtA+xyhy1d4GFqiOWJrHjSAcVp0yXnyMNwb
xxbUnjegXk+j6rS8LMaFjjsNFzaAf3Ptc6FZWbz/9N1/PVsjdlT9FRS7dASy
/0zzdNMaIc/jluTw9Bg0NMsenSpoBJvwl7NLJcdwNWLbWbmKRtCsN+2eWTyG
YLnhaYHuRpB/nOAQNlPAzJ1L/ON/GlFh3szQd/I4Ikf1XW00myDaH92HrUCW
ZO4ZM4MmnD4cdXmjHlDnyrtZ70oTPucH+Wo+A37wdaTK3W2C5bg7JW7DCWjp
aI/8jWzCbxWmV3meJ7CmQk0xYL4JbW/4GaaCT4KPM5nd/WcTzmfx/PbLPglJ
440DNgzNoL27XO/SfRIXf9fa6/E244jtuSI5YUXkHDyVIKjQjK972rL3pynC
Mg7MyX7NCGdqXXUZVkLjE5nmGvEWjLn9KXnrpgJ5jgbGZ4dbYJDytulumgqS
Xl+Ru3SiBVNvre4WjqjgcVpgDE2/BQ6nHRLDlE5Dvpdix/ewBYfm9vmXcJ5B
0r6orVY9LQjOzzOxLFfFlrxDGjLjLeBnZjCO/6WKJyfqPf7Ot+DTmWlR04Nq
yEhecVBd04p7Qj5k3QQ1+JWKDQ9tacWudxlh/s/UoTjzKGODYiu2d0adr32i
CWfJ5vqbp1uRUZy/trpaExn2/FOtGq14bBymacikhf/+pvNHGLTiWu/WL6r+
WvjFPfRIyroVO07t9rgRdRYZCnL6F8JacXVuSbqJqo1twXO/3lNbscbN59le
W12UXHF/n/W9FSa9UusjXuvC+BCPYdFyKxyF9c+aV+gislu+oJGxDRUjLZ8Y
NuuBT9jXkbalDXJRVQm2JXrgThb7LoM2vGO+XlUsch6ZLsWxx5XbELpeWX9R
+zy0NbXPqai2IcdRfH2A+3kEfbmXaaDbhkLOnq3fh86DTa72zv1rxHi5q18r
og2wvspivjSoDXG0Tbk8RwwR//JXRF1IG+4KSNGErA2hfC1Ave11G1Y65TTC
Yw3xiCU3eTyuDUcV2J8tsl/EX+11N9YXtIF3pMXv+MJFLA/FTqmNtsEmllTa
W2aEuaWR4S7pdkRcjdqUammKvGtBFWqy7SB9CmN28DeFRw8psfRYO4ZOvjF5
mWWKLflR1u9V2pETgeaZf6bE+X9p1dWoHYNfZrPn31xB+GI3v6hPO9ZMzz1f
oprBwtzrT1hAOwR7XdzzBa5CuvPw2KYX7UibL+sdVLmKmuyQpKWodogwSStZ
x1zFV7tzcg3Z7eBmyHGuvmCOM1+b9OxG2rH02beJY8QCPFfcjkxPtmNPKunG
Fy5LDLdKCBnNtoPif/Cb2ilLOGT4TZz60Y4ibnFb21RLRN9RteNn7cCjmHLO
N4+v4edCVVCZbAeSNw/tVT9zA/GzRfXsgR3oMjRszyBZ43bo2Z1WLzrwbPX+
fo5H1pBTnnCpDuvALy09GbYaa9RHsex3jetAyMvQH+Szt/FV2zBopqAD2reE
w07cvANS/k/dqokOnPIyzu0atQGzue+HbTMdOP+vLbWVyRbtnP+td6F24Djr
+D1xKVtYWJ3KO/CrA2MHLpz788AW/sIhfNHsnYisnheV2WmHvscHhpyPduLd
1pom3wf2iJWuPtxF6gQjc9/B+hR73Bq6ECit3Il+CR0Nhz57MMh5YFqrE2GC
AjWssg5EFm9+q2feidgt99SMFx3goH3LUiqoE3IRFv32Xo5gF35Hm5zsRN/J
Qc4plvs4cf7x0MRMJygCLPJRSvdhF2TSME7thHvmaaF21/voXsP3bnS5E+0v
5Nxyv9zHG7KP8SBbF8r8SXwuwy6QzLBq6pDpQr8vYwRbhxtMZ1SK2o92wTt5
6tZ23gd4LrLzfRupC/zCD6i1+g/wM2TgScuZLtwTmBTu7n+AEmcNhQajLmgN
deuxzbtDU0kypeJJF5Rnt1yb3vwQD1xZXpc/7YIsw7yc1rGHyMgle5UFdkH1
D78L05WH4BWLNisJ60K0QX6kfepDol7iFCj80IWN9xsvKqo9wq3urz6ZnV34
sXXog2HIY/jfyLWMEe2GYPcB0612Xpg9kerDKt4NdkrIp8h3XjjNl5DsKNUN
mkCIVOyQFxhrQ6ga8t0QbtkneEDdG86iDo6/znajWCR9ylnCB5YjB73OuXSD
9eVNUi2zL6ryxJM+eXRDgjPu36SKL0QCRerFvLpx2GDCKsLTF0MK3Oz/grvx
1q6+uXudH/TCv75MSezG0/r3W5JY/HFSPyNhXXs3WsZVA4tlAvFGIqn2Tk83
Tm8RPfHVNRCra2Nm+ge78W3t7jdt1YEoyAranzndjbpNQhfDDYMgyXkn9/Kf
bvDmOXjnKwdDqGF/dZ5YD9rlskO/ej7DzxMpk9fde+CjZfZfo34IiuPnIu49
6YGFoF7F/scheMQsoev1tAcqDWqC3zNCwN76oTzuRQ+K/ln6pWx6id0maW+G
3/UgLVlvYqrhJc67ZV7Qa+3BWobuh1FGoRAa+8pxtasHFU5ppILgUIwrH6y1
7e+B1hPVy2eqQ3GbLftw0GQPksYMhxukwuAVkcNdv9wDY7/Kr3dZXiP3Yz5x
WPciuW6CzNwTjvvCy4+1dveikCGU0ssdgRMPjxy7vI+4XrlZeN/ZCDSe+fj+
/uFe7L69aGX4OQKTPYVeuaq9uDnT37FYGQnen59O7LPrRf1pNop7xxs4HKzK
2VLZi8lKyrnt2W9hKbM95lldLzLiqTm5Q29xQdbVj625F6nBodvTmGNxTF7G
jLGvFzLj2kn1JrFgVIznoFJ7US6gHFzFHYcgnSdW1QJ90IsQk+v1j4eH7qj+
ie19MHYsmhAoiYedvsLJol19eDSvvqWdFo/zhotbM6X7YGKzmfetXgKErphX
R6r0YR2nVnr3zkQk2yhvd7Drwxfv4mG1vneItIthpd3rw9ruUv4D3EkIcFj9
ecOtD8I3njKFqSfBximnycSnDyGPJjbMlSZBzkPURf1NHxx9hgyK096jKmhd
t0h9Hzyu/C5dSEzBSFqVX9uOfjyw2pwZvC4DrQvr5g/u6QeLoFzQy70ZKJM4
pREi0Q+RMhvPGa0MxCRXsxnI9SNc5MdZj/AMmCXWBAxq9KNlY2W31+FMkKPq
gqbv9SP36oARo2sWugeZv5xx68chSifVIjELtYKq2smP+sHuc71VtC2LqC8+
c1oH9KOo9apq3p5sWL2sf/Ytth+aLZcvy/RlY8G/8cWfpn7wWo02rWrmYriB
bdG4ox++ZjZbVR/koplFU6+stx+U0O7bS2m5SPNp4n080Y+xjfrTLlx5sHnS
/JL5Vz8aPp1IshrIw6JLayiP6ADcDioohD0uwIpVZ8Te+wM4cuZTpaRYMfRk
Lz+TdB+AYlr67m1mxfiwhux16MkAfsxx1d+NLIZx2JLt8cABFH2rSDLl/oTy
aoEzOrEDcGacMbdYWwLv7VcWneoH8Gcy8T+736Xg6V7QqBMYRN4vvf8kt1Xg
1ltHxaZtg7BcHx0sr1SBqlv/5NpFByHavOX2Q6KvdFzLtXNQchCpk42LZRkV
6JOW+UVTJPz7g8xBlUpE+91P2HpzEIc3V1/461qFfSeZ/loWDeLKkOczO4Fa
op5K2dNbNgg97tkoYbVayPBq66jWDOLUs2uCPPdroTAdFr+vbRDlrnK2w/21
0AoQV/9CHoTrEZ91B2LqYNenGebMPQRV2vCxQaLu/2gbctD/xhD257pxbUwi
6tjYHdcytw7jNu9QZ0huO2TC2HfXCA3jtEM8rayzHdsDVyb7dwzjvmXH2U2L
7fjt3GW2TmIYc79Hq9Yf6kCqzlNjgxPDsLhUbW+d1QGeNV/1/1wfxvZKlh/t
eZ0YMSlTVi0cBvspzT6fjm7cEzYRGTMagc7jW873tAYgMa/P2qM5CqM7ugOV
x8dRoKdR6qs9ilqT+vorOuNQ+qRoT9IdhYteROyS+TguBkoNJFwYJc6ZPT85
/MfxVHpjisPVUShI/xuf7xsH2aFYjdt5FM84PE14HCYQ80fEVzN+FD7s2x5t
ipmEhCU/ac27USwsaF2/nDWJ/GaObznvR2HxdWkopmoSzdGrhkLpo2BNv353
zcwk/pzs3jv3cRRmlz/eETkwhYteTz/7tIzixPewdeklU+Dh+MJc9XsUieS3
y25NZLR/8vVW/TOKq4wismWDZDy/tWtDy79RiN/g6/o+RwZ3/cW1/evGsLGh
64MkyzS4Pav/0NjHwLMp7D/aqWlwroR/E9w5hu/S59g9CqfBNn1q0F59DAft
7BIlQylofDl68ZfmGHw82j/fiKfAX9ml74H2GM6ICHSHZFLAGpvR/VR/DGq3
DpoUNlDAclmwLdpkDKv8vzVP/qOAueNLdYP9GAZO1ZgeuDqDdaUR6TsjxzBs
TBrT+m8W/QrKZ0bejMEtxu+msfgs0gvnR8PfjuEzo8TBS7KzuJh3nJv73Ri2
/915QUhrFpmpIw4MWWN4OhVpUew6C+PInfJDtWM475/11KZ7FgXOKVWvvo8h
8NCKb67LHAKXdC+f+zkG2yfLP257zuHq3dUfm36NYSWiin9r0BzYbTX3eP4d
w4Wa1zGHYudgcZ321H7jOLI1juq/qZ0Dt8Ghs9rbxnHuecaakxzzuClT1LdR
fRzrKSP3uZ7Po6y160OB5jj2aV71ffl6Hputv7hf0x5H5ojjAda38yhN2LW7
Wn8cZXzP7RrS58GzNdjOw3Qcbt42a982zqPolznr0t1xKPvxi6esXQDnK/fh
BKdxxD85cF6LZQEWB8Mz9VyI97RZZ2KCcwEcN1sMsjzGccnEzJAsvICrg0fj
rf3Gce3Coqqa3AJYS9mPT8aMI+MG1+nUawswvbSX80XcONYeTOF6bL2A3CWl
iZOJ44jIeTSrYb8AE2nnp9Ep4/A76rdS/GAB2W8nui7mjUNWJZ+L8+UCLj0p
uN3WMI6XD/fyBZYuIEXVLKbk5zjqNJ/FmLFRISOxg4Rf4+A5VUQN4KSihH10
oHRlHOUH10xm8FLR2nF5aznDBMImiheGhKhYvGwYWMkygYmSqPguCSpIdtqu
df9NIEpIfEZZnYpaPQ4B1R0TkDm3/Q1Niwptueb8zzsnUPbuZPzzc1SYrap/
rxebgAr72pZyQyq8vU5bNR2cAL/864bqa0S8cNKFdpUJKFTyXnR5RIWh258f
51QnUFw2nZTtScW4SfGLDvUJeNjN6U/5EPcjKt/SqT0BXVomTSaICv70wyo9
Fyfgb/pot1cEEa9SQmbw9gRsFbnKl7OoRB4X4CS/msDP/MtD14aoCImaro18
PYGuJlPXzaNUHDqb464bOQHm5QtrPo1TYZulSSt7O4FAkd1Tv6apWHDyaI74
MIEz/tz7JL5RMbWe7K9TMYF612A9l/U0PMnPUmaunsCRb2pLDUw07LzhvlpS
O4HeUW3hrSw0XGnkuyXRNAEp/xj+KHYahp6rqzP1TiD+/PXZ61tp6NqWufHT
wgR4SXduc4vR4NDmVm7/ZQKbj7CCW5wGnsdqzuLfJ0BLHLHaJEGDDnmCEro8
gULPx4s/pGho+rClzm7tJBg1jTOC5WioPurqJcY/iWmPiLzvp2jI1T29NkR5
EqfPRbtmmtDgo17gKXR6Es/s2kd4r9BgpLSXOUF1EgGjlYfvmtHAeIh1U57W
JD4UPGmWsKBBi7tlS++FSawY5yo6WdFAaT0vLmQ9ibXajyKfONBQVFf7If7O
JNyTKn0/3qUhsOyI1H67SazhTS2ac6RBJkNAhnRvEpIVb5dPO9PwMGj4uOnD
SVCPZv4bdaNBQMtSJ/7lJF5/aHwW5UXDwqmeDomwSXx0Ur+b7E1D2fEz53PD
J6F8J3ZDrg8NlvvFL9VET2IqYFKx0peGbDaqOeX9JDL85oKrAmnQaLjrJFEy
iRSmN3OXX9HgfsYzOodM5PG332ZY42loN75uJE3k7dmBZ9s6CIveVef/MDeJ
26cT4sMSaKh/y/Ui7sskPI1rkv57RwPvSpTX89+T4DM0ntmSTENSap61DfsU
9pxlqyhMp+F35Wvxec4pMGqzKl3PoEGz33X6Gs8U8s13nODNpOHbBqUrJnxT
RD0n9fFaFg0Kpi16WiKEB8y5/uTQ0MpNOSYhO4WUrwP+5I80iOxtWH53ZAoT
V5K73AppuIu03J3HpmB49Ww3TxGxXrccpARPTGFXyV8mhWIazKsZdrKoTUGZ
9aqVWwkNy/f4WSiXp5AnT2atqaBhx5Bab5znFAJmAh+619PgW3EsXd9nCps2
PN++SvjbOwkvJr8pUEcEI+410FBhxy5zM3gKrX+u7LvZSIzP3B50MGIKzB+P
Lio3E/M/ZHi6PGMKp8mcS1VtNHDyq/1nnz0Fq1QzVel2Gpz/yv8QzZtCggJL
WDhhtc9CcT5FUzDx5jp4q4OGOePRv2drppBc/SJubRcNkr7X8oYHphBee0qE
qZeGV3cuBAQPE/fDwJd0lfA/PVVzxbEpOFtm65USbt22jzuRPIW+iVQxhz4a
bHOp1tZfp3Azjzzd0U9DzujdXasbyGjhixO0HqJBXu5JCP9BMlK+mCjwjNPQ
bcYvGyVDhhH742u6hO0D03q2y5GxrfzAhheEP0z1CogpkGETxxbLOUHDfyH7
38qqkOFjqXt7/SSxP752p+peJLxwX6x7ioY3QrfO9hiRMTx2f3UTmYZjZ9Z8
vWhCRo9N+rlThB2i98mYmZPBoSj2NIswWdOj0OY2Gces5Sy8p2loSN5bG/CI
jILJmH1CMzRc7y65zuVJxuSM56AG4XWMeiwvvcko7HLY6UaYZPhAM9KfjJVb
eo6DhDOYOjqSX5HhcYRN+dUsDSHmrqO1yWQo6yUKLM0R+/u/ll9rOsiw+rEn
yp5KAzu/XW5RFxlKI4y5EYTLeTbb3u0lfv+eeruS8O6NlyiUITK28BU2cNFo
oH0nd7dQyCjS41dIJvzo89/sqL9k3M4+6lf/hdjfVW/vGKyZxnkfMs8C4ekS
5X1c66ZhO7VRleMrsR9zfGOfbJyG6fi2onOEN0dveXaTdxrrnfb/7iKc5CB5
+6j4NN4xJCc2f6Ph4p22vd8lpuFtNnV/nvAmK4epD1LTYFa328jynQY7k0Kj
7Yen0aHnaaBM+JiaijrTiWlkLjlU5xJu3mYs1qU/DdoGeT3/RRp+1AeM2zyc
hu+BwUm2nzQMsnZdX31MXK8xTd5BuEJDiObtNY1bNsWKsoSDm5NX3vhNgzQp
sWBMWLy9lrfp5TRcHY8dSCNs3Lfm9N7kaQgFXM9TXqJBWUC1KefDNBxH5BrP
E953KVj3RDoxv4cnC68TXh78z9QgZxpu3/7t8if8fPSYs2fJNJaq/p5oI1wz
fTdlrH0aLZRnRXrLxPsn9umAddc0PkTMB5gTfnFjXcFyzzTy5feSHAibzj2v
4hiaRsLx/UdfEP5NTR86Pk3Y4Gl0C2GpnzMc4SvT8BAxvaz4i4awdcYO50Qp
YAuijHH9puHv1a2H23ZT8EHX6aMwYfPK1h9n91LQqinntJew9COle5qSFNjp
TqScIFz3T+z+mSMU5F9T/mJNeOn3d3eSBgWe/YnsVYSNLqae+KRFQS6j1s1m
whUfLdco6FAgFvMws5dwoFPfo6PnKThklvl3nvDunyWeMqYUUJ8bx/Ou0HD+
61M/cQcKMqquHDElXKytpPHekahDwwX1bhAWyVhlE3OmYI/WdyM7wtTbdwJ3
PSC800H2CWHPeb1n230okNqzyPqOcM70ttAtkRSEbpw2nCHMM5wby1hFwdPw
fe+vrBL3w+bmll9DgQHvfZUbhFmOKV+49ZkCW++BdhvCjGHtm7qbKdDXU/3o
TvibDs3pfR8FVU9GSiMJt1aLndWmUSDIF9rQQVhjkbZ3/TcKLkVPW/YTrhPJ
X1e4SIGP349vo4RL3U8V7vxNQcvZ5ZEFwmlHzXYtrZuBxJtyXqY/NPinRqxE
Cczgm3TQqixh5kGz7nPCM/h4d1OpAuEnLOKZTNtnEEXrcFAk7HKtwNJ21wxU
nf0LNQlb7ehqU5aewYaAqYyrhM+8ZE+aOzUDxQbziwGE17s91DtqOwP2zJWg
XsI5X+d/ldrPIHnX9fhBwuaWF6JVHGdQ8OZ+xijhqrNSs7ouMzCKr0in0OOL
DLnf9pyB+qiUxjLhdXVHUuJez2CHzocNW/4S4ynEa4tHzkD6S2QEP2HzTI6f
GW9m8PWj715hwlXh5BMlcTMgiflIixJ+bB3S3Zs6g0mJ/fMHCDPyfFnDXjED
4ZhxEQ3CWd6X3oVUzWAx9prGWcJmqzUagrUzSOzwvnOOcMVUVKhYIzE+Q0ns
BcKPCtT3K3XPwN/v9ydzwmuM311wmp0BZ4xsiwthhvfG6ePcs2jmdO5KIFwz
33M7evMsvl6Wdk8i7C+tI2nEN4tn2rt2phDeWqCU2iU8C4vts4YZhCVrxVLq
xGbxXqLucSFho6lviWmkWWQoLrU0/aWf17csb56chdqBfztaCVNuTe0SU57F
zT8Kd9oJ2y/2xL9VnUWq0r2VbsK+az/FhujN4n5w6sAI4Y87vN/ct5rF9+Ct
5V8IP7BgMJaznsXR+aLP3wgrv3cWXrwzixe2a5oXCbdK34q0vjuLBwo+n5fp
8aATbuoxi7wO8QCGfzRsMRZ8pfJqFlX51zQ5CNuFpwdwV8wipUyeS5xw/mq4
d0XVLNalr3m9j/CqsddDu9pZ5CQ/F95P2Hvn5bvtjbMIZ9opLE048gPL5ec9
sxi5eOvnYcLVJRYS3AuzKFV5wneSMMsOnd0VtFmEtl2xUSSs/Vhhu923WTyW
fFmtRLj/NA9v+9IsbumyXlchTG0tW3nGOIdDESEB6oT5JgQbuPjmsE7k+2V9
wpdPMVWXC8xB1LvQ/zzh2HffSmyF59DQzvLRgLDErc9ZbSJzUPLSYblI+OQP
x/Bn++fAJVkdZEzYiqn9BpfSHIpEivZfI/xpnw8z1+05eM0MTjgSlu3c2vTc
Zg5S5G8l9whnuL57xms/h+DNV8Kc6PGaagT4nOZw7baGyn3CPnfW79/2aA7n
HvoGuhE+l/1IZ/+rOVjHjXQ/Jjwt7xauWjKHyAGnK0GETSfYTBrK5jD5e4o9
mD5/v8idmpVz2NTNVER342DRB+26OYTtuc3xnHDWg98lBu1z0OadSAoh7Fpx
b8KCPAdpg5LY14S51OwkHrHPQ+7h2vpYwjHlHKzyXPM4tapgEkdY+mjqzFee
eTT/Vv5Ot5YYJfEK/zxyZau2JhD23WC846ToPNzdw869I7yuUnULg/w8pjvI
L1IIv5CfXsxXmMfvO+FbPxAWyXrScQfz8GTTC6f7xNvS4BHleSTYDEamEnZz
P8xaenYeC1sNXqUT/nlsB8MDi3mUOwddyibsmV0yfPj6PCiiv1ro5t1n9GnB
ah5mPvZKOYQPCYTev2wzD/7nkXtyCdsss/1QcCHiXW+ZzCM8k7M8sxI8D+uP
skcKCQ/ub+1wLibipdtplhGOnuNyW1s6D5saq1i6zd7r7g4oJ/r8n59+0j0j
2uMUUzOPF4aOUeX0+xMcFq5tncecvcVEBX09Weav8U7Ng1PvgX41YRUy02ra
pgUwG33u+kx4Y7xqwhGib3+w3oq/nv68rvhpVXAvoLbCy4hu3SH2t11bFyDv
IjNGt2nnZpXVHQtw3eAx2UDYpWJnsKrsAgY9k7qb6O/XG4hOGi9AXKfkZhvh
7/e/M125soBNT9xi6JY1eDc3dHUBKkbdnXQXcXBk91xfQIKtnkI74RqP4ZMN
dgsoEfPf0EF4wMzNJMtrAYsW8n6dhDfsKQr3SFvAes5Bgx7CqmvvPPiTsYCz
RnMP6fYfETG7n72Ag7LvUujmCvPd61CwgJ+BO//SLbTxYsG1igV82bknupfw
wbnlLq3uBaw85e7so+/HdFku4b8LON8nv2mQcN7FZfZWBioozRYH6GbfUMj2
eC0VyzHQp7vM6DjzDDMV8ot/IugWYVH+l8NDhdWW0F1DhMnmOgsae6l4+3OT
xDBhEifP3L99VNw626xOd2hRJyVLkooH2jo36T7DfWGST4aK38lR7+lOLjUe
mCRREeSrtHOE8G2BW59d9ajoStBjGaWvV/X+WikDKrrVN+yme5strWrckAou
CbuTdLfW2pWdMaFiY9vde3QfvOucz2tFxVkluVG6l1q8Ej64UyFlfjRpjLCH
59uHg8lUYv/u5pogvOkek9qVVCr4lK1E6Q6/bs1NTqdCtcNRju5s9aNxtBwq
1q2hGNFN5mqrYiylwsLPJYFu9TcMzHs7qNgQpSE9Sbg3yLI1tYuK8UTmk3Sb
P2wMO9hLBXd0tA7dD8zD9ioM0f/XuGRHd4a4tPrZaWJ+Wr8y6d6SbxJ4d4UK
TV3evVOE45Kqz//+Q0X8bRE5uqXD921zZ6D33X+U6VZ1W0r3WU/k6Q1bTOl2
VQpqi+Ag+m7a6gu6x1tKeCt2EnWPROJPuu+Uiw6p7CbqmGY3RjL9vMjyTWgQ
I/LkOjl2uje/Oi/btZ+GKxlqu+g+Y0Q1oMgReXrLoA7dqRThCHYNYh5pMXF0
+0R5mg5r0fuGHWl0m59b2JWmQ+StXLMCuoWKizM0DYg+OYmvkW7foEs1/mY0
XLKJ+EK3pXKln5EFDfd0HX/RrfhLXEfiOg2v3ygwThP+ZfZ7oMGaOBcvefPQ
fV329VcWZ6JOkVqUoVt5jiG/34VYF6eNx+neFnPdNfkBsQ6P/inT3b3xCJPa
EyLvCHnp0Z1VEt3I7018X+A2ojvQnun5zFOiTo11vEr3qaFuoadBNHyWLbal
e/tz0viF5zS8PBjqRPeqSuI7sZdEHeV/3J3unIy7B+vCib41ecCP7mCLoaXQ
KKLOGP/8jO6bAqc+XYuhgfWYTSjdIk94zzAl0tAi3/CW7r9HXDf1JBHrlG+T
SHffwkR7YgoRNy89+f/jx6qHOabRsHPYLe3/4xtkX1bJpMHdgC+L7n/i5+w9
i4nnVvSgjO7BtqA3a4m+XC5ffojuAq+lqx1EX54e3zpKd8gxk71xvfS4lpN0
qydI5igOE8/5fPAc3YVOTZ8fEn3oeovRX3S/2n84SGeeeM6+9n/oth2P1NtB
9I0qBhvWUAiLadwaKSP6smSyODPd69Z0xgcTfdD198WsdI/mHrMyJfqElzxa
HHQXW8VJSRN1J3aNcNMduo31xz/6Og3f2UL3/wDQykdK
       "]]},
     Annotation[#, "Charting`Private`Tag$45789#2"]& ]}, {}},
  AspectRatio->NCache[GoldenRatio^(-1), 0.6180339887498948],
  Axes->{True, True},
  AxesLabel->{
    FormBox["\"Space z\"", TraditionalForm], 
    FormBox["\"Mutant frequencies\"", TraditionalForm]},
  AxesOrigin->{0, 0},
  DisplayFunction->Identity,
  Frame->{{False, False}, {False, False}},
  FrameLabel->{{None, None}, {None, None}},
  FrameTicks->{{Automatic, Automatic}, {Automatic, Automatic}},
  GridLines->{None, None},
  GridLinesStyle->Directive[
    GrayLevel[0.5, 0.4]],
  ImagePadding->All,
  ImageSize->{
    UpTo[360], 
    UpTo[668]},
  Method->{
   "DefaultBoundaryStyle" -> Automatic, 
    "DefaultGraphicsInteraction" -> {
     "Version" -> 1.2, "TrackMousePosition" -> {True, False}, 
      "Effects" -> {
       "Highlight" -> {"ratio" -> 2}, "HighlightPoint" -> {"ratio" -> 2}, 
        "Droplines" -> {
         "freeformCursorMode" -> True, 
          "placement" -> {"x" -> "All", "y" -> "None"}}}}, "DefaultMeshStyle" -> 
    AbsolutePointSize[6], "ScalingFunctions" -> None, 
    "CoordinatesToolOptions" -> {"DisplayFunction" -> ({
        (Identity[#]& )[
         Part[#, 1]], 
        (Identity[#]& )[
         Part[#, 2]]}& ), "CopiedValueFunction" -> ({
        (Identity[#]& )[
         Part[#, 1]], 
        (Identity[#]& )[
         Part[#, 2]]}& )}},
  PlotLabel->FormBox["\"T\"", TraditionalForm],
  PlotRange->{{0, 1}, {0., 0.9999885977003496}},
  PlotRangeClipping->True,
  PlotRangePadding->{{
     Scaled[0.02], 
     Scaled[0.02]}, {
     Scaled[0.05], 
     Scaled[0.05]}},
  Ticks->{Automatic, Automatic}]], "Output",
 CellChangeTimes->{
  3.908891020521003*^9, {3.9088910522200527`*^9, 3.908891098404276*^9}, 
   3.9088911410502367`*^9, {3.9090441393457327`*^9, 3.909044165922303*^9}, 
   3.909044231139017*^9, 3.909044405604247*^9, 3.909044449467594*^9, 
   3.9090444812051697`*^9, 3.909044678823741*^9, 3.909044715758811*^9, 
   3.909044983605755*^9, {3.90904507221201*^9, 3.9090450957506523`*^9}, 
   3.909045258720593*^9, 3.909045473381401*^9, {3.9090455091483173`*^9, 
   3.9090455364429693`*^9}, 3.909045627456815*^9, 3.909045658309119*^9, 
   3.9090457139212637`*^9, {3.909045766455388*^9, 3.909045819637097*^9}, 
   3.909045970372772*^9, {3.909046007633217*^9, 3.909046020094722*^9}, {
   3.909046051178048*^9, 3.909046087352146*^9}},
 CellLabel->
  "Out[119]=",ExpressionUUID->"901a5c1b-6af7-4780-9750-0970f05e80d2"]
}, Open  ]]
}, Open  ]]
}, Open  ]]
},
WindowSize->{1200, 755},
WindowMargins->{{Automatic, 22}, {Automatic, 6}},
FrontEndVersion->"12.2 for Mac OS X x86 (64-bit) (December 12, 2020)",
StyleDefinitions->"Default.nb",
ExpressionUUID->"7b7f9538-2653-4e7e-83cd-4526c40ea043"
]
(* End of Notebook Content *)

(* Internal cache information *)
(*CellTagsOutline
CellTagsIndex->{}
*)
(*CellTagsIndex
CellTagsIndex->{}
*)
(*NotebookFileOutline
Notebook[{
Cell[CellGroupData[{
Cell[580, 22, 280, 6, 67, "Section",ExpressionUUID->"dc9edde7-f96c-406e-88ff-8f8d75ccd690"],
Cell[CellGroupData[{
Cell[885, 32, 233, 5, 54, "Subsection",ExpressionUUID->"d0d5c09c-183d-4d50-8f06-954276d3dcdc"],
Cell[1121, 39, 10784, 260, 619, "Input",ExpressionUUID->"f537bfe2-bf74-4480-b1a2-71ce04784036"],
Cell[11908, 301, 8331, 193, 493, "Input",ExpressionUUID->"899e36ef-23be-4fef-8697-96bfec6ff617"]
}, Open  ]],
Cell[CellGroupData[{
Cell[20276, 499, 356, 7, 81, "Subsection",ExpressionUUID->"2516a644-cba3-487b-bfb7-57a5cfae5913"],
Cell[20635, 508, 1683, 43, 178, "Input",ExpressionUUID->"8bb96ffa-5aa0-487d-bb91-57c2edee9bb4"],
Cell[CellGroupData[{
Cell[22343, 555, 696, 13, 52, "Input",ExpressionUUID->"8198e651-b196-48cf-a3da-a97de2972b87"],
Cell[23042, 570, 192599, 3250, 478, "Output",ExpressionUUID->"23034158-b91b-4c87-9348-73b1b581207f"]
}, Open  ]],
Cell[CellGroupData[{
Cell[215678, 3825, 703, 19, 73, "Input",ExpressionUUID->"3935c96b-0194-41c7-b2f3-15198a910630"],
Cell[216384, 3846, 10779, 201, 230, "Output",ExpressionUUID->"4af7e656-2d63-4a0a-a833-22951d630c7a"],
Cell[227166, 4049, 33025, 566, 230, "Output",ExpressionUUID->"901a5c1b-6af7-4780-9750-0970f05e80d2"]
}, Open  ]]
}, Open  ]]
}, Open  ]]
}
]
*)
