# Supplementary material for: Modeling spatial evolution of multi-drug resistance under drug environmental gradients
Source: PLoS Comput Biol. 2024 May 31;20(5):e1012098. doi: 10.1371/journal.pcbi.1012098 (PMC11142541; doi:10.1371/journal.pcbi.1012098)
Supplement: S2 Mathematica Notebook — (TXT) [file pcbi.1012098.s005.txt]

(* Content-type: application/vnd.wolfram.mathematica *)

(*** Wolfram Notebook File ***)
(* http://www.wolfram.com/nb *)

(* CreatedBy='Mathematica 13.0' *)

(*CacheID: 234*)
(* Internal cache information:
NotebookFileLineBreakTest
NotebookFileLineBreakTest
NotebookDataPosition[       158,          7]
NotebookDataLength[     86037,       2280]
NotebookOptionsPosition[     83546,       2229]
NotebookOutlinePosition[     83940,       2245]
CellTagsIndexPosition[     83897,       2242]
WindowFrame->Normal*)

(* Beginning of Notebook Content *)
Notebook[{

Cell[CellGroupData[{
Cell["Lambda 1 calculations for the atlas", "Section",
 CellChangeTimes->{{3.919511059889742*^9, 
  3.919511075043249*^9}},ExpressionUUID->"a587eccb-a014-429b-9ce0-\
4f3185b1bd8c"],

Cell[BoxData[{
 RowBox[{
  RowBox[{
   RowBox[{"outgsyn", "[", 
    RowBox[{"d1_", ",", "d2_"}], "]"}], ":=", 
   RowBox[{"(", 
    RowBox[{"2", "-", "d1", "-", "d2", "-", 
     RowBox[{"d1", "*", "d2"}]}], ")"}]}], ";"}], "\[IndentingNewLine]", 
 RowBox[{
  RowBox[{
   RowBox[{"outgind", "[", 
    RowBox[{"d1_", ",", "d2_"}], "]"}], ":=", 
   RowBox[{"(", 
    RowBox[{"2", "-", "d1", "-", "d2"}], ")"}]}], 
  ";"}], "\[IndentingNewLine]", 
 RowBox[{
  RowBox[{
   RowBox[{"outganta", "[", 
    RowBox[{"d1_", ",", "d2_"}], "]"}], ":=", 
   RowBox[{"(", 
    RowBox[{"2", "-", "d1", "-", "d2", "+", 
     RowBox[{"d1", "*", "d2"}]}], ")"}]}], ";"}]}], "Input",
 CellChangeTimes->{{3.904741573937602*^9, 3.904741579709181*^9}, {
  3.904741805283052*^9, 3.904741830800454*^9}},
 CellLabel->
  "In[159]:=",ExpressionUUID->"06ff4f51-71e6-457d-acce-25978cc13046"],

Cell[BoxData[
 RowBox[{
  RowBox[{"lambdancont", "[", 
   RowBox[{"g_", ",", "n_"}], "]"}], ":=", 
  RowBox[{"Module", "[", 
   RowBox[{
    RowBox[{"{", "}"}], ",", "\[IndentingNewLine]", 
    RowBox[{"Return", "[", 
     RowBox[{
      RowBox[{
       RowBox[{"2", "/", "L"}], "*", 
       RowBox[{"NIntegrate", "[", 
        RowBox[{
         RowBox[{"g", "*", 
          RowBox[{
           RowBox[{"Sin", "[", 
            RowBox[{"n", "*", "Pi", "*", 
             RowBox[{"z", "/", "L"}]}], "]"}], "^", "2"}]}], ",", 
         RowBox[{"{", 
          RowBox[{"z", ",", "0", ",", "1"}], "}"}]}], "]"}]}], "-", 
      RowBox[{
       RowBox[{"n", "^", "2"}], "*", 
       RowBox[{"Pi", "^", "2"}], "*", 
       RowBox[{"Di", "/", "L"}]}]}], "]"}]}], "]"}]}]], "Input",
 CellChangeTimes->{{3.904899874462398*^9, 3.904899883283992*^9}, {
  3.904899959431917*^9, 3.904899959814639*^9}, {3.9049000981345987`*^9, 
  3.904900098655684*^9}, {3.905258144693513*^9, 3.9052581772250338`*^9}},
 CellLabel->
  "In[162]:=",ExpressionUUID->"e9179d5f-e1ab-4e17-aadb-8921e928220e"],

Cell[BoxData[{
 RowBox[{
  RowBox[{"gbar", "=", "0.4"}], ";"}], "\[IndentingNewLine]", 
 RowBox[{
  RowBox[{"\[Sigma]", "=", "0.1"}], ";"}]}], "Input",
 CellLabel->
  "In[163]:=",ExpressionUUID->"30184c9f-f96c-44da-bbfc-5ecdfefcdb8c"],

Cell[CellGroupData[{

Cell["A", "Subsection",
 CellChangeTimes->{{3.9195111542566757`*^9, 
  3.9195111674614697`*^9}},ExpressionUUID->"5efcc25d-a156-4666-9a43-\
46a19c76a77b"],

Cell[BoxData[{
 RowBox[{
  RowBox[{"drug1", "[", "z_", "]"}], ":=", 
  RowBox[{"gbar", "+", "\[Sigma]", "-", 
   RowBox[{"2", "\[Sigma]", "*", "z"}]}]}], "\[IndentingNewLine]", 
 RowBox[{
  RowBox[{"drug2", "[", "z_", "]"}], ":=", 
  RowBox[{"gbar", "-", "\[Sigma]", "+", 
   RowBox[{"2", "\[Sigma]", "*", "z"}]}]}]}], "Input",
 CellChangeTimes->{{3.865437153296023*^9, 3.865437167136265*^9}, {
  3.865437209919919*^9, 3.865437245955731*^9}, {3.865437516432797*^9, 
  3.865437516567279*^9}, {3.919511193307117*^9, 3.9195111965183764`*^9}},
 CellLabel->
  "In[165]:=",ExpressionUUID->"78157cae-e77e-4853-8861-fdec3c61c77e"],

Cell[CellGroupData[{

Cell[BoxData[
 RowBox[{"BarChart", "[", 
  RowBox[{
   RowBox[{"{", 
    RowBox[{
     RowBox[{"{", 
      RowBox[{
       RowBox[{"Style", "[", 
        RowBox[{
         RowBox[{"lambdancont", "[", 
          RowBox[{
           RowBox[{"outgsyn", "[", 
            RowBox[{
             RowBox[{
              RowBox[{"drug1", "[", "z", "]"}], "*", "0"}], ",", 
             RowBox[{"drug2", "[", "z", "]"}]}], "]"}], ",", "1"}], "]"}], 
         ",", "Blue"}], "]"}], ",", 
       RowBox[{"Style", "[", 
        RowBox[{
         RowBox[{"lambdancont", "[", 
          RowBox[{
           RowBox[{"1", "*", 
            RowBox[{"outgsyn", "[", 
             RowBox[{
              RowBox[{"drug1", "[", "z", "]"}], ",", 
              RowBox[{"0", "*", 
               RowBox[{"drug2", "[", "z", "]"}]}]}], "]"}]}], ",", "1"}], 
          "]"}], ",", "Red"}], "]"}], ",", 
       RowBox[{"Style", "[", 
        RowBox[{
         RowBox[{"lambdancont", "[", 
          RowBox[{
           RowBox[{"outgsyn", "[", 
            RowBox[{
             RowBox[{
              RowBox[{"1", "/", "2"}], " ", 
              RowBox[{"drug1", "[", "z", "]"}]}], ",", 
             RowBox[{
              RowBox[{"1", "/", "2"}], "*", 
              RowBox[{"drug2", "[", "z", "]"}]}]}], "]"}], ",", "1"}], "]"}], 
         ",", "Purple"}], "]"}]}], "}"}], ",", 
     RowBox[{"{", 
      RowBox[{
       RowBox[{"Style", "[", 
        RowBox[{
         RowBox[{"lambdancont", "[", 
          RowBox[{
           RowBox[{"outgind", "[", 
            RowBox[{
             RowBox[{
              RowBox[{"drug1", "[", "z", "]"}], "*", "0"}], ",", 
             RowBox[{"drug2", "[", "z", "]"}]}], "]"}], ",", "1"}], "]"}], 
         ",", "Blue"}], "]"}], ",", 
       RowBox[{"Style", "[", 
        RowBox[{
         RowBox[{"lambdancont", "[", 
          RowBox[{
           RowBox[{"outgind", "[", 
            RowBox[{
             RowBox[{"1", "*", 
              RowBox[{"drug1", "[", "z", "]"}]}], ",", 
             RowBox[{"0", "*", 
              RowBox[{"drug2", "[", "z", "]"}]}]}], "]"}], ",", "1"}], "]"}], 
         ",", "Red"}], "]"}], ",", 
       RowBox[{"Style", "[", 
        RowBox[{
         RowBox[{"lambdancont", "[", 
          RowBox[{
           RowBox[{"outgind", "[", 
            RowBox[{
             RowBox[{
              RowBox[{"1", "/", "2"}], "*", 
              RowBox[{"drug1", "[", "z", "]"}]}], ",", 
             RowBox[{
              RowBox[{"1", "/", "2"}], "*", 
              RowBox[{"drug2", "[", "z", "]"}]}]}], "]"}], ",", "1"}], "]"}], 
         ",", "Purple"}], "]"}]}], "}"}], ",", 
     RowBox[{"{", 
      RowBox[{
       RowBox[{"Style", "[", 
        RowBox[{
         RowBox[{"lambdancont", "[", 
          RowBox[{
           RowBox[{"outganta", "[", 
            RowBox[{
             RowBox[{
              RowBox[{"drug1", "[", "z", "]"}], "*", "0"}], ",", 
             RowBox[{"drug2", "[", "z", "]"}]}], "]"}], ",", "1"}], "]"}], 
         ",", "Blue"}], "]"}], ",", 
       RowBox[{"Style", "[", 
        RowBox[{
         RowBox[{"lambdancont", "[", 
          RowBox[{
           RowBox[{"outganta", "[", 
            RowBox[{
             RowBox[{"1", "*", 
              RowBox[{"drug1", "[", "z", "]"}]}], ",", 
             RowBox[{"0", "*", 
              RowBox[{"drug2", "[", "z", "]"}]}]}], "]"}], ",", "1"}], "]"}], 
         ",", "Red"}], "]"}], ",", 
       RowBox[{"Style", "[", 
        RowBox[{
         RowBox[{"lambdancont", "[", 
          RowBox[{
           RowBox[{"outganta", "[", 
            RowBox[{
             RowBox[{
              RowBox[{"1", "/", "2"}], "*", 
              RowBox[{"drug1", "[", "z", "]"}]}], ",", 
             RowBox[{
              RowBox[{"1", "/", "2"}], "*", 
              RowBox[{"drug2", "[", "z", "]"}]}]}], "]"}], ",", "1"}], "]"}], 
         ",", "Purple"}], "]"}]}], "}"}]}], "}"}], ",", 
   RowBox[{"PlotRange", "->", 
    RowBox[{"{", 
     RowBox[{
      RowBox[{"{", 
       RowBox[{"Automatic", ",", "Automatic"}], "}"}], ",", 
      RowBox[{"{", 
       RowBox[{"1.4", ",", "1.6"}], "}"}]}], "}"}]}], ",", 
   RowBox[{"Frame", "->", "True"}], ",", 
   RowBox[{"LabelStyle", "->", 
    RowBox[{"Directive", "[", 
     RowBox[{"Black", ",", "16"}], "]"}]}], ",", 
   RowBox[{"PlotRangeClipping", "->", "True"}], ",", 
   RowBox[{"ChartLabels", "->", 
    RowBox[{"{", 
     RowBox[{
      RowBox[{"{", 
       RowBox[{"\"\<[S]\>\"", ",", "\"\<[I]\>\"", ",", "\"\<[A]\>\""}], "}"}],
       ",", "None"}], "}"}]}]}], "]"}]], "Input",
 CellChangeTimes->{{3.919172259168779*^9, 3.9191722599827013`*^9}, {
   3.919172487037952*^9, 3.91917256814325*^9}, {3.919172655346089*^9, 
   3.919172687934273*^9}, {3.9191727640782967`*^9, 3.919172767868875*^9}, {
   3.919172867050811*^9, 3.9191728713243313`*^9}, {3.9191729387914457`*^9, 
   3.919172943376121*^9}, {3.91917299560572*^9, 3.919172996768982*^9}, {
   3.919511451579438*^9, 3.919511484814836*^9}, 3.9195122229583693`*^9},
 CellLabel->
  "In[167]:=",ExpressionUUID->"09f53970-bb64-4c2f-b9ed-39f162406ac6"],

Cell[BoxData[
 GraphicsBox[{{
    {Opacity[0], 
     PointBox[{{0.554231609613984, 1.4}, {10.231973780043699`, 
      1.4}}]}, {{}, {{{}, {{}, {
         {RGBColor[0, 0, 1], EdgeForm[{Opacity[0.637], Thickness[Small]}], 
          TagBox[
           TooltipBox[
            TagBox[
             TagBox[
              DynamicBox[{
                FEPrivate`If[
                 CurrentValue["MouseOver"], 
                 EdgeForm[{
                   GrayLevel[0.5], 
                   AbsoluteThickness[1.5], 
                   Opacity[0.66]}], {}, {}], 
                
                RectangleBox[{0.7439912600145666, 0.}, {1.64639475600874, 
                 1.5013039559891084`}, "RoundingRadius" -> 0]},
               
               ImageSizeCache->{{46.34823529411765, 
                75.89599582767013}, {-10.281540424319019`, 
                1495.6662347947254`}}],
              "DelayedMouseEffectStyle"],
             StatusArea[#, 1.5013039559891084`]& ,
             TagBoxNote->"1.5013039559891084"],
            StyleBox["1.5013039559891084`", {
              Directive[
               GrayLevel[0], 16]}, StripOnInput -> False]],
           Annotation[#, 
            Style[1.5013039559891084`, {
              Directive[
               GrayLevel[0], 16]}], "Tooltip"]& ]}, 
         {RGBColor[1, 0, 0], EdgeForm[{Opacity[0.637], Thickness[Small]}], 
          TagBox[
           TooltipBox[
            TagBox[
             TagBox[
              DynamicBox[{
                FEPrivate`If[
                 CurrentValue["MouseOver"], 
                 EdgeForm[{
                   GrayLevel[0.5], 
                   AbsoluteThickness[1.5], 
                   Opacity[0.66]}], {}, {}], 
                
                RectangleBox[{1.7439912600145666`, 0.}, {2.64639475600874, 
                 1.5013039559891084`}, "RoundingRadius" -> 0]},
               
               ImageSizeCache->{{78.53756153509228, 
                108.08532206864476`}, {-10.281540424319019`, 
                1495.6662347947254`}}],
              "DelayedMouseEffectStyle"],
             StatusArea[#, 1.5013039559891084`]& ,
             TagBoxNote->"1.5013039559891084"],
            StyleBox["1.5013039559891084`", {
              Directive[
               GrayLevel[0], 16]}, StripOnInput -> False]],
           Annotation[#, 
            Style[1.5013039559891084`, {
              Directive[
               GrayLevel[0], 16]}], "Tooltip"]& ]}, 
         {RGBColor[0.5, 0, 0.5], EdgeForm[{Opacity[0.637], Thickness[Small]}], 
          TagBox[
           TooltipBox[
            TagBox[
             TagBox[
              DynamicBox[{
                FEPrivate`If[
                 CurrentValue["MouseOver"], 
                 EdgeForm[{
                   GrayLevel[0.5], 
                   AbsoluteThickness[1.5], 
                   Opacity[0.66]}], {}, {}], 
                
                RectangleBox[{2.7439912600145666`, 0.}, {3.64639475600874, 
                 1.46163068340423}, "RoundingRadius" -> 0]},
               
               ImageSizeCache->{{110.72688777606692`, 140.2746483096194}, {
                29.501236214815663`, 1495.6662347947254`}}],
              "DelayedMouseEffectStyle"],
             StatusArea[#, 1.46163068340423]& ,
             TagBoxNote->"1.46163068340423"],
            StyleBox["1.46163068340423`", {
              Directive[
               GrayLevel[0], 16]}, StripOnInput -> False]],
           Annotation[#, 
            Style[1.46163068340423, {
              Directive[
               GrayLevel[0], 16]}], "Tooltip"]& ]}}}, {}, {}}, {{}, {{}, {
         {RGBColor[0, 0, 1], EdgeForm[{Opacity[0.637], Thickness[Small]}], 
          TagBox[
           TooltipBox[
            TagBox[
             TagBox[
              DynamicBox[{
                FEPrivate`If[
                 CurrentValue["MouseOver"], 
                 EdgeForm[{
                   GrayLevel[0.5], 
                   AbsoluteThickness[1.5], 
                   Opacity[0.66]}], {}, {}], 
                
                RectangleBox[{4.0367807720320465`, 0.}, {4.93918426802622, 
                 1.5013039559891084`}, "RoundingRadius" -> 0]},
               
               ImageSizeCache->{{152.34091113930796`, 
                181.88867167286045`}, {-10.281540424319019`, 
                1495.6662347947254`}}],
              "DelayedMouseEffectStyle"],
             StatusArea[#, 1.5013039559891084`]& ,
             TagBoxNote->"1.5013039559891084"],
            StyleBox["1.5013039559891084`", {
              Directive[
               GrayLevel[0], 16]}, StripOnInput -> False]],
           Annotation[#, 
            Style[1.5013039559891084`, {
              Directive[
               GrayLevel[0], 16]}], "Tooltip"]& ]}, 
         {RGBColor[1, 0, 0], EdgeForm[{Opacity[0.637], Thickness[Small]}], 
          TagBox[
           TooltipBox[
            TagBox[
             TagBox[
              DynamicBox[{
                FEPrivate`If[
                 CurrentValue["MouseOver"], 
                 EdgeForm[{
                   GrayLevel[0.5], 
                   AbsoluteThickness[1.5], 
                   Opacity[0.66]}], {}, {}], 
                
                RectangleBox[{5.0367807720320465`, 0.}, {5.93918426802622, 
                 1.5013039559891084`}, "RoundingRadius" -> 0]},
               
               ImageSizeCache->{{184.53023738028259`, 
                214.07799791383508`}, {-10.281540424319019`, 
                1495.6662347947254`}}],
              "DelayedMouseEffectStyle"],
             StatusArea[#, 1.5013039559891084`]& ,
             TagBoxNote->"1.5013039559891084"],
            StyleBox["1.5013039559891084`", {
              Directive[
               GrayLevel[0], 16]}, StripOnInput -> False]],
           Annotation[#, 
            Style[1.5013039559891084`, {
              Directive[
               GrayLevel[0], 16]}], "Tooltip"]& ]}, 
         {RGBColor[0.5, 0, 0.5], EdgeForm[{Opacity[0.637], Thickness[Small]}], 
          TagBox[
           TooltipBox[
            TagBox[
             TagBox[
              DynamicBox[{
                FEPrivate`If[
                 CurrentValue["MouseOver"], 
                 EdgeForm[{
                   GrayLevel[0.5], 
                   AbsoluteThickness[1.5], 
                   Opacity[0.66]}], {}, {}], 
                
                RectangleBox[{6.0367807720320465`, 0.}, {6.93918426802622, 
                 1.5013039559891084`}, "RoundingRadius" -> 0]},
               
               ImageSizeCache->{{216.7195636212572, 
                246.2673241548097}, {-10.281540424319019`, 
                1495.6662347947254`}}],
              "DelayedMouseEffectStyle"],
             StatusArea[#, 1.5013039559891084`]& ,
             TagBoxNote->"1.5013039559891084"],
            StyleBox["1.5013039559891084`", {
              Directive[
               GrayLevel[0], 16]}, StripOnInput -> False]],
           Annotation[#, 
            Style[1.5013039559891084`, {
              Directive[
               GrayLevel[0], 16]}], "Tooltip"]& ]}}}, {}, {}}, {{}, {{}, {
         {RGBColor[0, 0, 1], EdgeForm[{Opacity[0.637], Thickness[Small]}], 
          TagBox[
           TooltipBox[
            TagBox[
             TagBox[
              DynamicBox[{
                FEPrivate`If[
                 CurrentValue["MouseOver"], 
                 EdgeForm[{
                   GrayLevel[0.5], 
                   AbsoluteThickness[1.5], 
                   Opacity[0.66]}], {}, {}], 
                
                RectangleBox[{7.3295702840495265`, 0.}, {8.231973780043699, 
                 1.5013039559891084`}, "RoundingRadius" -> 0]},
               
               ImageSizeCache->{{258.3335869844983, 
                287.88134751805075`}, {-10.281540424319019`, 
                1495.6662347947254`}}],
              "DelayedMouseEffectStyle"],
             StatusArea[#, 1.5013039559891084`]& ,
             TagBoxNote->"1.5013039559891084"],
            StyleBox["1.5013039559891084`", {
              Directive[
               GrayLevel[0], 16]}, StripOnInput -> False]],
           Annotation[#, 
            Style[1.5013039559891084`, {
              Directive[
               GrayLevel[0], 16]}], "Tooltip"]& ]}, 
         {RGBColor[1, 0, 0], EdgeForm[{Opacity[0.637], Thickness[Small]}], 
          TagBox[
           TooltipBox[
            TagBox[
             TagBox[
              DynamicBox[{
                FEPrivate`If[
                 CurrentValue["MouseOver"], 
                 EdgeForm[{
                   GrayLevel[0.5], 
                   AbsoluteThickness[1.5], 
                   Opacity[0.66]}], {}, {}], 
                
                RectangleBox[{8.329570284049526, 0.}, {9.231973780043699, 
                 1.5013039559891084`}, "RoundingRadius" -> 0]},
               
               ImageSizeCache->{{290.5229132254729, 
                320.0706737590254}, {-10.281540424319019`, 
                1495.6662347947254`}}],
              "DelayedMouseEffectStyle"],
             StatusArea[#, 1.5013039559891084`]& ,
             TagBoxNote->"1.5013039559891084"],
            StyleBox["1.5013039559891084`", {
              Directive[
               GrayLevel[0], 16]}, StripOnInput -> False]],
           Annotation[#, 
            Style[1.5013039559891084`, {
              Directive[
               GrayLevel[0], 16]}], "Tooltip"]& ]}, 
         {RGBColor[0.5, 0, 0.5], EdgeForm[{Opacity[0.637], Thickness[Small]}], 
          TagBox[
           TooltipBox[
            TagBox[
             TagBox[
              DynamicBox[{
                FEPrivate`If[
                 CurrentValue["MouseOver"], 
                 EdgeForm[{
                   GrayLevel[0.5], 
                   AbsoluteThickness[1.5], 
                   Opacity[0.66]}], {}, {}], 
                
                RectangleBox[{9.329570284049526, 0.}, {10.231973780043699`, 
                 1.5409772285739867`}, "RoundingRadius" -> 0]},
               
               ImageSizeCache->{{322.71223946644756`, 
                352.26}, {-50.06431706345347, 1495.6662347947254`}}],
              "DelayedMouseEffectStyle"],
             StatusArea[#, 1.5409772285739867`]& ,
             TagBoxNote->"1.5409772285739867"],
            StyleBox["1.5409772285739867`", {
              Directive[
               GrayLevel[0], 16]}, StripOnInput -> False]],
           Annotation[#, 
            Style[1.5409772285739867`, {
              Directive[
               GrayLevel[0], 16]}], 
            "Tooltip"]& ]}}}, {}, {}}}, {}, {}}, {}, {}, {}, {}, {}}, {}},
  AspectRatio->NCache[GoldenRatio^(-1), 0.6180339887498948],
  Axes->{False, False},
  AxesLabel->{None, None},
  AxesOrigin->{0.554231609613984, 1.4},
  CoordinatesToolOptions:>{"DisplayFunction" -> ({
      Identity[
       Part[#, 1]], 
      Identity[
       Part[#, 2]]}& ), "CopiedValueFunction" -> ({
      Identity[
       Part[#, 1]], 
      Identity[
       Part[#, 2]]}& )},
  DisplayFunction->Identity,
  Frame->True,
  FrameLabel->{{None, None}, {None, None}},
  FrameTicks->{{Automatic, Automatic}, {{{1.1951930080116533`, 
       FormBox[
        TemplateBox[{0}, "Spacer1"], TraditionalForm], {0.004, 0}}, {
      2.1951930080116533`, 
       FormBox[
        TemplateBox[{0}, "Spacer1"], TraditionalForm], {0.004, 0}}, {
      3.1951930080116533`, 
       FormBox[
        TemplateBox[{0}, "Spacer1"], TraditionalForm], {0.004, 0}}, {
      3.8415877640203933`, 
       FormBox[
        TemplateBox[{0}, "Spacer1"], TraditionalForm], {0.008, 0}}, {
      2.1951930080116533`, 
       FormBox["\"[S]\"", TraditionalForm], {0, 0}}, {4.487982520029133, 
       FormBox[
        TemplateBox[{0}, "Spacer1"], TraditionalForm], {0.004, 0}}, {
      5.487982520029133, 
       FormBox[
        TemplateBox[{0}, "Spacer1"], TraditionalForm], {0.004, 0}}, {
      6.487982520029133, 
       FormBox[
        TemplateBox[{0}, "Spacer1"], TraditionalForm], {0.004, 0}}, {
      7.134377276037873, 
       FormBox[
        TemplateBox[{0}, "Spacer1"], TraditionalForm], {0.008, 0}}, {
      5.487982520029133, 
       FormBox["\"[I]\"", TraditionalForm], {0, 0}}, {7.780772032046613, 
       FormBox[
        TemplateBox[{0}, "Spacer1"], TraditionalForm], {0.004, 0}}, {
      8.780772032046613, 
       FormBox[
        TemplateBox[{0}, "Spacer1"], TraditionalForm], {0.004, 0}}, {
      9.780772032046613, 
       FormBox[
        TemplateBox[{0}, "Spacer1"], TraditionalForm], {0.004, 0}}, {
      8.780772032046613, 
       FormBox["\"[A]\"", TraditionalForm], {0, 0}}}, {{1.1951930080116533`, 
       FormBox[
        TemplateBox[{0}, "Spacer1"], TraditionalForm], {0.004, 0}}, {
      2.1951930080116533`, 
       FormBox[
        TemplateBox[{0}, "Spacer1"], TraditionalForm], {0.004, 0}}, {
      3.1951930080116533`, 
       FormBox[
        TemplateBox[{0}, "Spacer1"], TraditionalForm], {0.004, 0}}, {
      3.8415877640203933`, 
       FormBox[
        TemplateBox[{0}, "Spacer1"], TraditionalForm], {0.008, 0}}, {
      4.487982520029133, 
       FormBox[
        TemplateBox[{0}, "Spacer1"], TraditionalForm], {0.004, 0}}, {
      5.487982520029133, 
       FormBox[
        TemplateBox[{0}, "Spacer1"], TraditionalForm], {0.004, 0}}, {
      6.487982520029133, 
       FormBox[
        TemplateBox[{0}, "Spacer1"], TraditionalForm], {0.004, 0}}, {
      7.134377276037873, 
       FormBox[
        TemplateBox[{0}, "Spacer1"], TraditionalForm], {0.008, 0}}, {
      7.780772032046613, 
       FormBox[
        TemplateBox[{0}, "Spacer1"], TraditionalForm], {0.004, 0}}, {
      8.780772032046613, 
       FormBox[
        TemplateBox[{0}, "Spacer1"], TraditionalForm], {0.004, 0}}, {
      9.780772032046613, 
       FormBox[
        TemplateBox[{0}, "Spacer1"], TraditionalForm], {0.004, 0}}}}},
  GridLines->{None, None},
  GridLinesStyle->Directive[
    GrayLevel[0.5, 0.4]],
  LabelStyle->Directive[
    GrayLevel[0], 16],
  PlotRange->{{All, All}, {1.4, 1.6}},
  PlotRangeClipping->True,
  PlotRangePadding->{{
     Scaled[0.02], 
     Scaled[0.02]}, {0, 0}},
  Ticks->{None, Automatic}]], "Output",
 CellChangeTimes->{
  3.919511388482234*^9, 3.919511485790217*^9, {3.91951222359391*^9, 
   3.919512227502778*^9}},
 CellLabel->
  "Out[167]=",ExpressionUUID->"ab814b7c-afe7-4fff-b0ef-e987c6d19a3b"]
}, Open  ]]
}, Open  ]],

Cell[CellGroupData[{

Cell["B", "Subsection",
 CellChangeTimes->{{3.9195111542566757`*^9, 
  3.919511174932296*^9}},ExpressionUUID->"26b8771f-84b5-42b9-81a4-\
4fc775679d1a"],

Cell[BoxData[{
 RowBox[{
  RowBox[{"drug1", "[", "z_", "]"}], ":=", 
  RowBox[{
   RowBox[{
    RowBox[{"(", 
     RowBox[{"z", "-", 
      RowBox[{"1", "/", "2"}]}], ")"}], "^", "2"}], "+", "gbar", "-", 
   "\[Sigma]"}]}], "\[IndentingNewLine]", 
 RowBox[{
  RowBox[{"drug2", "[", "z_", "]"}], ":=", 
  RowBox[{
   RowBox[{"-", 
    RowBox[{
     RowBox[{"(", 
      RowBox[{"z", "-", 
       RowBox[{"1", "/", "2"}]}], ")"}], "^", "2"}]}], "+", "gbar", "-", 
   "\[Sigma]"}]}]}], "Input",
 CellChangeTimes->{{3.91951158482646*^9, 3.919511587815859*^9}},
 CellLabel->
  "In[235]:=",ExpressionUUID->"fd820a6c-ee10-41bd-a07c-14d5e040b174"],

Cell[CellGroupData[{

Cell[BoxData[
 RowBox[{"BarChart", "[", 
  RowBox[{
   RowBox[{"{", 
    RowBox[{
     RowBox[{"{", 
      RowBox[{
       RowBox[{"Style", "[", 
        RowBox[{
         RowBox[{"lambdancont", "[", 
          RowBox[{
           RowBox[{"outgsyn", "[", 
            RowBox[{
             RowBox[{
              RowBox[{"drug1", "[", "z", "]"}], "*", "0"}], ",", 
             RowBox[{"drug2", "[", "z", "]"}]}], "]"}], ",", "1"}], "]"}], 
         ",", "Blue"}], "]"}], ",", 
       RowBox[{"Style", "[", 
        RowBox[{
         RowBox[{"lambdancont", "[", 
          RowBox[{
           RowBox[{"1", "*", 
            RowBox[{"outgsyn", "[", 
             RowBox[{
              RowBox[{"drug1", "[", "z", "]"}], ",", 
              RowBox[{"0", "*", 
               RowBox[{"drug2", "[", "z", "]"}]}]}], "]"}]}], ",", "1"}], 
          "]"}], ",", "Red"}], "]"}], ",", 
       RowBox[{"Style", "[", 
        RowBox[{
         RowBox[{"lambdancont", "[", 
          RowBox[{
           RowBox[{"outgsyn", "[", 
            RowBox[{
             RowBox[{
              RowBox[{"1", "/", "2"}], " ", 
              RowBox[{"drug1", "[", "z", "]"}]}], ",", 
             RowBox[{
              RowBox[{"1", "/", "2"}], "*", 
              RowBox[{"drug2", "[", "z", "]"}]}]}], "]"}], ",", "1"}], "]"}], 
         ",", "Purple"}], "]"}]}], "}"}], ",", 
     RowBox[{"{", 
      RowBox[{
       RowBox[{"Style", "[", 
        RowBox[{
         RowBox[{"lambdancont", "[", 
          RowBox[{
           RowBox[{"outgind", "[", 
            RowBox[{
             RowBox[{
              RowBox[{"drug1", "[", "z", "]"}], "*", "0"}], ",", 
             RowBox[{"drug2", "[", "z", "]"}]}], "]"}], ",", "1"}], "]"}], 
         ",", "Blue"}], "]"}], ",", 
       RowBox[{"Style", "[", 
        RowBox[{
         RowBox[{"lambdancont", "[", 
          RowBox[{
           RowBox[{"outgind", "[", 
            RowBox[{
             RowBox[{"1", "*", 
              RowBox[{"drug1", "[", "z", "]"}]}], ",", 
             RowBox[{"0", "*", 
              RowBox[{"drug2", "[", "z", "]"}]}]}], "]"}], ",", "1"}], "]"}], 
         ",", "Red"}], "]"}], ",", 
       RowBox[{"Style", "[", 
        RowBox[{
         RowBox[{"lambdancont", "[", 
          RowBox[{
           RowBox[{"outgind", "[", 
            RowBox[{
             RowBox[{
              RowBox[{"1", "/", "2"}], "*", 
              RowBox[{"drug1", "[", "z", "]"}]}], ",", 
             RowBox[{
              RowBox[{"1", "/", "2"}], "*", 
              RowBox[{"drug2", "[", "z", "]"}]}]}], "]"}], ",", "1"}], "]"}], 
         ",", "Purple"}], "]"}]}], "}"}], ",", 
     RowBox[{"{", 
      RowBox[{
       RowBox[{"Style", "[", 
        RowBox[{
         RowBox[{"lambdancont", "[", 
          RowBox[{
           RowBox[{"outganta", "[", 
            RowBox[{
             RowBox[{
              RowBox[{"drug1", "[", "z", "]"}], "*", "0"}], ",", 
             RowBox[{"drug2", "[", "z", "]"}]}], "]"}], ",", "1"}], "]"}], 
         ",", "Blue"}], "]"}], ",", 
       RowBox[{"Style", "[", 
        RowBox[{
         RowBox[{"lambdancont", "[", 
          RowBox[{
           RowBox[{"outganta", "[", 
            RowBox[{
             RowBox[{"1", "*", 
              RowBox[{"drug1", "[", "z", "]"}]}], ",", 
             RowBox[{"0", "*", 
              RowBox[{"drug2", "[", "z", "]"}]}]}], "]"}], ",", "1"}], "]"}], 
         ",", "Red"}], "]"}], ",", 
       RowBox[{"Style", "[", 
        RowBox[{
         RowBox[{"lambdancont", "[", 
          RowBox[{
           RowBox[{"outganta", "[", 
            RowBox[{
             RowBox[{
              RowBox[{"1", "/", "2"}], "*", 
              RowBox[{"drug1", "[", "z", "]"}]}], ",", 
             RowBox[{
              RowBox[{"1", "/", "2"}], "*", 
              RowBox[{"drug2", "[", "z", "]"}]}]}], "]"}], ",", "1"}], "]"}], 
         ",", "Purple"}], "]"}]}], "}"}]}], "}"}], ",", 
   RowBox[{"PlotRange", "->", 
    RowBox[{"{", 
     RowBox[{
      RowBox[{"{", 
       RowBox[{"Automatic", ",", "Automatic"}], "}"}], ",", 
      RowBox[{"{", 
       RowBox[{"1.4", ",", "1.7"}], "}"}]}], "}"}]}], ",", 
   RowBox[{"Frame", "->", "True"}], ",", 
   RowBox[{"LabelStyle", "->", 
    RowBox[{"Directive", "[", 
     RowBox[{"Black", ",", "16"}], "]"}]}], ",", 
   RowBox[{"PlotRangeClipping", "->", "True"}], ",", 
   RowBox[{"ChartLabels", "->", 
    RowBox[{"{", 
     RowBox[{
      RowBox[{"{", 
       RowBox[{"\"\<[S]\>\"", ",", "\"\<[I]\>\"", ",", "\"\<[A]\>\""}], "}"}],
       ",", "None"}], "}"}]}]}], "]"}]], "Input",
 CellChangeTimes->{{3.919172259168779*^9, 3.9191722599827013`*^9}, {
   3.919172487037952*^9, 3.91917256814325*^9}, {3.919172655346089*^9, 
   3.919172687934273*^9}, {3.9191727640782967`*^9, 3.919172767868875*^9}, {
   3.919172867050811*^9, 3.9191728713243313`*^9}, {3.9191729387914457`*^9, 
   3.919172943376121*^9}, {3.91917299560572*^9, 3.919172996768982*^9}, {
   3.919511451579438*^9, 3.919511484814836*^9}, 3.9195122229583693`*^9, {
   3.919513922610876*^9, 3.9195139230190907`*^9}},
 CellLabel->
  "In[238]:=",ExpressionUUID->"deae77af-a1f9-4fdc-a6bf-7c92e5913728"],

Cell[BoxData[
 GraphicsBox[{{
    {Opacity[0], 
     PointBox[{{0.554231609613984, 1.4}, {10.231973780043699`, 
      1.4}}]}, {{}, {{{}, {{}, {
         {RGBColor[0, 0, 1], EdgeForm[{Opacity[0.637], Thickness[Small]}], 
          TagBox[
           TooltipBox[
            TagBox[
             TagBox[
              DynamicBox[{
                FEPrivate`If[
                 CurrentValue["MouseOver"], 
                 EdgeForm[{
                   GrayLevel[0.5], 
                   AbsoluteThickness[1.5], 
                   Opacity[0.66]}], {}, {}], 
                
                RectangleBox[{0.7439912600145666, 0.}, {1.64639475600874, 
                 1.6339766975012728`}, "RoundingRadius" -> 0]},
               
               ImageSizeCache->{{46.34823529411766, 
                75.89599582767015}, {-65.11297566511644, 
                1027.7114996462644`}}],
              "DelayedMouseEffectStyle"],
             StatusArea[#, 1.6339766975012728`]& ,
             TagBoxNote->"1.6339766975012728"],
            StyleBox["1.6339766975012728`", {
              Directive[
               GrayLevel[0], 16]}, StripOnInput -> False]],
           Annotation[#, 
            Style[1.6339766975012728`, {
              Directive[
               GrayLevel[0], 16]}], "Tooltip"]& ]}, 
         {RGBColor[1, 0, 0], EdgeForm[{Opacity[0.637], Thickness[Small]}], 
          TagBox[
           TooltipBox[
            TagBox[
             TagBox[
              DynamicBox[{
                FEPrivate`If[
                 CurrentValue["MouseOver"], 
                 EdgeForm[{
                   GrayLevel[0.5], 
                   AbsoluteThickness[1.5], 
                   Opacity[0.66]}], {}, {}], 
                
                RectangleBox[{1.7439912600145666`, 0.}, {2.64639475600874, 
                 1.5686312144769439`}, "RoundingRadius" -> 0]},
               
               ImageSizeCache->{{78.5375615350923, 
                108.08532206864479`}, {-21.429078233976043`, 
                1027.7114996462644`}}],
              "DelayedMouseEffectStyle"],
             StatusArea[#, 1.5686312144769439`]& ,
             TagBoxNote->"1.5686312144769439"],
            StyleBox["1.5686312144769439`", {
              Directive[
               GrayLevel[0], 16]}, StripOnInput -> False]],
           Annotation[#, 
            Style[1.5686312144769439`, {
              Directive[
               GrayLevel[0], 16]}], "Tooltip"]& ]}, 
         {RGBColor[0.5, 0, 0.5], EdgeForm[{Opacity[0.637], Thickness[Small]}], 
          TagBox[
           TooltipBox[
            TagBox[
             TagBox[
              DynamicBox[{
                FEPrivate`If[
                 CurrentValue["MouseOver"], 
                 EdgeForm[{
                   GrayLevel[0.5], 
                   AbsoluteThickness[1.5], 
                   Opacity[0.66]}], {}, {}], 
                
                RectangleBox[{2.7439912600145666`, 0.}, {3.64639475600874, 
                 1.579446125356969}, "RoundingRadius" -> 0]},
               
               ImageSizeCache->{{110.72688777606692`, 
                140.27464830961944`}, {-28.658919314713785`, 
                1027.7114996462644`}}],
              "DelayedMouseEffectStyle"],
             StatusArea[#, 1.579446125356969]& ,
             TagBoxNote->"1.579446125356969"],
            StyleBox["1.579446125356969`", {
              Directive[
               GrayLevel[0], 16]}, StripOnInput -> False]],
           Annotation[#, 
            Style[1.579446125356969, {
              Directive[
               GrayLevel[0], 16]}], "Tooltip"]& ]}}}, {}, {}}, {{}, {{}, {
         {RGBColor[0, 0, 1], EdgeForm[{Opacity[0.637], Thickness[Small]}], 
          TagBox[
           TooltipBox[
            TagBox[
             TagBox[
              DynamicBox[{
                FEPrivate`If[
                 CurrentValue["MouseOver"], 
                 EdgeForm[{
                   GrayLevel[0.5], 
                   AbsoluteThickness[1.5], 
                   Opacity[0.66]}], {}, {}], 
                
                RectangleBox[{4.0367807720320465`, 0.}, {4.93918426802622, 
                 1.6339766975012728`}, "RoundingRadius" -> 0]},
               
               ImageSizeCache->{{152.340911139308, 
                181.88867167286048`}, {-65.11297566511644, 
                1027.7114996462644`}}],
              "DelayedMouseEffectStyle"],
             StatusArea[#, 1.6339766975012728`]& ,
             TagBoxNote->"1.6339766975012728"],
            StyleBox["1.6339766975012728`", {
              Directive[
               GrayLevel[0], 16]}, StripOnInput -> False]],
           Annotation[#, 
            Style[1.6339766975012728`, {
              Directive[
               GrayLevel[0], 16]}], "Tooltip"]& ]}, 
         {RGBColor[1, 0, 0], EdgeForm[{Opacity[0.637], Thickness[Small]}], 
          TagBox[
           TooltipBox[
            TagBox[
             TagBox[
              DynamicBox[{
                FEPrivate`If[
                 CurrentValue["MouseOver"], 
                 EdgeForm[{
                   GrayLevel[0.5], 
                   AbsoluteThickness[1.5], 
                   Opacity[0.66]}], {}, {}], 
                
                RectangleBox[{5.0367807720320465`, 0.}, {5.93918426802622, 
                 1.5686312144769439`}, "RoundingRadius" -> 0]},
               
               ImageSizeCache->{{184.5302373802826, 
                214.0779979138351}, {-21.429078233976043`, 
                1027.7114996462644`}}],
              "DelayedMouseEffectStyle"],
             StatusArea[#, 1.5686312144769439`]& ,
             TagBoxNote->"1.5686312144769439"],
            StyleBox["1.5686312144769439`", {
              Directive[
               GrayLevel[0], 16]}, StripOnInput -> False]],
           Annotation[#, 
            Style[1.5686312144769439`, {
              Directive[
               GrayLevel[0], 16]}], "Tooltip"]& ]}, 
         {RGBColor[0.5, 0, 0.5], EdgeForm[{Opacity[0.637], Thickness[Small]}], 
          TagBox[
           TooltipBox[
            TagBox[
             TagBox[
              DynamicBox[{
                FEPrivate`If[
                 CurrentValue["MouseOver"], 
                 EdgeForm[{
                   GrayLevel[0.5], 
                   AbsoluteThickness[1.5], 
                   Opacity[0.66]}], {}, {}], 
                
                RectangleBox[{6.0367807720320465`, 0.}, {6.93918426802622, 
                 1.6013039559891085`}, "RoundingRadius" -> 0]},
               
               ImageSizeCache->{{216.71956362125727`, 
                246.26732415480976`}, {-43.27102694954624, 
                1027.7114996462644`}}],
              "DelayedMouseEffectStyle"],
             StatusArea[#, 1.6013039559891085`]& ,
             TagBoxNote->"1.6013039559891085"],
            StyleBox["1.6013039559891085`", {
              Directive[
               GrayLevel[0], 16]}, StripOnInput -> False]],
           Annotation[#, 
            Style[1.6013039559891085`, {
              Directive[
               GrayLevel[0], 16]}], "Tooltip"]& ]}}}, {}, {}}, {{}, {{}, {
         {RGBColor[0, 0, 1], EdgeForm[{Opacity[0.637], Thickness[Small]}], 
          TagBox[
           TooltipBox[
            TagBox[
             TagBox[
              DynamicBox[{
                FEPrivate`If[
                 CurrentValue["MouseOver"], 
                 EdgeForm[{
                   GrayLevel[0.5], 
                   AbsoluteThickness[1.5], 
                   Opacity[0.66]}], {}, {}], 
                
                RectangleBox[{7.3295702840495265`, 0.}, {8.231973780043699, 
                 1.6339766975012728`}, "RoundingRadius" -> 0]},
               
               ImageSizeCache->{{258.3335869844983, 
                287.8813475180508}, {-65.11297566511644, 
                1027.7114996462644`}}],
              "DelayedMouseEffectStyle"],
             StatusArea[#, 1.6339766975012728`]& ,
             TagBoxNote->"1.6339766975012728"],
            StyleBox["1.6339766975012728`", {
              Directive[
               GrayLevel[0], 16]}, StripOnInput -> False]],
           Annotation[#, 
            Style[1.6339766975012728`, {
              Directive[
               GrayLevel[0], 16]}], "Tooltip"]& ]}, 
         {RGBColor[1, 0, 0], EdgeForm[{Opacity[0.637], Thickness[Small]}], 
          TagBox[
           TooltipBox[
            TagBox[
             TagBox[
              DynamicBox[{
                FEPrivate`If[
                 CurrentValue["MouseOver"], 
                 EdgeForm[{
                   GrayLevel[0.5], 
                   AbsoluteThickness[1.5], 
                   Opacity[0.66]}], {}, {}], 
                
                RectangleBox[{8.329570284049526, 0.}, {9.231973780043699, 
                 1.5686312144769439`}, "RoundingRadius" -> 0]},
               
               ImageSizeCache->{{290.52291322547296`, 
                320.07067375902545`}, {-21.429078233976043`, 
                1027.7114996462644`}}],
              "DelayedMouseEffectStyle"],
             StatusArea[#, 1.5686312144769439`]& ,
             TagBoxNote->"1.5686312144769439"],
            StyleBox["1.5686312144769439`", {
              Directive[
               GrayLevel[0], 16]}, StripOnInput -> False]],
           Annotation[#, 
            Style[1.5686312144769439`, {
              Directive[
               GrayLevel[0], 16]}], "Tooltip"]& ]}, 
         {RGBColor[0.5, 0, 0.5], EdgeForm[{Opacity[0.637], Thickness[Small]}], 
          TagBox[
           TooltipBox[
            TagBox[
             TagBox[
              DynamicBox[{
                FEPrivate`If[
                 CurrentValue["MouseOver"], 
                 EdgeForm[{
                   GrayLevel[0.5], 
                   AbsoluteThickness[1.5], 
                   Opacity[0.66]}], {}, {}], 
                
                RectangleBox[{9.329570284049526, 0.}, {10.231973780043699`, 
                 1.6231617866212478`}, "RoundingRadius" -> 0]},
               
               ImageSizeCache->{{322.7122394664476, 
                352.2600000000001}, {-57.883134584378695`, 
                1027.7114996462644`}}],
              "DelayedMouseEffectStyle"],
             StatusArea[#, 1.6231617866212478`]& ,
             TagBoxNote->"1.6231617866212478"],
            StyleBox["1.6231617866212478`", {
              Directive[
               GrayLevel[0], 16]}, StripOnInput -> False]],
           Annotation[#, 
            Style[1.6231617866212478`, {
              Directive[
               GrayLevel[0], 16]}], 
            "Tooltip"]& ]}}}, {}, {}}}, {}, {}}, {}, {}, {}, {}, {}}, {}},
  AspectRatio->NCache[GoldenRatio^(-1), 0.6180339887498948],
  Axes->{False, False},
  AxesLabel->{None, None},
  AxesOrigin->{0.554231609613984, 1.4},
  CoordinatesToolOptions:>{"DisplayFunction" -> ({
      Identity[
       Part[#, 1]], 
      Identity[
       Part[#, 2]]}& ), "CopiedValueFunction" -> ({
      Identity[
       Part[#, 1]], 
      Identity[
       Part[#, 2]]}& )},
  DisplayFunction->Identity,
  Frame->True,
  FrameLabel->{{None, None}, {None, None}},
  FrameTicks->{{Automatic, Automatic}, {{{1.1951930080116533`, 
       FormBox[
        TemplateBox[{0}, "Spacer1"], TraditionalForm], {0.004, 0}}, {
      2.1951930080116533`, 
       FormBox[
        TemplateBox[{0}, "Spacer1"], TraditionalForm], {0.004, 0}}, {
      3.1951930080116533`, 
       FormBox[
        TemplateBox[{0}, "Spacer1"], TraditionalForm], {0.004, 0}}, {
      3.8415877640203933`, 
       FormBox[
        TemplateBox[{0}, "Spacer1"], TraditionalForm], {0.008, 0}}, {
      2.1951930080116533`, 
       FormBox["\"[S]\"", TraditionalForm], {0, 0}}, {4.487982520029133, 
       FormBox[
        TemplateBox[{0}, "Spacer1"], TraditionalForm], {0.004, 0}}, {
      5.487982520029133, 
       FormBox[
        TemplateBox[{0}, "Spacer1"], TraditionalForm], {0.004, 0}}, {
      6.487982520029133, 
       FormBox[
        TemplateBox[{0}, "Spacer1"], TraditionalForm], {0.004, 0}}, {
      7.134377276037873, 
       FormBox[
        TemplateBox[{0}, "Spacer1"], TraditionalForm], {0.008, 0}}, {
      5.487982520029133, 
       FormBox["\"[I]\"", TraditionalForm], {0, 0}}, {7.780772032046613, 
       FormBox[
        TemplateBox[{0}, "Spacer1"], TraditionalForm], {0.004, 0}}, {
      8.780772032046613, 
       FormBox[
        TemplateBox[{0}, "Spacer1"], TraditionalForm], {0.004, 0}}, {
      9.780772032046613, 
       FormBox[
        TemplateBox[{0}, "Spacer1"], TraditionalForm], {0.004, 0}}, {
      8.780772032046613, 
       FormBox["\"[A]\"", TraditionalForm], {0, 0}}}, {{1.1951930080116533`, 
       FormBox[
        TemplateBox[{0}, "Spacer1"], TraditionalForm], {0.004, 0}}, {
      2.1951930080116533`, 
       FormBox[
        TemplateBox[{0}, "Spacer1"], TraditionalForm], {0.004, 0}}, {
      3.1951930080116533`, 
       FormBox[
        TemplateBox[{0}, "Spacer1"], TraditionalForm], {0.004, 0}}, {
      3.8415877640203933`, 
       FormBox[
        TemplateBox[{0}, "Spacer1"], TraditionalForm], {0.008, 0}}, {
      4.487982520029133, 
       FormBox[
        TemplateBox[{0}, "Spacer1"], TraditionalForm], {0.004, 0}}, {
      5.487982520029133, 
       FormBox[
        TemplateBox[{0}, "Spacer1"], TraditionalForm], {0.004, 0}}, {
      6.487982520029133, 
       FormBox[
        TemplateBox[{0}, "Spacer1"], TraditionalForm], {0.004, 0}}, {
      7.134377276037873, 
       FormBox[
        TemplateBox[{0}, "Spacer1"], TraditionalForm], {0.008, 0}}, {
      7.780772032046613, 
       FormBox[
        TemplateBox[{0}, "Spacer1"], TraditionalForm], {0.004, 0}}, {
      8.780772032046613, 
       FormBox[
        TemplateBox[{0}, "Spacer1"], TraditionalForm], {0.004, 0}}, {
      9.780772032046613, 
       FormBox[
        TemplateBox[{0}, "Spacer1"], TraditionalForm], {0.004, 0}}}}},
  GridLines->{None, None},
  GridLinesStyle->Directive[
    GrayLevel[0.5, 0.4]],
  LabelStyle->Directive[
    GrayLevel[0], 16],
  PlotRange->{{All, All}, {1.4, 1.7}},
  PlotRangeClipping->True,
  PlotRangePadding->{{
     Scaled[0.02], 
     Scaled[0.02]}, {0, 0}},
  Ticks->{None, Automatic}]], "Output",
 CellChangeTimes->{{3.91951164032347*^9, 3.919511677307633*^9}, 
   3.919512227672555*^9, {3.919513889926536*^9, 3.919513923743034*^9}},
 CellLabel->
  "Out[238]=",ExpressionUUID->"b51cb061-c872-4e9c-a1f1-7c195a99dbda"]
}, Open  ]]
}, Open  ]],

Cell[CellGroupData[{

Cell["C", "Subsection",
 CellChangeTimes->{{3.9195111542566757`*^9, 
  3.919511177138588*^9}},ExpressionUUID->"992c67ed-3c41-4a9c-8303-\
8ac115a1728e"],

Cell[BoxData[{
 RowBox[{
  RowBox[{"drug1", "[", "z_", "]"}], ":=", 
  RowBox[{"gbar", "-", "\[Sigma]", "+", 
   RowBox[{"\[Sigma]", "*", "z"}]}]}], "\[IndentingNewLine]", 
 RowBox[{
  RowBox[{"drug2", "[", "z_", "]"}], ":=", 
  RowBox[{"gbar", "-", "\[Sigma]", "+", 
   RowBox[{"3", "\[Sigma]", "*", "z"}]}]}]}], "Input",
 CellChangeTimes->{{3.919511698419643*^9, 3.919511701950321*^9}},
 CellLabel->
  "In[171]:=",ExpressionUUID->"3d10eec6-4e33-4606-8af6-e60350055325"],

Cell[CellGroupData[{

Cell[BoxData[
 RowBox[{"BarChart", "[", 
  RowBox[{
   RowBox[{"{", 
    RowBox[{
     RowBox[{"{", 
      RowBox[{
       RowBox[{"Style", "[", 
        RowBox[{
         RowBox[{"lambdancont", "[", 
          RowBox[{
           RowBox[{"outgsyn", "[", 
            RowBox[{
             RowBox[{
              RowBox[{"drug1", "[", "z", "]"}], "*", "0"}], ",", 
             RowBox[{"drug2", "[", "z", "]"}]}], "]"}], ",", "1"}], "]"}], 
         ",", "Blue"}], "]"}], ",", 
       RowBox[{"Style", "[", 
        RowBox[{
         RowBox[{"lambdancont", "[", 
          RowBox[{
           RowBox[{"1", "*", 
            RowBox[{"outgsyn", "[", 
             RowBox[{
              RowBox[{"drug1", "[", "z", "]"}], ",", 
              RowBox[{"0", "*", 
               RowBox[{"drug2", "[", "z", "]"}]}]}], "]"}]}], ",", "1"}], 
          "]"}], ",", "Red"}], "]"}], ",", 
       RowBox[{"Style", "[", 
        RowBox[{
         RowBox[{"lambdancont", "[", 
          RowBox[{
           RowBox[{"outgsyn", "[", 
            RowBox[{
             RowBox[{
              RowBox[{"1", "/", "2"}], " ", 
              RowBox[{"drug1", "[", "z", "]"}]}], ",", 
             RowBox[{
              RowBox[{"1", "/", "2"}], "*", 
              RowBox[{"drug2", "[", "z", "]"}]}]}], "]"}], ",", "1"}], "]"}], 
         ",", "Purple"}], "]"}]}], "}"}], ",", 
     RowBox[{"{", 
      RowBox[{
       RowBox[{"Style", "[", 
        RowBox[{
         RowBox[{"lambdancont", "[", 
          RowBox[{
           RowBox[{"outgind", "[", 
            RowBox[{
             RowBox[{
              RowBox[{"drug1", "[", "z", "]"}], "*", "0"}], ",", 
             RowBox[{"drug2", "[", "z", "]"}]}], "]"}], ",", "1"}], "]"}], 
         ",", "Blue"}], "]"}], ",", 
       RowBox[{"Style", "[", 
        RowBox[{
         RowBox[{"lambdancont", "[", 
          RowBox[{
           RowBox[{"outgind", "[", 
            RowBox[{
             RowBox[{"1", "*", 
              RowBox[{"drug1", "[", "z", "]"}]}], ",", 
             RowBox[{"0", "*", 
              RowBox[{"drug2", "[", "z", "]"}]}]}], "]"}], ",", "1"}], "]"}], 
         ",", "Red"}], "]"}], ",", 
       RowBox[{"Style", "[", 
        RowBox[{
         RowBox[{"lambdancont", "[", 
          RowBox[{
           RowBox[{"outgind", "[", 
            RowBox[{
             RowBox[{
              RowBox[{"1", "/", "2"}], "*", 
              RowBox[{"drug1", "[", "z", "]"}]}], ",", 
             RowBox[{
              RowBox[{"1", "/", "2"}], "*", 
              RowBox[{"drug2", "[", "z", "]"}]}]}], "]"}], ",", "1"}], "]"}], 
         ",", "Purple"}], "]"}]}], "}"}], ",", 
     RowBox[{"{", 
      RowBox[{
       RowBox[{"Style", "[", 
        RowBox[{
         RowBox[{"lambdancont", "[", 
          RowBox[{
           RowBox[{"outganta", "[", 
            RowBox[{
             RowBox[{
              RowBox[{"drug1", "[", "z", "]"}], "*", "0"}], ",", 
             RowBox[{"drug2", "[", "z", "]"}]}], "]"}], ",", "1"}], "]"}], 
         ",", "Blue"}], "]"}], ",", 
       RowBox[{"Style", "[", 
        RowBox[{
         RowBox[{"lambdancont", "[", 
          RowBox[{
           RowBox[{"outganta", "[", 
            RowBox[{
             RowBox[{"1", "*", 
              RowBox[{"drug1", "[", "z", "]"}]}], ",", 
             RowBox[{"0", "*", 
              RowBox[{"drug2", "[", "z", "]"}]}]}], "]"}], ",", "1"}], "]"}], 
         ",", "Red"}], "]"}], ",", 
       RowBox[{"Style", "[", 
        RowBox[{
         RowBox[{"lambdancont", "[", 
          RowBox[{
           RowBox[{"outganta", "[", 
            RowBox[{
             RowBox[{
              RowBox[{"1", "/", "2"}], "*", 
              RowBox[{"drug1", "[", "z", "]"}]}], ",", 
             RowBox[{
              RowBox[{"1", "/", "2"}], "*", 
              RowBox[{"drug2", "[", "z", "]"}]}]}], "]"}], ",", "1"}], "]"}], 
         ",", "Purple"}], "]"}]}], "}"}]}], "}"}], ",", 
   RowBox[{"PlotRange", "->", 
    RowBox[{"{", 
     RowBox[{
      RowBox[{"{", 
       RowBox[{"Automatic", ",", "Automatic"}], "}"}], ",", 
      RowBox[{"{", 
       RowBox[{"1.4", ",", "1.6"}], "}"}]}], "}"}]}], ",", 
   RowBox[{"Frame", "->", "True"}], ",", 
   RowBox[{"LabelStyle", "->", 
    RowBox[{"Directive", "[", 
     RowBox[{"Black", ",", "16"}], "]"}]}], ",", 
   RowBox[{"PlotRangeClipping", "->", "True"}], ",", 
   RowBox[{"ChartLabels", "->", 
    RowBox[{"{", 
     RowBox[{
      RowBox[{"{", 
       RowBox[{"\"\<[S]\>\"", ",", "\"\<[I]\>\"", ",", "\"\<[A]\>\""}], "}"}],
       ",", "None"}], "}"}]}]}], "]"}]], "Input",
 CellChangeTimes->{{3.9195117242382727`*^9, 3.919511735638929*^9}, 
   3.9195122178286343`*^9},
 CellLabel->
  "In[173]:=",ExpressionUUID->"9a6c930e-3793-48d4-9a3c-a9d1730ba80c"],

Cell[BoxData[
 GraphicsBox[{{
    {Opacity[0], 
     PointBox[{{0.554231609613984, 1.4}, {10.231973780043699`, 
      1.4}}]}, {{}, {{{}, {{}, {
         {RGBColor[0, 0, 1], EdgeForm[{Opacity[0.637], Thickness[Small]}], 
          TagBox[
           TooltipBox[
            TagBox[
             TagBox[
              DynamicBox[{
                FEPrivate`If[
                 CurrentValue["MouseOver"], 
                 EdgeForm[{
                   GrayLevel[0.5], 
                   AbsoluteThickness[1.5], 
                   Opacity[0.66]}], {}, {}], 
                
                RectangleBox[{0.7439912600145666, 0.}, {1.64639475600874, 
                 1.451303955989108}, "RoundingRadius" -> 0]},
               
               ImageSizeCache->{{46.34823529411765, 75.89599582767013}, {
                39.85646691301645, 1495.6662347947254`}}],
              "DelayedMouseEffectStyle"],
             StatusArea[#, 1.451303955989108]& ,
             TagBoxNote->"1.451303955989108"],
            StyleBox["1.451303955989108`", {
              Directive[
               GrayLevel[0], 16]}, StripOnInput -> False]],
           Annotation[#, 
            Style[1.451303955989108, {
              Directive[
               GrayLevel[0], 16]}], "Tooltip"]& ]}, 
         {RGBColor[1, 0, 0], EdgeForm[{Opacity[0.637], Thickness[Small]}], 
          TagBox[
           TooltipBox[
            TagBox[
             TagBox[
              DynamicBox[{
                FEPrivate`If[
                 CurrentValue["MouseOver"], 
                 EdgeForm[{
                   GrayLevel[0.5], 
                   AbsoluteThickness[1.5], 
                   Opacity[0.66]}], {}, {}], 
                
                RectangleBox[{1.7439912600145666`, 0.}, {2.64639475600874, 
                 1.5513039559891086`}, "RoundingRadius" -> 0]},
               
               ImageSizeCache->{{78.53756153509228, 
                108.08532206864476`}, {-60.419547761654485`, 
                1495.6662347947254`}}],
              "DelayedMouseEffectStyle"],
             StatusArea[#, 1.5513039559891086`]& ,
             TagBoxNote->"1.5513039559891086"],
            StyleBox["1.5513039559891086`", {
              Directive[
               GrayLevel[0], 16]}, StripOnInput -> False]],
           Annotation[#, 
            Style[1.5513039559891086`, {
              Directive[
               GrayLevel[0], 16]}], "Tooltip"]& ]}, 
         {RGBColor[0.5, 0, 0.5], EdgeForm[{Opacity[0.637], Thickness[Small]}], 
          TagBox[
           TooltipBox[
            TagBox[
             TagBox[
              DynamicBox[{
                FEPrivate`If[
                 CurrentValue["MouseOver"], 
                 EdgeForm[{
                   GrayLevel[0.5], 
                   AbsoluteThickness[1.5], 
                   Opacity[0.66]}], {}, {}], 
                
                RectangleBox[{2.7439912600145666`, 0.}, {3.64639475600874, 
                 1.461683910427767}, "RoundingRadius" -> 0]},
               
               ImageSizeCache->{{110.72688777606692`, 140.2746483096194}, {
                29.447862276882688`, 1495.6662347947254`}}],
              "DelayedMouseEffectStyle"],
             StatusArea[#, 1.461683910427767]& ,
             TagBoxNote->"1.461683910427767"],
            StyleBox["1.461683910427767`", {
              Directive[
               GrayLevel[0], 16]}, StripOnInput -> False]],
           Annotation[#, 
            Style[1.461683910427767, {
              Directive[
               GrayLevel[0], 16]}], "Tooltip"]& ]}}}, {}, {}}, {{}, {{}, {
         {RGBColor[0, 0, 1], EdgeForm[{Opacity[0.637], Thickness[Small]}], 
          TagBox[
           TooltipBox[
            TagBox[
             TagBox[
              DynamicBox[{
                FEPrivate`If[
                 CurrentValue["MouseOver"], 
                 EdgeForm[{
                   GrayLevel[0.5], 
                   AbsoluteThickness[1.5], 
                   Opacity[0.66]}], {}, {}], 
                
                RectangleBox[{4.0367807720320465`, 0.}, {4.93918426802622, 
                 1.451303955989108}, "RoundingRadius" -> 0]},
               
               ImageSizeCache->{{152.34091113930796`, 181.88867167286045`}, {
                39.85646691301645, 1495.6662347947254`}}],
              "DelayedMouseEffectStyle"],
             StatusArea[#, 1.451303955989108]& ,
             TagBoxNote->"1.451303955989108"],
            StyleBox["1.451303955989108`", {
              Directive[
               GrayLevel[0], 16]}, StripOnInput -> False]],
           Annotation[#, 
            Style[1.451303955989108, {
              Directive[
               GrayLevel[0], 16]}], "Tooltip"]& ]}, 
         {RGBColor[1, 0, 0], EdgeForm[{Opacity[0.637], Thickness[Small]}], 
          TagBox[
           TooltipBox[
            TagBox[
             TagBox[
              DynamicBox[{
                FEPrivate`If[
                 CurrentValue["MouseOver"], 
                 EdgeForm[{
                   GrayLevel[0.5], 
                   AbsoluteThickness[1.5], 
                   Opacity[0.66]}], {}, {}], 
                
                RectangleBox[{5.0367807720320465`, 0.}, {5.93918426802622, 
                 1.5513039559891086`}, "RoundingRadius" -> 0]},
               
               ImageSizeCache->{{184.53023738028259`, 
                214.07799791383508`}, {-60.419547761654485`, 
                1495.6662347947254`}}],
              "DelayedMouseEffectStyle"],
             StatusArea[#, 1.5513039559891086`]& ,
             TagBoxNote->"1.5513039559891086"],
            StyleBox["1.5513039559891086`", {
              Directive[
               GrayLevel[0], 16]}, StripOnInput -> False]],
           Annotation[#, 
            Style[1.5513039559891086`, {
              Directive[
               GrayLevel[0], 16]}], "Tooltip"]& ]}, 
         {RGBColor[0.5, 0, 0.5], EdgeForm[{Opacity[0.637], Thickness[Small]}], 
          TagBox[
           TooltipBox[
            TagBox[
             TagBox[
              DynamicBox[{
                FEPrivate`If[
                 CurrentValue["MouseOver"], 
                 EdgeForm[{
                   GrayLevel[0.5], 
                   AbsoluteThickness[1.5], 
                   Opacity[0.66]}], {}, {}], 
                
                RectangleBox[{6.0367807720320465`, 0.}, {6.93918426802622, 
                 1.5013039559891084`}, "RoundingRadius" -> 0]},
               
               ImageSizeCache->{{216.7195636212572, 
                246.2673241548097}, {-10.281540424319019`, 
                1495.6662347947254`}}],
              "DelayedMouseEffectStyle"],
             StatusArea[#, 1.5013039559891084`]& ,
             TagBoxNote->"1.5013039559891084"],
            StyleBox["1.5013039559891084`", {
              Directive[
               GrayLevel[0], 16]}, StripOnInput -> False]],
           Annotation[#, 
            Style[1.5013039559891084`, {
              Directive[
               GrayLevel[0], 16]}], "Tooltip"]& ]}}}, {}, {}}, {{}, {{}, {
         {RGBColor[0, 0, 1], EdgeForm[{Opacity[0.637], Thickness[Small]}], 
          TagBox[
           TooltipBox[
            TagBox[
             TagBox[
              DynamicBox[{
                FEPrivate`If[
                 CurrentValue["MouseOver"], 
                 EdgeForm[{
                   GrayLevel[0.5], 
                   AbsoluteThickness[1.5], 
                   Opacity[0.66]}], {}, {}], 
                
                RectangleBox[{7.3295702840495265`, 0.}, {8.231973780043699, 
                 1.451303955989108}, "RoundingRadius" -> 0]},
               
               ImageSizeCache->{{258.3335869844983, 287.88134751805075`}, {
                39.85646691301645, 1495.6662347947254`}}],
              "DelayedMouseEffectStyle"],
             StatusArea[#, 1.451303955989108]& ,
             TagBoxNote->"1.451303955989108"],
            StyleBox["1.451303955989108`", {
              Directive[
               GrayLevel[0], 16]}, StripOnInput -> False]],
           Annotation[#, 
            Style[1.451303955989108, {
              Directive[
               GrayLevel[0], 16]}], "Tooltip"]& ]}, 
         {RGBColor[1, 0, 0], EdgeForm[{Opacity[0.637], Thickness[Small]}], 
          TagBox[
           TooltipBox[
            TagBox[
             TagBox[
              DynamicBox[{
                FEPrivate`If[
                 CurrentValue["MouseOver"], 
                 EdgeForm[{
                   GrayLevel[0.5], 
                   AbsoluteThickness[1.5], 
                   Opacity[0.66]}], {}, {}], 
                
                RectangleBox[{8.329570284049526, 0.}, {9.231973780043699, 
                 1.5513039559891086`}, "RoundingRadius" -> 0]},
               
               ImageSizeCache->{{290.5229132254729, 
                320.0706737590254}, {-60.419547761654485`, 
                1495.6662347947254`}}],
              "DelayedMouseEffectStyle"],
             StatusArea[#, 1.5513039559891086`]& ,
             TagBoxNote->"1.5513039559891086"],
            StyleBox["1.5513039559891086`", {
              Directive[
               GrayLevel[0], 16]}, StripOnInput -> False]],
           Annotation[#, 
            Style[1.5513039559891086`, {
              Directive[
               GrayLevel[0], 16]}], "Tooltip"]& ]}, 
         {RGBColor[0.5, 0, 0.5], EdgeForm[{Opacity[0.637], Thickness[Small]}], 
          TagBox[
           TooltipBox[
            TagBox[
             TagBox[
              DynamicBox[{
                FEPrivate`If[
                 CurrentValue["MouseOver"], 
                 EdgeForm[{
                   GrayLevel[0.5], 
                   AbsoluteThickness[1.5], 
                   Opacity[0.66]}], {}, {}], 
                
                RectangleBox[{9.329570284049526, 0.}, {10.231973780043699`, 
                 1.5409240015504495`}, "RoundingRadius" -> 0]},
               
               ImageSizeCache->{{322.71223946644756`, 
                352.26}, {-50.0109431255205, 1495.6662347947254`}}],
              "DelayedMouseEffectStyle"],
             StatusArea[#, 1.5409240015504495`]& ,
             TagBoxNote->"1.5409240015504495"],
            StyleBox["1.5409240015504495`", {
              Directive[
               GrayLevel[0], 16]}, StripOnInput -> False]],
           Annotation[#, 
            Style[1.5409240015504495`, {
              Directive[
               GrayLevel[0], 16]}], 
            "Tooltip"]& ]}}}, {}, {}}}, {}, {}}, {}, {}, {}, {}, {}}, {}},
  AspectRatio->NCache[GoldenRatio^(-1), 0.6180339887498948],
  Axes->{False, False},
  AxesLabel->{None, None},
  AxesOrigin->{0.554231609613984, 1.4},
  CoordinatesToolOptions:>{"DisplayFunction" -> ({
      Identity[
       Part[#, 1]], 
      Identity[
       Part[#, 2]]}& ), "CopiedValueFunction" -> ({
      Identity[
       Part[#, 1]], 
      Identity[
       Part[#, 2]]}& )},
  DisplayFunction->Identity,
  Frame->True,
  FrameLabel->{{None, None}, {None, None}},
  FrameTicks->{{Automatic, Automatic}, {{{1.1951930080116533`, 
       FormBox[
        TemplateBox[{0}, "Spacer1"], TraditionalForm], {0.004, 0}}, {
      2.1951930080116533`, 
       FormBox[
        TemplateBox[{0}, "Spacer1"], TraditionalForm], {0.004, 0}}, {
      3.1951930080116533`, 
       FormBox[
        TemplateBox[{0}, "Spacer1"], TraditionalForm], {0.004, 0}}, {
      3.8415877640203933`, 
       FormBox[
        TemplateBox[{0}, "Spacer1"], TraditionalForm], {0.008, 0}}, {
      2.1951930080116533`, 
       FormBox["\"[S]\"", TraditionalForm], {0, 0}}, {4.487982520029133, 
       FormBox[
        TemplateBox[{0}, "Spacer1"], TraditionalForm], {0.004, 0}}, {
      5.487982520029133, 
       FormBox[
        TemplateBox[{0}, "Spacer1"], TraditionalForm], {0.004, 0}}, {
      6.487982520029133, 
       FormBox[
        TemplateBox[{0}, "Spacer1"], TraditionalForm], {0.004, 0}}, {
      7.134377276037873, 
       FormBox[
        TemplateBox[{0}, "Spacer1"], TraditionalForm], {0.008, 0}}, {
      5.487982520029133, 
       FormBox["\"[I]\"", TraditionalForm], {0, 0}}, {7.780772032046613, 
       FormBox[
        TemplateBox[{0}, "Spacer1"], TraditionalForm], {0.004, 0}}, {
      8.780772032046613, 
       FormBox[
        TemplateBox[{0}, "Spacer1"], TraditionalForm], {0.004, 0}}, {
      9.780772032046613, 
       FormBox[
        TemplateBox[{0}, "Spacer1"], TraditionalForm], {0.004, 0}}, {
      8.780772032046613, 
       FormBox["\"[A]\"", TraditionalForm], {0, 0}}}, {{1.1951930080116533`, 
       FormBox[
        TemplateBox[{0}, "Spacer1"], TraditionalForm], {0.004, 0}}, {
      2.1951930080116533`, 
       FormBox[
        TemplateBox[{0}, "Spacer1"], TraditionalForm], {0.004, 0}}, {
      3.1951930080116533`, 
       FormBox[
        TemplateBox[{0}, "Spacer1"], TraditionalForm], {0.004, 0}}, {
      3.8415877640203933`, 
       FormBox[
        TemplateBox[{0}, "Spacer1"], TraditionalForm], {0.008, 0}}, {
      4.487982520029133, 
       FormBox[
        TemplateBox[{0}, "Spacer1"], TraditionalForm], {0.004, 0}}, {
      5.487982520029133, 
       FormBox[
        TemplateBox[{0}, "Spacer1"], TraditionalForm], {0.004, 0}}, {
      6.487982520029133, 
       FormBox[
        TemplateBox[{0}, "Spacer1"], TraditionalForm], {0.004, 0}}, {
      7.134377276037873, 
       FormBox[
        TemplateBox[{0}, "Spacer1"], TraditionalForm], {0.008, 0}}, {
      7.780772032046613, 
       FormBox[
        TemplateBox[{0}, "Spacer1"], TraditionalForm], {0.004, 0}}, {
      8.780772032046613, 
       FormBox[
        TemplateBox[{0}, "Spacer1"], TraditionalForm], {0.004, 0}}, {
      9.780772032046613, 
       FormBox[
        TemplateBox[{0}, "Spacer1"], TraditionalForm], {0.004, 0}}}}},
  GridLines->{None, None},
  GridLinesStyle->Directive[
    GrayLevel[0.5, 0.4]],
  LabelStyle->Directive[
    GrayLevel[0], 16],
  PlotRange->{{All, All}, {1.4, 1.6}},
  PlotRangeClipping->True,
  PlotRangePadding->{{
     Scaled[0.02], 
     Scaled[0.02]}, {0, 0}},
  Ticks->{None, Automatic}]], "Output",
 CellChangeTimes->{{3.919511728917618*^9, 3.9195117361735973`*^9}, {
  3.91951221905125*^9, 3.919512227846476*^9}},
 CellLabel->
  "Out[173]=",ExpressionUUID->"5972b37d-6c25-4085-80aa-459e4912c0b9"]
}, Open  ]]
}, Open  ]],

Cell[CellGroupData[{

Cell["D", "Subsection",
 CellChangeTimes->{{3.9195111542566757`*^9, 
  3.9195111788349953`*^9}},ExpressionUUID->"f8798c07-90eb-4983-abe1-\
17033bb4f804"],

Cell[BoxData[{
 RowBox[{
  RowBox[{"drug1", "[", "z_", "]"}], ":=", 
  RowBox[{
   RowBox[{
    RowBox[{"(", 
     RowBox[{"z", "-", 
      RowBox[{"1", "/", "2"}]}], ")"}], "^", "2"}], "+", "gbar", "-", 
   "\[Sigma]"}]}], "\[IndentingNewLine]", 
 RowBox[{
  RowBox[{"drug2", "[", "z_", "]"}], ":=", 
  RowBox[{
   RowBox[{"-", 
    RowBox[{
     RowBox[{"(", 
      RowBox[{"z", "-", 
       RowBox[{"1", "/", "2"}]}], ")"}], "^", "2"}]}], "+", 
   "gbar"}]}]}], "Input",
 CellChangeTimes->{{3.9195117624949417`*^9, 3.919511768103159*^9}},
 CellLabel->
  "In[174]:=",ExpressionUUID->"b80a5082-718d-4dc2-98a3-9aea218461ff"],

Cell[CellGroupData[{

Cell[BoxData[
 RowBox[{
  RowBox[{"BarChart", "[", 
   RowBox[{
    RowBox[{"{", 
     RowBox[{
      RowBox[{"{", 
       RowBox[{
        RowBox[{"Style", "[", 
         RowBox[{
          RowBox[{"lambdancont", "[", 
           RowBox[{
            RowBox[{"outgsyn", "[", 
             RowBox[{
              RowBox[{
               RowBox[{"drug1", "[", "z", "]"}], "*", "0"}], ",", 
              RowBox[{"drug2", "[", "z", "]"}]}], "]"}], ",", "1"}], "]"}], 
          ",", "Blue"}], "]"}], ",", 
        RowBox[{"Style", "[", 
         RowBox[{
          RowBox[{"lambdancont", "[", 
           RowBox[{
            RowBox[{"1", "*", 
             RowBox[{"outgsyn", "[", 
              RowBox[{
               RowBox[{"drug1", "[", "z", "]"}], ",", 
               RowBox[{"0", "*", 
                RowBox[{"drug2", "[", "z", "]"}]}]}], "]"}]}], ",", "1"}], 
           "]"}], ",", "Red"}], "]"}], ",", 
        RowBox[{"Style", "[", 
         RowBox[{
          RowBox[{"lambdancont", "[", 
           RowBox[{
            RowBox[{"outgsyn", "[", 
             RowBox[{
              RowBox[{
               RowBox[{"1", "/", "2"}], " ", 
               RowBox[{"drug1", "[", "z", "]"}]}], ",", 
              RowBox[{
               RowBox[{"1", "/", "2"}], "*", 
               RowBox[{"drug2", "[", "z", "]"}]}]}], "]"}], ",", "1"}], "]"}],
           ",", "Purple"}], "]"}]}], "}"}], ",", 
      RowBox[{"{", 
       RowBox[{
        RowBox[{"Style", "[", 
         RowBox[{
          RowBox[{"lambdancont", "[", 
           RowBox[{
            RowBox[{"outgind", "[", 
             RowBox[{
              RowBox[{
               RowBox[{"drug1", "[", "z", "]"}], "*", "0"}], ",", 
              RowBox[{"drug2", "[", "z", "]"}]}], "]"}], ",", "1"}], "]"}], 
          ",", "Blue"}], "]"}], ",", 
        RowBox[{"Style", "[", 
         RowBox[{
          RowBox[{"lambdancont", "[", 
           RowBox[{
            RowBox[{"outgind", "[", 
             RowBox[{
              RowBox[{"1", "*", 
               RowBox[{"drug1", "[", "z", "]"}]}], ",", 
              RowBox[{"0", "*", 
               RowBox[{"drug2", "[", "z", "]"}]}]}], "]"}], ",", "1"}], "]"}],
           ",", "Red"}], "]"}], ",", 
        RowBox[{"Style", "[", 
         RowBox[{
          RowBox[{"lambdancont", "[", 
           RowBox[{
            RowBox[{"outgind", "[", 
             RowBox[{
              RowBox[{
               RowBox[{"1", "/", "2"}], "*", 
               RowBox[{"drug1", "[", "z", "]"}]}], ",", 
              RowBox[{
               RowBox[{"1", "/", "2"}], "*", 
               RowBox[{"drug2", "[", "z", "]"}]}]}], "]"}], ",", "1"}], "]"}],
           ",", "Purple"}], "]"}]}], "}"}], ",", 
      RowBox[{"{", 
       RowBox[{
        RowBox[{"Style", "[", 
         RowBox[{
          RowBox[{"lambdancont", "[", 
           RowBox[{
            RowBox[{"outganta", "[", 
             RowBox[{
              RowBox[{
               RowBox[{"drug1", "[", "z", "]"}], "*", "0"}], ",", 
              RowBox[{"drug2", "[", "z", "]"}]}], "]"}], ",", "1"}], "]"}], 
          ",", "Blue"}], "]"}], ",", 
        RowBox[{"Style", "[", 
         RowBox[{
          RowBox[{"lambdancont", "[", 
           RowBox[{
            RowBox[{"outganta", "[", 
             RowBox[{
              RowBox[{"1", "*", 
               RowBox[{"drug1", "[", "z", "]"}]}], ",", 
              RowBox[{"0", "*", 
               RowBox[{"drug2", "[", "z", "]"}]}]}], "]"}], ",", "1"}], "]"}],
           ",", "Red"}], "]"}], ",", 
        RowBox[{"Style", "[", 
         RowBox[{
          RowBox[{"lambdancont", "[", 
           RowBox[{
            RowBox[{"outganta", "[", 
             RowBox[{
              RowBox[{
               RowBox[{"1", "/", "2"}], "*", 
               RowBox[{"drug1", "[", "z", "]"}]}], ",", 
              RowBox[{
               RowBox[{"1", "/", "2"}], "*", 
               RowBox[{"drug2", "[", "z", "]"}]}]}], "]"}], ",", "1"}], "]"}],
           ",", "Purple"}], "]"}]}], "}"}]}], "}"}], ",", 
    RowBox[{"PlotRange", "->", 
     RowBox[{"{", 
      RowBox[{
       RowBox[{"{", 
        RowBox[{"Automatic", ",", "Automatic"}], "}"}], ",", 
       RowBox[{"{", 
        RowBox[{"1.4", ",", "1.6"}], "}"}]}], "}"}]}], ",", 
    RowBox[{"Frame", "->", "True"}], ",", 
    RowBox[{"LabelStyle", "->", 
     RowBox[{"Directive", "[", 
      RowBox[{"Black", ",", "16"}], "]"}]}], ",", 
    RowBox[{"PlotRangeClipping", "->", "True"}], ",", 
    RowBox[{"ChartLabels", "->", 
     RowBox[{"{", 
      RowBox[{
       RowBox[{"{", 
        RowBox[{"\"\<[S]\>\"", ",", "\"\<[I]\>\"", ",", "\"\<[A]\>\""}], 
        "}"}], ",", "None"}], "}"}]}]}], "]"}], "\n"}]], "Input",
 CellChangeTimes->{{3.9195117242382727`*^9, 3.919511735638929*^9}, {
  3.919511989645958*^9, 3.9195119916409483`*^9}, {3.919512142404728*^9, 
  3.919512142933543*^9}, {3.919512194983638*^9, 3.919512209284594*^9}},
 CellLabel->
  "In[176]:=",ExpressionUUID->"c5f2b391-3ef3-4873-b115-ee59d39934ee"],

Cell[BoxData[
 GraphicsBox[{{
    {Opacity[0], 
     PointBox[{{0.554231609613984, 1.4}, {10.231973780043699`, 
      1.4}}]}, {{}, {{{}, {{}, {
         {RGBColor[0, 0, 1], EdgeForm[{Opacity[0.637], Thickness[Small]}], 
          TagBox[
           TooltipBox[
            TagBox[
             TagBox[
              DynamicBox[{
                FEPrivate`If[
                 CurrentValue["MouseOver"], 
                 EdgeForm[{
                   GrayLevel[0.5], 
                   AbsoluteThickness[1.5], 
                   Opacity[0.66]}], {}, {}], 
                
                RectangleBox[{0.7439912600145666, 0.}, {1.64639475600874, 
                 1.533976697501273}, "RoundingRadius" -> 0]},
               
               ImageSizeCache->{{46.34823529411765, 
                75.89599582767013}, {-43.044463497674315`, 
                1495.6662347947254`}}],
              "DelayedMouseEffectStyle"],
             StatusArea[#, 1.533976697501273]& ,
             TagBoxNote->"1.533976697501273"],
            StyleBox["1.533976697501273`", {
              Directive[
               GrayLevel[0], 16]}, StripOnInput -> False]],
           Annotation[#, 
            Style[1.533976697501273, {
              Directive[
               GrayLevel[0], 16]}], "Tooltip"]& ]}, 
         {RGBColor[1, 0, 0], EdgeForm[{Opacity[0.637], Thickness[Small]}], 
          TagBox[
           TooltipBox[
            TagBox[
             TagBox[
              DynamicBox[{
                FEPrivate`If[
                 CurrentValue["MouseOver"], 
                 EdgeForm[{
                   GrayLevel[0.5], 
                   AbsoluteThickness[1.5], 
                   Opacity[0.66]}], {}, {}], 
                
                RectangleBox[{1.7439912600145666`, 0.}, {2.64639475600874, 
                 1.5686312144769439`}, "RoundingRadius" -> 0]},
               
               ImageSizeCache->{{78.53756153509228, 
                108.08532206864476`}, {-77.7946320256342, 
                1495.6662347947254`}}],
              "DelayedMouseEffectStyle"],
             StatusArea[#, 1.5686312144769439`]& ,
             TagBoxNote->"1.5686312144769439"],
            StyleBox["1.5686312144769439`", {
              Directive[
               GrayLevel[0], 16]}, StripOnInput -> False]],
           Annotation[#, 
            Style[1.5686312144769439`, {
              Directive[
               GrayLevel[0], 16]}], "Tooltip"]& ]}, 
         {RGBColor[0.5, 0, 0.5], EdgeForm[{Opacity[0.637], Thickness[Small]}], 
          TagBox[
           TooltipBox[
            TagBox[
             TagBox[
              DynamicBox[{
                FEPrivate`If[
                 CurrentValue["MouseOver"], 
                 EdgeForm[{
                   GrayLevel[0.5], 
                   AbsoluteThickness[1.5], 
                   Opacity[0.66]}], {}, {}], 
                
                RectangleBox[{2.7439912600145666`, 0.}, {3.64639475600874, 
                 1.5211293068191645`}, "RoundingRadius" -> 0]},
               
               ImageSizeCache->{{110.72688777606692`, 
                140.2746483096194}, {-30.16161213197097, 
                1495.6662347947254`}}],
              "DelayedMouseEffectStyle"],
             StatusArea[#, 1.5211293068191645`]& ,
             TagBoxNote->"1.5211293068191645"],
            StyleBox["1.5211293068191645`", {
              Directive[
               GrayLevel[0], 16]}, StripOnInput -> False]],
           Annotation[#, 
            Style[1.5211293068191645`, {
              Directive[
               GrayLevel[0], 16]}], "Tooltip"]& ]}}}, {}, {}}, {{}, {{}, {
         {RGBColor[0, 0, 1], EdgeForm[{Opacity[0.637], Thickness[Small]}], 
          TagBox[
           TooltipBox[
            TagBox[
             TagBox[
              DynamicBox[{
                FEPrivate`If[
                 CurrentValue["MouseOver"], 
                 EdgeForm[{
                   GrayLevel[0.5], 
                   AbsoluteThickness[1.5], 
                   Opacity[0.66]}], {}, {}], 
                
                RectangleBox[{4.0367807720320465`, 0.}, {4.93918426802622, 
                 1.533976697501273}, "RoundingRadius" -> 0]},
               
               ImageSizeCache->{{152.34091113930796`, 
                181.88867167286045`}, {-43.044463497674315`, 
                1495.6662347947254`}}],
              "DelayedMouseEffectStyle"],
             StatusArea[#, 1.533976697501273]& ,
             TagBoxNote->"1.533976697501273"],
            StyleBox["1.533976697501273`", {
              Directive[
               GrayLevel[0], 16]}, StripOnInput -> False]],
           Annotation[#, 
            Style[1.533976697501273, {
              Directive[
               GrayLevel[0], 16]}], "Tooltip"]& ]}, 
         {RGBColor[1, 0, 0], EdgeForm[{Opacity[0.637], Thickness[Small]}], 
          TagBox[
           TooltipBox[
            TagBox[
             TagBox[
              DynamicBox[{
                FEPrivate`If[
                 CurrentValue["MouseOver"], 
                 EdgeForm[{
                   GrayLevel[0.5], 
                   AbsoluteThickness[1.5], 
                   Opacity[0.66]}], {}, {}], 
                
                RectangleBox[{5.0367807720320465`, 0.}, {5.93918426802622, 
                 1.5686312144769439`}, "RoundingRadius" -> 0]},
               
               ImageSizeCache->{{184.53023738028259`, 
                214.07799791383508`}, {-77.7946320256342, 
                1495.6662347947254`}}],
              "DelayedMouseEffectStyle"],
             StatusArea[#, 1.5686312144769439`]& ,
             TagBoxNote->"1.5686312144769439"],
            StyleBox["1.5686312144769439`", {
              Directive[
               GrayLevel[0], 16]}, StripOnInput -> False]],
           Annotation[#, 
            Style[1.5686312144769439`, {
              Directive[
               GrayLevel[0], 16]}], "Tooltip"]& ]}, 
         {RGBColor[0.5, 0, 0.5], EdgeForm[{Opacity[0.637], Thickness[Small]}], 
          TagBox[
           TooltipBox[
            TagBox[
             TagBox[
              DynamicBox[{
                FEPrivate`If[
                 CurrentValue["MouseOver"], 
                 EdgeForm[{
                   GrayLevel[0.5], 
                   AbsoluteThickness[1.5], 
                   Opacity[0.66]}], {}, {}], 
                
                RectangleBox[{6.0367807720320465`, 0.}, {6.93918426802622, 
                 1.5513039559891084`}, "RoundingRadius" -> 0]},
               
               ImageSizeCache->{{216.7195636212572, 
                246.2673241548097}, {-60.41954776165426, 
                1495.6662347947254`}}],
              "DelayedMouseEffectStyle"],
             StatusArea[#, 1.5513039559891084`]& ,
             TagBoxNote->"1.5513039559891084"],
            StyleBox["1.5513039559891084`", {
              Directive[
               GrayLevel[0], 16]}, StripOnInput -> False]],
           Annotation[#, 
            Style[1.5513039559891084`, {
              Directive[
               GrayLevel[0], 16]}], "Tooltip"]& ]}}}, {}, {}}, {{}, {{}, {
         {RGBColor[0, 0, 1], EdgeForm[{Opacity[0.637], Thickness[Small]}], 
          TagBox[
           TooltipBox[
            TagBox[
             TagBox[
              DynamicBox[{
                FEPrivate`If[
                 CurrentValue["MouseOver"], 
                 EdgeForm[{
                   GrayLevel[0.5], 
                   AbsoluteThickness[1.5], 
                   Opacity[0.66]}], {}, {}], 
                
                RectangleBox[{7.3295702840495265`, 0.}, {8.231973780043699, 
                 1.533976697501273}, "RoundingRadius" -> 0]},
               
               ImageSizeCache->{{258.3335869844983, 
                287.88134751805075`}, {-43.044463497674315`, 
                1495.6662347947254`}}],
              "DelayedMouseEffectStyle"],
             StatusArea[#, 1.533976697501273]& ,
             TagBoxNote->"1.533976697501273"],
            StyleBox["1.533976697501273`", {
              Directive[
               GrayLevel[0], 16]}, StripOnInput -> False]],
           Annotation[#, 
            Style[1.533976697501273, {
              Directive[
               GrayLevel[0], 16]}], "Tooltip"]& ]}, 
         {RGBColor[1, 0, 0], EdgeForm[{Opacity[0.637], Thickness[Small]}], 
          TagBox[
           TooltipBox[
            TagBox[
             TagBox[
              DynamicBox[{
                FEPrivate`If[
                 CurrentValue["MouseOver"], 
                 EdgeForm[{
                   GrayLevel[0.5], 
                   AbsoluteThickness[1.5], 
                   Opacity[0.66]}], {}, {}], 
                
                RectangleBox[{8.329570284049526, 0.}, {9.231973780043699, 
                 1.5686312144769439`}, "RoundingRadius" -> 0]},
               
               ImageSizeCache->{{290.5229132254729, 
                320.0706737590254}, {-77.7946320256342, 1495.6662347947254`}}],
              "DelayedMouseEffectStyle"],
             StatusArea[#, 1.5686312144769439`]& ,
             TagBoxNote->"1.5686312144769439"],
            StyleBox["1.5686312144769439`", {
              Directive[
               GrayLevel[0], 16]}, StripOnInput -> False]],
           Annotation[#, 
            Style[1.5686312144769439`, {
              Directive[
               GrayLevel[0], 16]}], "Tooltip"]& ]}, 
         {RGBColor[0.5, 0, 0.5], EdgeForm[{Opacity[0.637], Thickness[Small]}], 
          TagBox[
           TooltipBox[
            TagBox[
             TagBox[
              DynamicBox[{
                FEPrivate`If[
                 CurrentValue["MouseOver"], 
                 EdgeForm[{
                   GrayLevel[0.5], 
                   AbsoluteThickness[1.5], 
                   Opacity[0.66]}], {}, {}], 
                
                RectangleBox[{9.329570284049526, 0.}, {10.231973780043699`, 
                 1.581478605159052}, "RoundingRadius" -> 0]},
               
               ImageSizeCache->{{322.71223946644756`, 
                352.26}, {-90.67748339133709, 1495.6662347947254`}}],
              "DelayedMouseEffectStyle"],
             StatusArea[#, 1.581478605159052]& ,
             TagBoxNote->"1.581478605159052"],
            StyleBox["1.581478605159052`", {
              Directive[
               GrayLevel[0], 16]}, StripOnInput -> False]],
           Annotation[#, 
            Style[1.581478605159052, {
              Directive[
               GrayLevel[0], 16]}], 
            "Tooltip"]& ]}}}, {}, {}}}, {}, {}}, {}, {}, {}, {}, {}}, {}},
  AspectRatio->NCache[GoldenRatio^(-1), 0.6180339887498948],
  Axes->{False, False},
  AxesLabel->{None, None},
  AxesOrigin->{0.554231609613984, 1.4},
  CoordinatesToolOptions:>{"DisplayFunction" -> ({
      Identity[
       Part[#, 1]], 
      Identity[
       Part[#, 2]]}& ), "CopiedValueFunction" -> ({
      Identity[
       Part[#, 1]], 
      Identity[
       Part[#, 2]]}& )},
  DisplayFunction->Identity,
  Frame->True,
  FrameLabel->{{None, None}, {None, None}},
  FrameTicks->{{Automatic, Automatic}, {{{1.1951930080116533`, 
       FormBox[
        TemplateBox[{0}, "Spacer1"], TraditionalForm], {0.004, 0}}, {
      2.1951930080116533`, 
       FormBox[
        TemplateBox[{0}, "Spacer1"], TraditionalForm], {0.004, 0}}, {
      3.1951930080116533`, 
       FormBox[
        TemplateBox[{0}, "Spacer1"], TraditionalForm], {0.004, 0}}, {
      3.8415877640203933`, 
       FormBox[
        TemplateBox[{0}, "Spacer1"], TraditionalForm], {0.008, 0}}, {
      2.1951930080116533`, 
       FormBox["\"[S]\"", TraditionalForm], {0, 0}}, {4.487982520029133, 
       FormBox[
        TemplateBox[{0}, "Spacer1"], TraditionalForm], {0.004, 0}}, {
      5.487982520029133, 
       FormBox[
        TemplateBox[{0}, "Spacer1"], TraditionalForm], {0.004, 0}}, {
      6.487982520029133, 
       FormBox[
        TemplateBox[{0}, "Spacer1"], TraditionalForm], {0.004, 0}}, {
      7.134377276037873, 
       FormBox[
        TemplateBox[{0}, "Spacer1"], TraditionalForm], {0.008, 0}}, {
      5.487982520029133, 
       FormBox["\"[I]\"", TraditionalForm], {0, 0}}, {7.780772032046613, 
       FormBox[
        TemplateBox[{0}, "Spacer1"], TraditionalForm], {0.004, 0}}, {
      8.780772032046613, 
       FormBox[
        TemplateBox[{0}, "Spacer1"], TraditionalForm], {0.004, 0}}, {
      9.780772032046613, 
       FormBox[
        TemplateBox[{0}, "Spacer1"], TraditionalForm], {0.004, 0}}, {
      8.780772032046613, 
       FormBox["\"[A]\"", TraditionalForm], {0, 0}}}, {{1.1951930080116533`, 
       FormBox[
        TemplateBox[{0}, "Spacer1"], TraditionalForm], {0.004, 0}}, {
      2.1951930080116533`, 
       FormBox[
        TemplateBox[{0}, "Spacer1"], TraditionalForm], {0.004, 0}}, {
      3.1951930080116533`, 
       FormBox[
        TemplateBox[{0}, "Spacer1"], TraditionalForm], {0.004, 0}}, {
      3.8415877640203933`, 
       FormBox[
        TemplateBox[{0}, "Spacer1"], TraditionalForm], {0.008, 0}}, {
      4.487982520029133, 
       FormBox[
        TemplateBox[{0}, "Spacer1"], TraditionalForm], {0.004, 0}}, {
      5.487982520029133, 
       FormBox[
        TemplateBox[{0}, "Spacer1"], TraditionalForm], {0.004, 0}}, {
      6.487982520029133, 
       FormBox[
        TemplateBox[{0}, "Spacer1"], TraditionalForm], {0.004, 0}}, {
      7.134377276037873, 
       FormBox[
        TemplateBox[{0}, "Spacer1"], TraditionalForm], {0.008, 0}}, {
      7.780772032046613, 
       FormBox[
        TemplateBox[{0}, "Spacer1"], TraditionalForm], {0.004, 0}}, {
      8.780772032046613, 
       FormBox[
        TemplateBox[{0}, "Spacer1"], TraditionalForm], {0.004, 0}}, {
      9.780772032046613, 
       FormBox[
        TemplateBox[{0}, "Spacer1"], TraditionalForm], {0.004, 0}}}}},
  GridLines->{None, None},
  GridLinesStyle->Directive[
    GrayLevel[0.5, 0.4]],
  LabelStyle->Directive[
    GrayLevel[0], 16],
  PlotRange->{{All, All}, {1.4, 1.6}},
  PlotRangeClipping->True,
  PlotRangePadding->{{
     Scaled[0.02], 
     Scaled[0.02]}, {0, 0}},
  Ticks->{None, Automatic}]], "Output",
 CellChangeTimes->{
  3.919511788432693*^9, 3.919511995851173*^9, 3.919512144023225*^9, {
   3.919512195914638*^9, 3.9195122280350237`*^9}},
 CellLabel->
  "Out[176]=",ExpressionUUID->"76e1f53c-f3dc-4467-82ea-05c990a6951e"]
}, Open  ]]
}, Open  ]]
}, Open  ]]
},
WindowSize->{805, 763},
WindowMargins->{{4, Automatic}, {Automatic, 4}},
FrontEndVersion->"13.0 for Mac OS X x86 (64-bit) (December 2, 2021)",
StyleDefinitions->"Default.nb",
ExpressionUUID->"a1bdc064-71d9-487a-b3ef-c4e4385a1576"
]
(* End of Notebook Content *)

(* Internal cache information *)
(*CellTagsOutline
CellTagsIndex->{}
*)
(*CellTagsIndex
CellTagsIndex->{}
*)
(*NotebookFileOutline
Notebook[{
Cell[CellGroupData[{
Cell[580, 22, 180, 3, 67, "Section",ExpressionUUID->"a587eccb-a014-429b-9ce0-4f3185b1bd8c"],
Cell[763, 27, 861, 25, 73, "Input",ExpressionUUID->"06ff4f51-71e6-457d-acce-25978cc13046"],
Cell[1627, 54, 1070, 28, 52, "Input",ExpressionUUID->"e9179d5f-e1ab-4e17-aadb-8921e928220e"],
Cell[2700, 84, 234, 6, 52, "Input",ExpressionUUID->"30184c9f-f96c-44da-bbfc-5ecdfefcdb8c"],
Cell[CellGroupData[{
Cell[2959, 94, 153, 3, 54, "Subsection",ExpressionUUID->"5efcc25d-a156-4666-9a43-46a19c76a77b"],
Cell[3115, 99, 622, 13, 52, "Input",ExpressionUUID->"78157cae-e77e-4853-8861-fdec3c61c77e"],
Cell[CellGroupData[{
Cell[3762, 116, 5074, 138, 283, "Input",ExpressionUUID->"09f53970-bb64-4c2f-b9ed-39f162406ac6"],
Cell[8839, 256, 14351, 365, 249, "Output",ExpressionUUID->"ab814b7c-afe7-4fff-b0ef-e987c6d19a3b"]
}, Open  ]]
}, Open  ]],
Cell[CellGroupData[{
Cell[23239, 627, 151, 3, 54, "Subsection",ExpressionUUID->"26b8771f-84b5-42b9-81a4-4fc775679d1a"],
Cell[23393, 632, 638, 20, 52, "Input",ExpressionUUID->"fd820a6c-ee10-41bd-a07c-14d5e040b174"],
Cell[CellGroupData[{
Cell[24056, 656, 5126, 139, 283, "Input",ExpressionUUID->"deae77af-a1f9-4fdc-a6bf-7c92e5913728"],
Cell[29185, 797, 14415, 366, 272, "Output",ExpressionUUID->"b51cb061-c872-4e9c-a1f1-7c195a99dbda"]
}, Open  ]]
}, Open  ]],
Cell[CellGroupData[{
Cell[43649, 1169, 151, 3, 54, "Subsection",ExpressionUUID->"992c67ed-3c41-4a9c-8303-8ac115a1728e"],
Cell[43803, 1174, 471, 11, 52, "Input",ExpressionUUID->"3d10eec6-4e33-4606-8af6-e60350055325"],
Cell[CellGroupData[{
Cell[44299, 1189, 4732, 134, 283, "Input",ExpressionUUID->"9a6c930e-3793-48d4-9a3c-a9d1730ba80c"],
Cell[49034, 1325, 14271, 361, 249, "Output",ExpressionUUID->"5972b37d-6c25-4085-80aa-459e4912c0b9"]
}, Open  ]]
}, Open  ]],
Cell[CellGroupData[{
Cell[63354, 1692, 153, 3, 54, "Subsection",ExpressionUUID->"f8798c07-90eb-4983-abe1-17033bb4f804"],
Cell[63510, 1697, 624, 20, 52, "Input",ExpressionUUID->"b80a5082-718d-4dc2-98a3-9aea218461ff"],
Cell[CellGroupData[{
Cell[64159, 1721, 4999, 136, 304, "Input",ExpressionUUID->"c5f2b391-3ef3-4873-b115-ee59d39934ee"],
Cell[69161, 1859, 14345, 365, 249, "Output",ExpressionUUID->"76e1f53c-f3dc-4467-82ea-05c990a6951e"]
}, Open  ]]
}, Open  ]]
}, Open  ]]
}
]
*)
