# Supplementary material for: Modeling spatial evolution of multi-drug resistance under drug environmental gradients
Source: PLoS Comput Biol. 2024 May 31;20(5):e1012098. doi: 10.1371/journal.pcbi.1012098 (PMC11142541; doi:10.1371/journal.pcbi.1012098)
Supplement: S4 Mathematica Notebook — (TXT) [file pcbi.1012098.s007.txt]

(* Content-type: application/vnd.wolfram.mathematica *)

(*** Wolfram Notebook File ***)
(* http://www.wolfram.com/nb *)

(* CreatedBy='Mathematica 13.0' *)

(*CacheID: 234*)
(* Internal cache information:
NotebookFileLineBreakTest
NotebookFileLineBreakTest
NotebookDataPosition[       158,          7]
NotebookDataLength[   1393976,      23601]
NotebookOptionsPosition[   1390868,      23539]
NotebookOutlinePosition[   1391265,      23555]
CellTagsIndexPosition[   1391222,      23552]
WindowFrame->Normal*)

(* Beginning of Notebook Content *)
Notebook[{

Cell[CellGroupData[{
Cell["Figure 7", "Section",
 CellChangeTimes->{{3.919512650108308*^9, 
  3.919512659488957*^9}},ExpressionUUID->"f8614ffa-569a-4644-aa1c-\
069393887d75"],

Cell[CellGroupData[{

Cell["Initialization function for the plots:", "Subsubsection",
 CellChangeTimes->{{3.919512661550069*^9, 3.91951268547169*^9}, {
  3.919513967227656*^9, 
  3.919513969608996*^9}},ExpressionUUID->"a128569f-ae8b-4707-b268-\
2e5401977dd8"],

Cell[BoxData[
 RowBox[{
  RowBox[{"plotft", "[", 
   RowBox[{
   "initialconditions_", ",", "growths_", ",", "diffcoefficients_", ",", 
    "tmax_"}], "]"}], ":=", "\[IndentingNewLine]", 
  RowBox[{"(*", 
   RowBox[{
    RowBox[{
    "initialconditions", " ", "is", " ", "a", " ", "list", " ", "with", " ", 
     "the", " ", "initial", " ", "conditions", " ", "of", " ", "each", " ", 
     "mutant"}], ",", "\[IndentingNewLine]", 
    RowBox[{
    "growths", " ", "is", " ", "a", " ", "list", " ", "with", " ", "the", " ",
      "growth", " ", "rates", " ", "of", " ", "each", " ", "mutant"}], ",", 
    "\[IndentingNewLine]", 
    RowBox[{
    "diffcoefficients", " ", "is", " ", "a", " ", "list", " ", "with", " ", 
     "the", " ", "diffusion", " ", "coefficients", " ", "of", " ", "each", 
     " ", "mutant"}], ",", "\[IndentingNewLine]", 
    RowBox[{
    "tmax", " ", "is", " ", "the", " ", "maximum", " ", "simulation", " ", 
     "time"}]}], "*)"}], "\[IndentingNewLine]", 
  RowBox[{"Module", "[", 
   RowBox[{
    RowBox[{"{", 
     RowBox[{
     "initialcond", ",", "sol", ",", "n", ",", "totalN", ",", "ploti"}], 
     "}"}], ",", "\[IndentingNewLine]", 
    RowBox[{
     RowBox[{
      RowBox[{"initialcond", "[", "z_", "]"}], ":=", 
      RowBox[{"Evaluate", "[", "initialconditions", "]"}]}], ";", 
     "\[IndentingNewLine]", "\[IndentingNewLine]", 
     RowBox[{"(*", 
      RowBox[{"Numerically", " ", "solving", " ", "the", " ", "system"}], 
      "*)"}], "\[IndentingNewLine]", 
     RowBox[{"Do", "[", 
      RowBox[{
       RowBox[{
        RowBox[{"sol", "[", "i", "]"}], "=", 
        RowBox[{"NDSolve", "[", 
         RowBox[{
          RowBox[{"{", 
           RowBox[{
            RowBox[{
             RowBox[{"D", "[", 
              RowBox[{
               RowBox[{
                RowBox[{"n", "[", "i", "]"}], "[", 
                RowBox[{"z", ",", "t"}], "]"}], ",", "t"}], "]"}], "==", 
             RowBox[{
              RowBox[{
               RowBox[{
                RowBox[{"growths", "[", "z", "]"}], "[", 
                RowBox[{"[", "i", "]"}], "]"}], "\[IndentingNewLine]", "*", 
               RowBox[{
                RowBox[{"n", "[", "i", "]"}], "[", 
                RowBox[{"z", ",", "t"}], "]"}]}], "+", 
              RowBox[{
               RowBox[{"diffcoefficients", "[", 
                RowBox[{"[", "i", "]"}], "]"}], "*", 
               RowBox[{"D", "[", 
                RowBox[{
                 RowBox[{
                  RowBox[{"n", "[", "i", "]"}], "[", 
                  RowBox[{"z", ",", "t"}], "]"}], ",", 
                 RowBox[{"{", 
                  RowBox[{"z", ",", "2"}], "}"}]}], "]"}]}]}]}], ",", 
            RowBox[{
             RowBox[{
              RowBox[{"n", "[", "i", "]"}], "[", 
              RowBox[{"0", ",", "t"}], "]"}], "==", "0"}], ",", 
            RowBox[{
             RowBox[{
              RowBox[{"n", "[", "i", "]"}], "[", 
              RowBox[{"L", ",", "t"}], "]"}], "==", "0"}], ",", 
            RowBox[{
             RowBox[{
              RowBox[{"n", "[", "i", "]"}], "[", 
              RowBox[{"z", ",", "0"}], "]"}], "==", "\[IndentingNewLine]", 
             RowBox[{
              RowBox[{"initialcond", "[", "z", "]"}], "[", 
              RowBox[{"[", "i", "]"}], "]"}]}]}], "}"}], ",", 
          RowBox[{"n", "[", "i", "]"}], ",", 
          RowBox[{"{", 
           RowBox[{"z", ",", "0", ",", "L"}], "}"}], ",", 
          RowBox[{"{", 
           RowBox[{"t", ",", "0", ",", "tmax"}], "}"}], ",", 
          RowBox[{"AccuracyGoal", "->", "8"}], ",", 
          RowBox[{"PrecisionGoal", "->", "8"}], ",", 
          RowBox[{"Method", "->", 
           RowBox[{"{", 
            RowBox[{"MethodOfLines", ",", 
             RowBox[{"SpatialDiscretization", "->", 
              RowBox[{"{", 
               RowBox[{"FiniteElement", ",", 
                RowBox[{"MeshOptions", "->", 
                 RowBox[{"MaxCellMeasure", "->", "0.01"}]}]}], "}"}]}]}], 
            "}"}]}]}], "]"}]}], ",", 
       RowBox[{"{", 
        RowBox[{"i", ",", "1", ",", 
         RowBox[{"Length", "[", "diffcoefficients", "]"}]}], "}"}]}], "]"}], 
     ";", "\[IndentingNewLine]", "\[IndentingNewLine]", 
     RowBox[{"Do", "[", 
      RowBox[{
       RowBox[{
        RowBox[{
         RowBox[{"n", "[", "i", "]"}], "[", 
         RowBox[{"z_", ",", "t_"}], "]"}], ":=", 
        RowBox[{"Evaluate", "[", 
         RowBox[{
          RowBox[{
           RowBox[{"n", "[", "i", "]"}], "[", 
           RowBox[{"z", ",", "t"}], "]"}], "/.", 
          RowBox[{"sol", "[", "i", "]"}]}], "]"}]}], ",", 
       RowBox[{"{", 
        RowBox[{"i", ",", "1", ",", 
         RowBox[{"Length", "[", "diffcoefficients", "]"}]}], "}"}]}], "]"}], 
     ";", "\[IndentingNewLine]", 
     RowBox[{
      RowBox[{"totalN", "[", 
       RowBox[{"z_", ",", "t_"}], "]"}], ":=", 
      RowBox[{"Sum", "[", 
       RowBox[{
        RowBox[{
         RowBox[{"n", "[", "i", "]"}], "[", 
         RowBox[{"z", ",", "t"}], "]"}], ",", 
        RowBox[{"{", 
         RowBox[{"i", ",", "1", ",", 
          RowBox[{"Length", "[", "diffcoefficients", "]"}]}], "}"}]}], 
       "]"}]}], ";", "\[IndentingNewLine]", "\[IndentingNewLine]", 
     RowBox[{
      RowBox[{"ploti", "[", "1", "]"}], "=", 
      RowBox[{"Plot3D", "[", 
       RowBox[{
        RowBox[{
         RowBox[{
          RowBox[{"n", "[", "1", "]"}], "[", 
          RowBox[{"z", ",", "t"}], "]"}], "/", 
         RowBox[{"totalN", "[", 
          RowBox[{"z", ",", "t"}], "]"}]}], ",", 
        RowBox[{"{", 
         RowBox[{"z", ",", "0", ",", "L"}], "}"}], ",", 
        RowBox[{"{", 
         RowBox[{"t", ",", "0", ",", "tmax"}], "}"}], ",", 
        RowBox[{"PlotStyle", "->", 
         RowBox[{"{", 
          RowBox[{"Blue", ",", 
           RowBox[{"Opacity", "[", "0.5", "]"}]}], "}"}]}], ",", 
        RowBox[{"Epilog", "->", 
         RowBox[{"ImageSize", "->", "500"}]}], ",", 
        RowBox[{"PlotRange", "\[Rule]", 
         RowBox[{"{", 
          RowBox[{"0", ",", "1"}], "}"}]}], ",", 
        RowBox[{"AxesLabel", "->", 
         RowBox[{"{", 
          RowBox[{
           RowBox[{"Style", "[", 
            RowBox[{"\"\<space z\>\"", ",", "25", ",", "Black"}], "]"}], ",", 
           
           RowBox[{"Style", "[", 
            RowBox[{"\"\<time\>\"", ",", "25", ",", "Black"}], "]"}], ",", 
           RowBox[{"Style", "[", 
            RowBox[{"\"\<f\>\"", ",", "25", ",", "Black"}], "]"}]}], "}"}]}], 
        ",", 
        RowBox[{"LabelStyle", "->", 
         RowBox[{"Directive", "[", 
          RowBox[{"Black", ",", "25"}], "]"}]}], ",", 
        RowBox[{"ScalingFunctions", "->", 
         RowBox[{"{", 
          RowBox[{"\"\<Reverse\>\"", ",", "Identity", ",", "Identity"}], 
          "}"}]}], ",", 
        RowBox[{"PlotLegends", "\[Rule]", 
         RowBox[{"{", 
          RowBox[{"Style", "[", 
           RowBox[{"\"\<Mut. (0, 1)\>\"", ",", "Blue", ",", "18"}], "]"}], 
          "}"}]}]}], "]"}]}], ";", "\[IndentingNewLine]", 
     RowBox[{
      RowBox[{"ploti", "[", "2", "]"}], "=", 
      RowBox[{"Plot3D", "[", 
       RowBox[{
        RowBox[{
         RowBox[{
          RowBox[{"n", "[", "2", "]"}], "[", 
          RowBox[{"z", ",", "t"}], "]"}], "/", 
         RowBox[{"totalN", "[", 
          RowBox[{"z", ",", "t"}], "]"}]}], ",", 
        RowBox[{"{", 
         RowBox[{"z", ",", "0", ",", "L"}], "}"}], ",", 
        RowBox[{"{", 
         RowBox[{"t", ",", "0", ",", "tmax"}], "}"}], ",", 
        RowBox[{"PlotStyle", "->", 
         RowBox[{"{", 
          RowBox[{"Red", ",", 
           RowBox[{"Opacity", "[", "0.5", "]"}]}], "}"}]}], ",", 
        RowBox[{"Epilog", "->", 
         RowBox[{"ImageSize", "->", "500"}]}], ",", 
        RowBox[{"PlotRange", "\[Rule]", 
         RowBox[{"{", 
          RowBox[{"0", ",", "1"}], "}"}]}], ",", 
        RowBox[{"AxesLabel", "->", 
         RowBox[{"{", 
          RowBox[{
           RowBox[{"Style", "[", 
            RowBox[{"\"\<space z\>\"", ",", "25", ",", "Black"}], "]"}], ",", 
           
           RowBox[{"Style", "[", 
            RowBox[{"\"\<time\>\"", ",", "25", ",", "Black"}], "]"}], ",", 
           RowBox[{"Style", "[", 
            RowBox[{"\"\<f\>\"", ",", "25", ",", "Black"}], "]"}]}], "}"}]}], 
        ",", 
        RowBox[{"LabelStyle", "->", 
         RowBox[{"Directive", "[", 
          RowBox[{"Black", ",", "25"}], "]"}]}], ",", 
        RowBox[{"ScalingFunctions", "->", 
         RowBox[{"{", 
          RowBox[{"\"\<Reverse\>\"", ",", "Identity", ",", "Identity"}], 
          "}"}]}], ",", 
        RowBox[{"PlotLegends", "\[Rule]", 
         RowBox[{"{", 
          RowBox[{"Style", "[", 
           RowBox[{"\"\<Mut. (1, 0)\>\"", ",", "Red", ",", "18"}], "]"}], 
          "}"}]}]}], "]"}]}], ";", "\[IndentingNewLine]", 
     RowBox[{
      RowBox[{"ploti", "[", "3", "]"}], "=", 
      RowBox[{"Plot3D", "[", 
       RowBox[{
        RowBox[{
         RowBox[{
          RowBox[{"n", "[", "3", "]"}], "[", 
          RowBox[{"z", ",", "t"}], "]"}], "/", 
         RowBox[{"totalN", "[", 
          RowBox[{"z", ",", "t"}], "]"}]}], ",", 
        RowBox[{"{", 
         RowBox[{"z", ",", "0", ",", "L"}], "}"}], ",", 
        RowBox[{"{", 
         RowBox[{"t", ",", "0", ",", "tmax"}], "}"}], ",", 
        RowBox[{"PlotStyle", "->", 
         RowBox[{"{", 
          RowBox[{"Purple", ",", 
           RowBox[{"Opacity", "[", "0.5", "]"}]}], "}"}]}], ",", 
        RowBox[{"Epilog", "->", 
         RowBox[{"ImageSize", "->", "500"}]}], ",", 
        RowBox[{"PlotRange", "\[Rule]", 
         RowBox[{"{", 
          RowBox[{"0", ",", "1"}], "}"}]}], ",", 
        RowBox[{"AxesLabel", "->", 
         RowBox[{"{", 
          RowBox[{
           RowBox[{"Style", "[", 
            RowBox[{"\"\<space z\>\"", ",", "25", ",", "Black"}], "]"}], ",", 
           
           RowBox[{"Style", "[", 
            RowBox[{"\"\<time\>\"", ",", "25", ",", "Black"}], "]"}], ",", 
           RowBox[{"Style", "[", 
            RowBox[{"\"\<f\>\"", ",", "25", ",", "Black"}], "]"}]}], "}"}]}], 
        ",", 
        RowBox[{"LabelStyle", "->", 
         RowBox[{"Directive", "[", 
          RowBox[{"Black", ",", "25"}], "]"}]}], ",", 
        RowBox[{"ScalingFunctions", "->", 
         RowBox[{"{", 
          RowBox[{"\"\<Reverse\>\"", ",", "Identity", ",", "Identity"}], 
          "}"}]}], ",", 
        RowBox[{"PlotLegends", "\[Rule]", 
         RowBox[{"{", 
          RowBox[{"Style", "[", 
           RowBox[{"\"\<Mut. (1/2, 1/2)\>\"", ",", "Purple", ",", "18"}], 
           "]"}], "}"}]}]}], "]"}]}], ";", "\[IndentingNewLine]", 
     "\[IndentingNewLine]", 
     RowBox[{"Show", "[", 
      RowBox[{
       RowBox[{"ploti", "[", "1", "]"}], ",", 
       RowBox[{"ploti", "[", "2", "]"}], ",", 
       RowBox[{"ploti", "[", "3", "]"}], ",", 
       RowBox[{"ViewPoint", "\[Rule]", 
        RowBox[{"{", 
         RowBox[{"2.28", ",", "2.21", ",", "1.17"}], "}"}]}], ",", 
       RowBox[{"ViewVertical", "\[Rule]", 
        RowBox[{"{", 
         RowBox[{
          RowBox[{"-", "0.25"}], ",", 
          RowBox[{"-", "0.24"}], ",", "0.94"}], "}"}]}], ",", 
       RowBox[{"ImageSize", "->", "500"}]}], "]"}]}]}], "\[IndentingNewLine]",
    "]"}]}]], "Input",
 CellChangeTimes->{{3.889267581576564*^9, 3.889267653746723*^9}, {
   3.889267742260442*^9, 3.889267925596731*^9}, {3.889268034346363*^9, 
   3.889268046256065*^9}, 3.889268322523144*^9, {3.889268399846601*^9, 
   3.8892684121994553`*^9}, {3.889268890040756*^9, 3.8892689712938337`*^9}, {
   3.8892690139771967`*^9, 3.889269014484807*^9}, {3.890817837665565*^9, 
   3.890817872544302*^9}, {3.890818973679976*^9, 3.890819033248618*^9}, {
   3.8908191136070023`*^9, 3.890819119773945*^9}, {3.890819359899856*^9, 
   3.8908194010672607`*^9}, {3.891890090875358*^9, 3.89189010282767*^9}, {
   3.891891744546962*^9, 3.89189174958274*^9}, {3.9047376299400806`*^9, 
   3.9047376303162413`*^9}, {3.904737703309945*^9, 3.904737703777439*^9}, {
   3.905256386530693*^9, 3.9052563884172077`*^9}, {3.905256419722537*^9, 
   3.905256441275042*^9}, {3.9163075803540287`*^9, 3.916307630415822*^9}, {
   3.916307850868911*^9, 3.9163078542250357`*^9}, {3.918204137561872*^9, 
   3.9182041408943644`*^9}, {3.91951271604187*^9, 3.919512757142921*^9}, {
   3.919512789920289*^9, 3.919512854382758*^9}, {3.919513211965714*^9, 
   3.919513224662689*^9}, {3.9195132794041862`*^9, 3.919513280450779*^9}},
 CellLabel->
  "In[215]:=",ExpressionUUID->"e8ddff62-a571-45b2-b9a2-246ba766a02c"]
}, Closed]]
}, Open  ]],

Cell[CellGroupData[{

Cell["Plots :", "Section",
 CellChangeTimes->{{3.919512923651504*^9, 
  3.919512934218871*^9}},ExpressionUUID->"7ffda91d-cc43-40a2-a6e8-\
64b8a277a1ed"],

Cell["Some parameters:", "Text",
 CellChangeTimes->{{3.919513979434765*^9, 
  3.9195139828174753`*^9}},ExpressionUUID->"24399683-9e7f-4e69-ba4a-\
742c5d350677"],

Cell[CellGroupData[{

Cell[BoxData[{
 RowBox[{"k", "=", 
  RowBox[{
   RowBox[{"NIntegrate", "[", 
    RowBox[{
     RowBox[{"d1", "[", "z", "]"}], ",", 
     RowBox[{"{", 
      RowBox[{"z", ",", "0", ",", "1"}], "}"}]}], "]"}], "/", 
   RowBox[{"NIntegrate", "[", 
    RowBox[{
     RowBox[{"(", 
      RowBox[{"A1", "+", 
       RowBox[{"A2", "*", 
        RowBox[{"Sin", "[", 
         RowBox[{"2", "*", 
          RowBox[{"Pi", "/", "T2"}], "*", "z"}], "]"}]}]}], ")"}], ",", 
     RowBox[{"{", 
      RowBox[{"z", ",", "0", ",", "1"}], "}"}]}], 
    "]"}]}]}], "\[IndentingNewLine]", 
 RowBox[{
  RowBox[{"d1", "[", "z_", "]"}], ":=", 
  RowBox[{"A1", "+", 
   RowBox[{"A1", "*", 
    RowBox[{"Sin", "[", 
     RowBox[{"2", "*", 
      RowBox[{"Pi", "/", "T1"}], "*", "z"}], 
     "]"}]}]}]}], "\[IndentingNewLine]", 
 RowBox[{
  RowBox[{"d2", "[", "z_", "]"}], ":=", 
  RowBox[{"k", "*", 
   RowBox[{"(", 
    RowBox[{"A1", "+", 
     RowBox[{"A2", "*", 
      RowBox[{"Sin", "[", 
       RowBox[{"2", "*", 
        RowBox[{"Pi", "/", "T2"}], "*", "z"}], "]"}]}]}], 
    ")"}]}]}], "\[IndentingNewLine]", 
 RowBox[{
  RowBox[{"A1", "=", "0.5"}], ";", 
  RowBox[{"T1", "=", "2"}], ";"}], "\[IndentingNewLine]", 
 RowBox[{
  RowBox[{"A2", "=", "0.5"}], ";", 
  RowBox[{"T2", "=", "0.4"}], ";"}]}], "Input",
 CellChangeTimes->{{3.888645794652499*^9, 3.888645805077634*^9}, 
   3.8886461884870777`*^9, {3.888646315537923*^9, 3.888646320898046*^9}, {
   3.888646407257056*^9, 3.8886464115067244`*^9}, {3.888646442897606*^9, 
   3.888646444031007*^9}, {3.8886465875404453`*^9, 3.888646596372161*^9}, {
   3.888646693393276*^9, 3.888646714033847*^9}, {3.8886467575805187`*^9, 
   3.888646767755172*^9}, {3.888646816343794*^9, 3.88864681991118*^9}, {
   3.8895507855400743`*^9, 3.889550787871167*^9}, {3.88955172482826*^9, 
   3.889551726904965*^9}, {3.89127052260559*^9, 3.8912705236833687`*^9}, {
   3.8912706380983343`*^9, 3.89127064833442*^9}, {3.9195129754912777`*^9, 
   3.9195129842179613`*^9}, {3.919513134387269*^9, 3.919513134972281*^9}},
 CellLabel->
  "In[195]:=",ExpressionUUID->"95aa4a34-56ad-4922-9382-d055096a8338"],

Cell[BoxData["1.4517741469726126`"], "Output",
 CellChangeTimes->{3.919513135504233*^9},
 CellLabel->
  "Out[195]=",ExpressionUUID->"e97c056a-590a-4d8d-be9b-d6bbf5817dff"]
}, Open  ]],

Cell[BoxData[{
 RowBox[{
  RowBox[{"Gsyn", "[", 
   RowBox[{"alpha_", ",", "beta_", ",", "z_"}], "]"}], ":=", 
  RowBox[{"2", "-", 
   RowBox[{"(", 
    RowBox[{
     RowBox[{"alpha", "*", 
      RowBox[{"d1", "[", "z", "]"}]}], "+", 
     RowBox[{"beta", "*", 
      RowBox[{"d2", "[", "z", "]"}]}]}], ")"}], "-", 
   RowBox[{"0.5", "*", "alpha", "*", 
    RowBox[{"d1", "[", "z", "]"}], "*", "beta", "*", 
    RowBox[{"d2", "[", "z", "]"}]}]}]}], "\[IndentingNewLine]", 
 RowBox[{
  RowBox[{"Gind", "[", 
   RowBox[{"alpha_", ",", "beta_", ",", "z_"}], "]"}], ":=", 
  RowBox[{"2", "-", 
   RowBox[{"(", 
    RowBox[{
     RowBox[{"alpha", "*", 
      RowBox[{"d1", "[", "z", "]"}]}], "+", 
     RowBox[{"beta", "*", 
      RowBox[{"d2", "[", "z", "]"}]}]}], ")"}]}]}], "\[IndentingNewLine]", 
 RowBox[{
  RowBox[{"Gant", "[", 
   RowBox[{"alpha_", ",", "beta_", ",", "z_"}], "]"}], ":=", 
  RowBox[{"2", "-", 
   RowBox[{"(", 
    RowBox[{
     RowBox[{"alpha", "*", 
      RowBox[{"d1", "[", "z", "]"}]}], "+", 
     RowBox[{"beta", "*", 
      RowBox[{"d2", "[", "z", "]"}]}]}], ")"}], "+", 
   RowBox[{"0.5", "*", "alpha", "*", 
    RowBox[{"d1", "[", "z", "]"}], "*", "beta", "*", 
    RowBox[{"d2", "[", "z", "]"}]}]}]}], "\[IndentingNewLine]", 
 RowBox[{
  RowBox[{"Gant2", "[", 
   RowBox[{"alpha_", ",", "beta_", ",", "z_"}], "]"}], ":=", 
  RowBox[{"2", "-", 
   RowBox[{"(", 
    RowBox[{
     RowBox[{"alpha", "*", 
      RowBox[{"d1", "[", "z", "]"}]}], "+", 
     RowBox[{"beta", "*", 
      RowBox[{"d2", "[", "z", "]"}]}]}], ")"}], "+", 
   RowBox[{"1.5", "*", "alpha", "*", 
    RowBox[{"d1", "[", "z", "]"}], "*", "beta", "*", 
    RowBox[{"d2", "[", "z", "]"}]}]}]}]}], "Input",
 CellChangeTimes->{{3.8912708713267393`*^9, 3.891270907127026*^9}, {
  3.891271409613097*^9, 3.8912714106414948`*^9}, {3.8912714988427677`*^9, 
  3.891271613341201*^9}, {3.891271667029841*^9, 3.891271667146224*^9}, {
  3.891318372974988*^9, 3.891318381383321*^9}, {3.894078125427134*^9, 
  3.894078150208647*^9}, {3.9195130142571983`*^9, 3.919513019405929*^9}},
 CellLabel->
  "In[200]:=",ExpressionUUID->"e9570e7c-517c-4b05-bf71-1b47a72f2002"],

Cell[BoxData[{
 RowBox[{
  RowBox[{"initialconditions", "=", 
   RowBox[{"{", 
    RowBox[{
     RowBox[{"Sin", "[", 
      RowBox[{"Pi", "*", "z"}], "]"}], ",", 
     RowBox[{"Sin", "[", 
      RowBox[{"Pi", "*", "z"}], "]"}], ",", 
     RowBox[{"Sin", "[", 
      RowBox[{"Pi", "*", "z"}], "]"}]}], "}"}]}], 
  ";"}], "\[IndentingNewLine]", 
 RowBox[{
  RowBox[{"Di", "=", "0.01"}], ";"}], "\[IndentingNewLine]", 
 RowBox[{
  RowBox[{"diffcoefficients", "=", 
   RowBox[{"{", 
    RowBox[{"Di", ",", "Di", ",", "Di"}], "}"}]}], 
  ";"}], "\[IndentingNewLine]", 
 RowBox[{
  RowBox[{"tmax", "=", "30"}], ";"}]}], "Input",
 CellChangeTimes->{{3.919513072321822*^9, 3.919513091890251*^9}},
 CellLabel->
  "In[204]:=",ExpressionUUID->"ed47b097-901c-4116-9910-d5f6e2bafd8f"],

Cell[CellGroupData[{

Cell["Synergistic drugs", "Subsection",
 CellChangeTimes->{{3.9195129378196173`*^9, 3.919512946637843*^9}, {
  3.9195140354511127`*^9, 
  3.919514052011191*^9}},ExpressionUUID->"184f2532-6c98-4841-984b-\
1202f084038a"],

Cell[BoxData[{
 RowBox[{
  RowBox[{"g1", "[", "z_", "]"}], ":=", 
  RowBox[{"Gsyn", "[", 
   RowBox[{"0", ",", "1", ",", "z"}], "]"}]}], "\[IndentingNewLine]", 
 RowBox[{
  RowBox[{"g2", "[", "z_", "]"}], ":=", 
  RowBox[{"Gsyn", "[", 
   RowBox[{"1", ",", "0", ",", "z"}], "]"}]}], "\[IndentingNewLine]", 
 RowBox[{
  RowBox[{"g3", "[", "z_", "]"}], ":=", 
  RowBox[{"Gsyn", "[", 
   RowBox[{"0.5", ",", "0.5", ",", "z"}], "]"}]}], "\[IndentingNewLine]", 
 RowBox[{
  RowBox[{"growths", "[", "z_", "]"}], ":=", 
  RowBox[{"{", 
   RowBox[{
    RowBox[{"g1", "[", "z", "]"}], ",", 
    RowBox[{"g2", "[", "z", "]"}], ",", 
    RowBox[{"g3", "[", "z", "]"}]}], "}"}]}]}], "Input",
 CellChangeTimes->{{3.891271649032669*^9, 3.891271681998762*^9}, {
  3.891272409472191*^9, 3.89127241414692*^9}, {3.919513093251861*^9, 
  3.919513093503025*^9}},
 CellLabel->
  "In[208]:=",ExpressionUUID->"933e298c-ea35-4eed-82cb-85a10a6b51e7"],

Cell[CellGroupData[{

Cell[BoxData[
 RowBox[{
  RowBox[{"plotft", "[", 
   RowBox[{
   "initialconditions", ",", "growths", ",", "diffcoefficients", ",", 
    "tmax"}], "]"}], " "}]], "Input",
 CellLabel->
  "In[216]:=",ExpressionUUID->"b56b535f-0af5-4328-b335-629aaa9d7329"],

Cell[BoxData[
 TemplateBox[{
   Graphics3DBox[{{
      GraphicsComplex3DBox[CompressedData["
1:eJyEnXlUTd8b8FOZiqSSJgo3NEgplcg5CN0G+lIZQuapAZGZkDnCLaGUJGSm
UmQohCZDGnWb5+EOSZo0vLfueZ79fb/v+q3XP9b6rL32ffbn7vPs4ey7G7N2
26INkhISEikDJCSkRP9fEtz52dMjTBx5y1A/qf3dTLMmCRknpxzK2CLfjhvH
Ry7082U7injOicFJcR4NyPf+rLncy/dkWhhzWHXI09bmv++tR3WU+x0PbjXy
rlfHI51F/NXmUFU2pxK5kcTiNb18ZezXcyx2OfJZHfFreuvp7un9V4L8ofOB
3N7PnX1lbXWcBxf5bKb8SYOPGR7c3P+n/rSPE2JY7B/Iu5l4NBKUjOM90pGn
M/FH1v7sYbHf/z/tXWYw85o2Oxq5gPFzc+mD+NP6O98CvzC0X59P8Oxre58K
YPWjO0a1X1FRz0PPwCd3vLrU9isPPQOPsv6gda66AD0DjzjodsScU4yegVtO
pU9Yzy5Fz8BP5KsoZkeUoGfgrhkvcq48KUTPwHN8bl2uKihAz8DPM+XBM/AW
pn7wDPwAEw94Bl7AxA+egTcw7QXPwCnGD3jG9vq09fkEz2NtCp9wWMPproyx
y7pNS9Ez8COLmq53RpWiZ+BuVZk5s/XK0TPwblpFTqKxAj0Dp8I/hMgWVKJn
4J+/3X0te7QSPQO3sJiu/H1SBXoGPuOjieUX+3L0DDx5urg8eAae+EVcP3gG
zmHiAc/AFZn4wTPw1hJxe8Ez8D82Yj/gGXjL+nF9PsHzMc+KRG6cKr2X23p/
TGklegZek+PWVWhVhZ6Bx49KHrnhfDV6Bv5148xjau016Bn4xRHnjq96XIue
gT/pmDov1bMWPQP3L7uw96NbDXoGLowt2bf3ZTV6Bm7q6t9XHjwDr5Q37asf
PAP/u+JMXzzgGfiPK5Z98YNn4A2P3ve1FzwDr3vo2ecHPAMP3STzoNcneN7B
/rOJwxpDn3TbvZL3oRY9Ay/xOpW6elgdegYu8e755pnddegZuPau1s5Lf+vR
M/BFmQF1trsb0DPwGp3kR+12DegZ+HyBjPuCsHr0DPy4k0ZazNh69Ax8DVMe
PAPX0hXXD56BhzDxgGfgbkz84Bk4m2kveAauuVPsBzwDdykW+wTPN7ltwjgP
bfpD1+GpcRcb0DNw2+Xv1V69b0DPwKdzfW+VreShZ+Bnfwxwau7ioWfgi+Zq
njG14aNn4BObze7ZG/HRM/BlbzcNXfaRh56B58+RN4/aw0PPwLcz5cEzcCem
fvAM/AQTD3gGnsDED56BuzHtBc/A9zN+wDPw22lin+A506NzDzdOhzZyGf5A
Zi0fPQM/Hqa98t4RPnoG7nRjsL5HMR89A9fdy/a+bylAz8CDLKece7JVgJ6B
6z30eu66QoCegQtTlh7RGSVAz8Abwqe5UEI+egYumSouD56Bz2fqB8/AE5h4
wDNwByZ+8Az8ENNe8Az8DuMHPAPfvEDsEzz3k+j9Z0DXrgi7pXVIgJ6BFx+9
91LyggA9Azf8Mcpu2UcBegbufPGfZo1O4hn4tMNeNU0jhOgZ+CHTqCFNQ4Xo
GfjAiF9jZOqJZ+At01dTed8E6Bm4PFMePAO/wNQPnoHbMfGAZ+BuTPzgGTib
aS94Bt7O+AHPwAvYYp/gWSW1nxWHZUQnvd/wTHqcED0Dl1Hcs9Z4khA9A0/v
ujawx1aInoHnLDki2bhViJ6BnzQKUvTfRzwD33lpwL1x3sQz8FDhkldD1wjR
M3CLlf28XRcJ0TPwSKY8eAbuw9QPnoEHMPGAZ+BVTPzgGTiXaS94Bq7B+AHP
wGOzxT7BsyFH6jSLbUwX3W+f7HiMeAauKKvtIneaeAa+RvNMP8drxDPwWun4
hIf3iWfg6QEzd1VFE8/Arb7cGLrvKfEMXNcmp3zBbeIZeEt38FHtUOIZ+GSm
PHgGbsvUD56B5zDxgGfgTUz84Bm4G9Ne8Axcg/EDnoEbPBD7BM/WLv0z4jym
0s9qTfZcfkE8A489tdM57RXxDFwrld664yPxDHzV1FtPtb8Rz8D1HE4OTs4i
noHvG3oyYdsP4hm4ytnNzTMyiGfgOxTd055/Jp6BqzPlwTPww0z94Bm4ERMP
eAa+nokfPAOfwLQXPAN/yfgBz8BNK8U+wfNq1kB5NseMfqBhV7Ayj3gGrn+d
a6Xzk3gG/lFt4Tn/YuIZuPe8a7e7Kohn4HNqnsQFVRPPwD2UFW5zq4hn4AWL
59lvKSeegS+USfeuKiGegRcx5cEz8O1M/eAZ+FwmHvAMfA8TP3gGnsq0FzwD
N2T8gGfgr9XFPsHzXv4gR27cNFrz1JFX2bXEM/BzTueX5NYRz8Dfzq/RL+QR
z8AFb3vG1QmJZ+DbtiiYr/5FPAMvVJkv3d5IPANfFrKocIiQeAYu90Lf9A6f
eAa+nCkPnoEXMfWDZ+DbmXjAM/BGJn7w/N/2gmfg/owf8Ax86mmxT/B8MU7m
qgd3On24JWrNuybiGfjRtsVzF/0mnoEbRLkZ9/9DPAO/O5Wj9qaFeAY+ScH8
n0utxDPwR8ovxy5tJZ6Rsxw5Vi3EM3DVFcLBB/8Qz8AfM+XB83/rB8/AJzPx
gGfg95n4wTOWZ9oLnv/rBzwDj2F8guconyGFPT2WNGtHZuTmNuIZ+NxVS9wT
2ohn4FJXW5KftBPPwG8//uId1UE8A/f8e02o9Zd4Bn5w6Dj1fn+JZ+AlMXqT
N3YQz8CPur6/9qedeAZexpQHz8APMfWDZ+DbmHjAM/A7TPzgGbg0017wDHwe
4wc8A/dnfEqXbh/A5vAS5y2Y5xrI+kW9+/llSV5rNnVHL2Ifi12P/B+fG3vD
puZT1nuyeD09NciXyPnW8eS41Dk506w4jwrks+ayakac/UkZLN80j8MqQz6p
QbFsU1MuFW5rtJMbV4TcarlSH68sD1jGYf1E3mkxrq8e9+HLxktIfEcuWOXT
97mr/9mj6sn9hDxfGNoX5/eevRnxHq+Q3zqU3teutYFUgAdXgPzaoTOCItcs
7FfAX2tlRJbUZWE/BK6uUzLh5/Qs7G/APcfWN7nsz8X+Brw+PiR4Ze5Pqv69
9GpuXBXy07WsbYYcLvY34M/unPK3/lqA/Q0921/TGaKWj/0NeIWm+oGgI7nY
34BnyAT3lZ+4v4Vic7KRp//W7vtc6G/AF9qkOu+6z8X+BvxIrDh+6G/ANw9u
6Gtv9ssBGePZEcjHTz3b5xP6G/ADi2r7vIH/ym3PFhbGDaZHePlVexdwsR8C
//s5dYdxbhH2Q+CDxyfNakguxX4IfMqoGtlZNuXoGfhiwabhSUHl2D+BF6re
2DnoUhn2T+BH9e0Pb9Qqxf4J/B3DoX8Cv6smrgc8Az/HE38u9FvkauI4oX8C
j2faCz6BR+4S+wFviwpLzOI9RtA3hpe7hz4rR2/Alz2Yw425VYHegE/g50RL
OlShN+BsbtzqEaHV6A34ix+LC2PKqtEbcNl2OQfl4dXoDbi1eVKE9M9K9Aac
Sk3s4+ANeFeMuB7wBvxDkGPf54I34Jym+L44wRt+bom4veAN+NNzZX1+wEO0
RM18CYnR9EWvx3teytWhB+B7Nkt1Tu5Xjx6Ap0cbm9kY12N7gTsde+6d8qYW
2wu8XRDex6G9wLsOPIvuf7MO2wv8fbJNX/3QXuDcl0Z98UB7gW9mWwqaP9dg
e4GvKvF2vD6gBtt7RqH1AYs9ju4pFnw887oB2wv84Z8c/vzlPGwX8HnDHGbp
nm3AdgFfwHCIB/iQrfd2jy6rx3iAV2v+M3KASz32W40Q2YQ4/gz6qVrAQYUW
Mr4Dl294XdUumidAPcCfMeWBw/j11K5o7AHR+AX1w3uotoC8gN73U1AeeCvD
Ic/D88Vt3Tj+o18h5m3gn+dfNdh3uwznCcDLfy94FxJajnkb80ZN06kss3LM
z8A3z/+ztyOhBMd94IlMecjDwD2Y+mEcBz6aiRPih34+9/hWQ5uBFRg/8Oac
aU7vRc8XxA/cO/V999+Kaowf+KIIO4+CK9UYP/AD75PCnMIqMX7gMyLF5SF+
rCdLXD/EDzzl2/8dJ/Tbm/IyzfnX6zBO4Gu2LHOVMiH77cANe7R8Oi7VYjzA
/ePGyE2WqMd4gK+Ot+2rB+IBPmfOifM5tjUYD/Rb6tqjJm9Vsv8MvGOIsZyp
RwPWAzzZ6uu4HX6kn0P/fMz0TxgHoT8vrBf3c2gvjI9X3n7qG3+hfuBsP/E8
ZI7frJ4XHg8SMxYfDgtilVGPUvNPrxL8oPbP2hkX5yFE7uMTmrAs/QeV+v2K
kQ6bg7x+Qlgfh/Jrhw6x5e62pEM+Shy1E83noTzwUIZD3oD3j586vzknFJdg
HgA+btn7CKXJP3E8gufu7Apj697nTuN8pA6Hxcd4DvkuE5itz6J4Uywrenoa
kNvfdRkrbUXmn/h+3NZNq/f98tv8nOse3Hos/1WrIbLyQA7lf9jTmRtXh1zh
2Cqt/dm5GD/Uc2s3z6H3Pbh4/VxLPneh7365Afk43kH503+Lq/vej7/a0tLT
U4Hl2TJv3c9W5lG71kg+9eCWI6+uM2QN/ZqLeRXqmeRJd/Z6mDcwZAs3rgzL
l6+fcOPD5xzMt/8tD+PIf+NRtPx7g8UuwHoaB0/p+1x4LqD/mC0Vzyefn9ZX
lJDIx/KuRkl98cO4A/VHgh9mXg2cBv/9593hsFKxnkyl1X2eJUOjzrE5ycj3
3hX2fS/QT/7bH+aZyO6UkEjC8v9MXtX3vStd4UZ7cuOQ75nk0tdPYLwAfuPj
YS3n1B84XkP9qsv73euNX3K7uS+LXY3l7baaso2G/aR+jMicwWFVIZf6kF84
4kU+1oPnB2bTa1ableJ4DfWrMfUvyV55khuXg/WYJef01QPjDtRzNre6YhM7
D58vqMdht1xGrwd4HiFv8JukXD3+lTfgeXx6pHHofNHzCOX/W4/yI+NxbE4p
xpPf5K7gMDGH+nb76ksPbjFyL75bH4f8Bvy0uqdFjUIO1a55oT3OIwu5trdJ
n7cQtyR3DisTeZtRyEHdzHzMt8Arb+3LUpD6ifEDn8b37fu+DNNupMZ51CTG
Fj36HO/Rn65yjr6bt7gMvy/gSWclJ6btI+Mv8Kyuwwn7vci8HTzPdIk+n7uK
i88R8NEMBw9Qj8Oyt1PHbi5Cb8BHMRz8AC8eJ8E9NbcI+wPU/5HpJ/AcAdfs
EudJ8Ab12CwRtxc8A1/gJ24v+AQu3/1/txfOJ1x0bgmoOl+O7QW+dZ2YQ3st
FIt/s9iKtJzs8HaOXwW2F3jHEDGH9gL35ns9CTpQgZ8L7+v5H3O+KfGr8XOB
z9uR1cfhc4PNqqQ8uer0refrZNoTavBzgUc6b+jj8LnA/RYr/z7/uAafd+j/
0Uz/h+cInpdG5nmBfnXHy35bUVw7lZEwKEG+ogjzCXDOeWX1/gtzqR2/UvXZ
nELstyu3ju/Lw/v72vMFedYM8bgA/RPq6VevwA6YWIztAu7PCVh27VE+egD+
lOHQXuCZy3dtHXE+H/sDcEOmfug/wIe9ErcL+gnwkcPz/7qNKsZ5AvDXJzjT
Rm3OwXEQ+snYw4Z+o/0qMe8Bb490DlHIrUSfSpLP8yQk5Gg/1a6jKREV6AG4
c2PHr9WppF8Bn5s8xbBjYhl6AK75QczBA3DlzPIa/kiyjoZ4pl8VxwPPF/CX
W8Txgzeo51mzOB7wBryWiR/i3Hq77ACbM5Je0X+Mdcu7KowTuFSEmEOcWL5s
dca1mCp8LuB8RXJ/S4fkefX4XAD/xnD43Kr1zXPZClq0Umj8sdcedfi5wFUZ
DuVh/n/6+LPii0Ul2F7g/Ec3JwTdLsfyMN+OWGuqdfFRJXKY9/66zVJZE1qL
eRX8+HhtN+7/jny/uO9xT1w/9DcoP4kpD56hvIOb5Pu6w2QdBO3q3CHwW7aO
tBfi6bkyqS8eGE8h78k21q77NJv0B+BqgvVG97eUYf+EfOWp6Va2MK0Kx3eI
89CxSoXkqxXYz4Ef2HZjXMqrCvQJ9Uxfu3vXI0EVeuua1HKGazqWfnB6ycbS
/Hrcl4P2av+pNldILcV5HcR5lRN98P26YuwnwO1s990JSC/CeuD7ytM/eWL8
1iqsB+KZdXZx7apukoeBP0taeWPmywr0AM+Fzpe9qQmvyXMBfItqdfSxctIf
8LzTo5H2qvrk/BLuYyTrTr89sQ7zJHyP/Ga1J+vj67CfA3+drKQ0w68O589Q
z7l+8X37HtBe4LXxOn31Q3sh/2dt+3F0iWItzj/Bc6i2eN8P9ieB+zHrdMjb
8P22HW6XKZ9QgfUD9z+fEqgRWYYc6vF1W/hdxZ18j/C8X7Tennd5YjVy+L40
lx0/FalWhZ8L36/i6YnfHmWXYvwwH7gx1Pqb4/dCnD9Ded+GZbfch5RSQl/7
y1095Hys29V1W0bl5VGj7qgEd/WQ87HDpS8bbdUpoGxTKsK6esj52IwU89Nc
oyJKbvGQL909ZD4sZ1Z+t3e+OsM7L7O7h6xrNvuqsHp5jsHcR10iDvVoXD0u
L1ldTG29EpHb3UPWL8nPlln3zv+tGjKsOaxSLD/b5XbsuoYCqlrNMITFLkQu
vTZu+UKjQop2/RTJYucjV86ppzLjiqnrt1Y8ZrHJPEpjVtKGN+alVFtNUzyL
TdYjC31cXXrjvLNUwZfNSUGuZOK4sjeeVWUzg9icJORhusl7e+fDetm5iwJY
z8i57iFfF/Vy8AzPRfjt3fPeBJeiZ5xfTStNjU4rQ8/AecqviizmVaA34G1S
mT7T9SvRD/CNrUOsvzuVox/gEVvXaOf/Kkc/wLVKb6sMHlmJ7QUuM/sY7/ja
Cmwv8AHNEx7klJdhe4EHrXj+ovAm6VcwT5O7l98617wK2wtcY3zcMqvp1dhe
4KV/+lfHb6+h9tU/vtUlmj8AP0jfM3+zuJa6O2R/VJeovwEffz7I/mRQLfoB
nnQnZeFAg1r0g/HsCZPmJVajH+Cdc62nzZlRg36Ar7z3a0T+qFrsP8CjG6ym
nefUYv8B/sL09Ad511r0CTzBoPX7jlM16BM5/wcnfWE1+gQeuNna+tLMKvQJ
+bP/232nmvrXoU/gdzI+C0+9r0OfwM03REcEXK9Hn8CXXujxEJo3oE/gCXFZ
dRkbG9An8HnX7hssGNOAPoGH6nF1h2rXo0/guvGhN/cfqkefwHfNt9BZr9yA
PoE7t20Wmq1vQJ/AczcP4wTTDegT+HZeRPGmh/XoE/hNhaKCXZl16BP4jy2f
jt2TqUOfcH6yO2v00/2vG9An8CSp/ddVzHjoE/jCTaeb+O946BP4ANrp1QgW
H30C/3uH0iih+egTeKXNQmUHZT76BH7k1Ya5vgd5VNSeT5psCXJOtW1fXtTD
Vzz0DHzXkk1Vn+N46Bn44YqT5peG8dEzcAkF3bsOFB89A7cLcOT8nMhHz8B3
VJ0/JEjnoWfglgElW9JoHnoGfmiMZ0ZwYgN6hvOTBilHb+cc5KNn4NKeSkGd
n/joGbjad7mfv1UF6Bl46q/3kyY5CtAz8AUXl5//Z4MAPQOf3f2n9pKdAD0D
dw/w6xrVxEfPwLNOtbftGClAz8AP/1p77bySAD1j/ZcLksOsBegZ+EjPmWHu
6wXoGfiKTfqLupwF6Bm4//ENC2o0BegZz+WWzPTOz+CjZ+ARy6S9Eg/z0TOc
n7QxTjv96ZwAPQO/6JBX9CFegJ6Bz8jslxFQQzwD39IRP3DQYCF6Bn46ZcP5
JgUhegZ+/46CoFVaiJ6BL1l0xmN/pgA9A/f6/Ff2czXxDJy3avcVrSriGfjE
iQsDXkoK0TPw+u6Xp7xE8YBn4BbKSva3ZYToGbjEhnffeuqJZywvFSWv80qA
noHv/Wp9tfK8AD3D+UmFYN8gvp4QPQO3rNWwtLMSomfgbY3LPzi5CtEz8GSn
e6qUF/EMXFA/dUL1HuIZuMPf46qjtxPPwFd/2rjMZrEQPQNn1TqlTBN9LngG
bhg7Qc5+lRA9A6/vTvxa6Ek8Az/r0nr8xh7iGfiSCA3exJ3EM/D3LiqxVmuE
6Bl4/o5b+ebzhOgZuGnPhj0X9YXoGc5PmqftU19yingGHp009Z7kZeIZuOTp
sJN6kcQz8PITMZqpj4ln4AkRzumdz4hn4LH9Pux5/Ih4Bn7v1uORUaHEM/Ch
Ewte2UQSz8CVVgRrfb5FPANfdJwu/fuQeAbeprFsYO4z4hnLz1W8ZfeEeEY/
j/IlZt0mnoGHujg3KQcRz8BHOXm9iD5FPMP5SYWApDfrXhHPwDnnmh8P/EA8
A58Y0KR5LJ14Bn5XPaZsVybxjOVrL221yiKegR+rTpes+E48Ay8skLXs/kw8
A/9hIRf+MJ14Bs41PnN9XTrxDNwz+3qhz3fiGbiUccv4yVnEM/A9zRHv32YS
z+hhZ+TyURnEM/AKu7PKER+IZ+BHQn0GXXlFPMP5yQxlp5/CfOIZOOdYHjW1
iHgGvurCuX7NZcQz8Ka7bwxtqohn4M53l11wqCaegXd+eSjbU0k8A699Oztm
aCnxDFyhIHOsajnxDFzRtCSwsYx4Bh6xJaLucyXxjPVzO4qtqoln4A0Spok7
q4hn4Jkq0XybcuIZ+JCddf5+RcQzcJ3IKf5DfhLPcH4yfclQ7bg64hnPo4YH
JajxiGfgjmfW2SQLiGfg9MQjTyIbiWfgHq0zj0/7RTwDP5m5su1QI/EMfI7y
hfDXfOIZ+MNba01KBcQz8NdH9EJTBcQz8MhnaWaujcQz8Mm7tww3/kU8A8+f
aaP5upF4Bv5MNUX5j4B4Bu60tVrJlkc8A39xOsPyUx3xDOcnGw5s06F/E8/A
l9+/uu9qM/EMPOluiLZKC/EM/OLyl6YTWoln4KvmXig50Eo8A09hn7NUbCWe
gUdEeXNO/yGegZtcXRqs10I8A1eg3rWNbiGegcv5Xesv2Uo8Ax9/vNRubyvx
DDz26MJ9Jq3EM/BdOs4Rxi3EM3DK7POdmGbiGfh6a1Uztsinc1rJy+4ecu50
+Tjz4PttxDNw47HJ27zaiWfgPXHeJrYdxDPw3AX6MZUdxDPwN+e/9Cj9JZ6B
j7Y961rQQTwD/9SscquznXgGftj0ku7SDuIZ+LDmCYr/dBDPeN713YZn3zuI
Z+BOv29LKv4lnjH+aw4WvA7iGXjgnrNvl3cQz8AN3yxNPtpOfFayKtQVJbqp
Gd2DD+z+kksd591/2y3yGcspCRDEtVO6y7vumwnzqGi53R+6RT6PSxTKpnn8
obxO6i9Jz/hJ9W2L9itNXGUV3CKh0Y/ucNXrOptbQMkpjjNgSxYmnm8x3FAk
6KJOy4ZE+Vtwqa1LXpqxJfMTV66fVPTidju1Qqlp5oqLhRhPML8n115Bng57
cKlwVHMJxqOu0L1lsIQcffPo8VNGfqUYjxS7U3sPV5Ye3V5/I+ZCGcZzcZ6j
H1trOG3xTu2Kr205xiO9dvEWCTl5ujn17rzNm8oxnsaOSH/P1qH0EbcCJbUB
FRhPx/CBNUGRKvSqP6cfDguvxHg8Jw34aM8ZSQ8aM3XdBZUqjKfcuv8t6SPK
dFvB54W2HVUYT+NWlxBOtCp90eyg95n4aoxn/cnl+9jhKvTYBqtjx5KrMZ78
m8uWSPiPpBWn66twLGuo5JCFs9iS2Yl2b5ZOjT+gTJ8NeMkdvriGarNui+JI
pySaNDv/Yi1Rooc6GlPxdZWYlwxcVbW8QrToY2HNSofO1OLzUstTuWCvoEUf
f2b1uf5bLcY/22NIjL2CJj3T/OeJX2fqMP6o+c9yPMaOoRXPneeyx9Rj/Gtz
nlqxr2nRscNVE2R16jF+jXVPY1jyWvTqJOr1Yu96jP9hmetcCTlNuuGtbsTn
Y/UYf6DKqn6edRq0jVv8xv4JtRj/ql8aUUGVLPrttZpZlWvJvoSKj8ZILxcW
rRVy4pXV2QaM/3vKmTW2P8bRHVs1H1QN4eFzPW+i+nrppLH0gNE77Tw1ePhc
S8SpZZWYjqWjPId0KzxowPbm/4xdyXHTpiN9VRMSdvOwvZxNsRke5Sy6PeGy
3iJvHrbX7k/MdPYyFu2ksWC5lR8P2zvAN+Y+6/s4Otpjm8qsszxKq7TKhi35
PTFJPkZVYv44+v7VkbYrpvHQw/6w6NPcN2Pp/OyrMW99yL6Bv6+W4atJOrRC
07jah7PJvoH1cK0bQZET6WUlWz4cW0L2DSRvaMp5qU+klSdvHvDuDB/z3mt9
zUP2nAn0jMQlKxfHkv2Z3QmjeRMHT6BNX9TIDnxG9mcMrUe7SB8ZTx+QKDw7
152Pfga5v6iKi9WhO+IVNt8X8CkzycNDJUR5767O01XcFm16ZsqPL5fribf3
7fGOHD0dWi3wQdCdGj56O3gq/oNHxETapUH99I8/fPRmOiJ+Clt1Ij2saux4
/2Y+emuMiLvJujiB/s6e+XH3Bz56u28YJy8xcAI9etWMLc/+4VNPMlmvOdJJ
ievfPvfhHhpPLz0wzEDyDo/6GhsRpj34aeJou+eCuGZt+vBw6Q05f4jntyNY
L0p2T6LD/b5Wrt9C9g323ho34RVfn54ZO+yywS6ybzDFaFxQ0HoRX1U9vvMi
2TfgvR3b34urR7t43Dn57R7Zn7ljN3aX/SI9eu3fcM26u2R/ZnXBmIqJqbr0
mNwZxWk+AvRs3v3Kg9s1iZ7x4kjtoW8C9Jz3Kqa6h9Kll7Ajp/gYC9Bzk9+r
wrhdk2je3Ph1xmkC9PxQ9ZUtp0Gf9jZecGJ+pgA9b7ybkOCxVp++eUG1oVtU
P3jWmpqgw/6pR2/OO39mVIwAPRe8f3mV5aBHlz7xMLDeLkDPgQ4vB0p81qX1
Uu5bWcgI0POC4he7uZa6dNyef2QSbpD9mZYsRS3JUkNa89XjBKORZBzPDg7I
2xZiSCfpqz1L0iDj+NM1iheKnA1pNY3ocfn6ZBz3nxgwz1bBkJ4isaFfrgUZ
x3OLtTt3hEympT9bXLg97V/zJXdtN3uFyfSurG22L8cK0bNJSkmHzzgjekXO
Ehu9RUL0PHBBvCfrjAGdI5BPVWolnuUvuEbziw1px65gh7AFQvQscCrZ4hJs
SOunH0oYKaoHPKdpuI5JdTKkdx1sf9/lIETPURXF+abDDWm9SreWebQQPQ92
eqPFvjaZnjnCN61OVYieP5S/vsCSn0wX/4mqVC8hng9tf93dc9KAHm9wu9X8
JtmfkQsdsT5Q2pj+nN5y1uMA8cxbd1ldMmkKvWp61Vy7w8Rziu6IrG0HptAu
OdNa9E4Rz3d+BZ4tMp1C+9c4SjX4E8/HXijNtm0yots+Wm0e7/+vdZZPYPuL
R0b0tn237xocJZ7tLpXNVLA2pj2L4r0HhhLPattXHmBtMaKXBFDRFzcL0fPE
pWtafKSM6eDydYc+BxPPAzTLHvHfTqF/P1vvu/s68VxetXqDy/4pdHPLuJrQ
EOI56WGpRurUKXS+TFaeNId4vr5zdbbpLyPacTTLYeZB4nm/Ralf5EMj+s7f
H9mVy4Xo2bnf6jkKm43oH5FJDQ/NyPx//MaRUeN1ROtiL7X0kFjiWXrSFdfA
ShP6RW1hhUoc8Vz6W3mkZLgJbaGRbtWaQDy/TQj6us3FhF7WPtXPPJF4Dj6q
fLJI2YSOvTvO8+Xbf62zrIMsbX8Y07MrRozbGk88r19ecSzSfSo9xLotKPIz
8Txlmmti3HljWpkX+zbkHvFMj1lnoTBxKt24w2n/7E/E8+ja8l8+FSa0tbRB
s/xn4rnj8dp7/DATuqDh0tzdn4jnfO/y1S7LTWjb6EVerUnEc+yMtSqpI0zo
yLopavdiiWeOVPk300xj2sbqmkvpTeLZM23NqchzxvSibpW/A/yJ55mTVXkv
7M3odQEJDco5xLNGy9Vb4web0YVu128W5RDPba9VXAKTTemviyonncknnnN9
rypIHjGlVwaq2RYXEM/RNipp26ab0vLOTX/OFfwrbwy/erSoZSr949nkyZ65
xPPBcVWfTC+Z0XLLzt7klhDPNpJrpNjRU2mloFap6K/E89L69Ycj7czop2E6
vv1LiGfTZ5VTFQaZ0YGrLuhsKiGeFfau5/t8MKUfa0VIdxcTz40zKyP5h03p
n+/eJeRzieeM/utXuFiY0ntyLi+oyiae72dUKKb+mUofMew47pRGPJ8MWJdu
+kz0vT/S7zJIJJ6d29QMbb1E6+IHK5efqiGeTRKDa15MmkZXW105KawhnuVP
qt0YX2dOy6vunbGpjngW2AU7B0aa025bzTsf1xPPaYpqcpKrzeldNbphB+r/
tc4quPZxm7o5Xeup2DmhlngO5FXLpD6fRhdavbgSziee16avnc/NNaNVpw2u
/15BPG+P2fjedMc0evuGry5afOJ5wf7qfZH602iLTQ++2vOJZ91ZG40Uas3p
8WlRbwfxiedBg6prfW6Z0wZ6Y6ymNxDPlV83hPNXmdONJQr37GqI5/eXq5a4
qJnTK2SmcZeXEc9hKzYMS80xoy1qmouUucSz5zuNXUVB0+mJSlfCJJuIZ7vT
1/VsF4nWv8KIU9OaiOeJCzUqXgydTqvJLE4f9Jt4HqB8PXh8qgX9aYTV7De/
iefyQvVFgcct6KE5g0xDfxPPSbdCBkvSFnRR3Qi+bRPx/PB57QKXgun0i/NL
f+z9QzzvD1zv5/F3Gi2V8ONdgZB4Pn1w84DUy6I4x93co/+HeN44p/aN6T/T
6WCrg3qz/hDPs2U2e0cOmU6bzDCrVfpDPGtl1ugrpFjQd4aVdcg2E8+dVzZV
+vha0LuOJKln/iKeC1bVhPBnWtBBli17dguI5zjtTYtdOqbR5a9s5wjryTr3
5Oac256vLGmWpdxO+X/tG6z/J2xb0W5LOnmbm5tKG/FMq4yeYDvFkr5ucG62
XxvxPLoktPgFfwbN4e8bLGwjnjtujwoaf28G7dThSnPbiOd891D7wPUzaPe0
iij1NuI5+XA9h99tSa+PmvnudzvxzFm58VuP5gw6Yx0rJqGFeA6fu9XGJcGS
fn12h/enduL58JD6fqnelnRuw/3gb+3E8/KsLS9NjSxpk6mub2PaiWfz4Lrt
kbwZ9PXLjUvU24lnpTVbJipEzaBdosbezG0lnpsm1JX4rJtB/9SUudso+r6q
jRKdekR+Ri/9feZrXB21I2p5g8yJPDzfcnXRK5uMuHZKsHZ1pWdQIZ5jSal8
+6Oxp4vyuOGqPo8m+wCrtr99XzKvjPJqjfXNqcnDOLuo8V+2Kf6iAoNur98h
w0V+YcXGXy+m/qLu7NAyuqzExfiDXeaeDQqso8JOfpWyOZaHPFGwZV/R4T/U
ba1rgWOyfmK7hEc8+kmmtFMKLvI7tP7kYT+5UXz7rDMrk3JcNz2qLS8bOZzn
NzWwfOf6OQv3AYCbXCudoP4yB9ehwHc9KSr7FppPzd7t5Noj6icWV0dmNYq8
Lf2m7xrjUIB823cJp6cefyjnYS/nuhYVok+oJ2jBrZZJ+gXoE/i8h1nCMd/z
cD8KuN20grvf/XNx3wl/b1u7yd/gQR72k7eBH39M/FlHeY/cVxDnVID7TlD+
+io1nvllLu47AV9+fWLeyrFc3HfC39GortSuzszHfSfg3SaJ5lvrctDnZel1
vzTYUvRSX69uRV4++nz0Zf3UJ73n9Mxu/FyxqhB9fgzauG8WZyB98ax//5YN
pejtu0G24wIRb9R+MG3eoHLkbU/9bbZyZel3/vILhxlWoM9X/JZlSaL6x04y
6bZ4Vop8aJPb3LaeoXSqntbEgYMr8LlLUn+dEf+PFL1k+FXH3VeKyP5M5Rt5
m939aTq3p7AtuhR9Nj5KdCwMHkg/HXB6kI9MOZl/br45wObxYHrAs9HTHK0J
H7Tn3VXPxMG037wstSa7cuyfF3NDD2tv6E//OPpnzHaXQuTmgz9qBQySo6sX
7N3u6V+KeW/v0OsWAbQUvWpwyJbJtfnIJ25ZF81Rlqdf3llTe6G9BP3fv/Pi
dJ6pAr3Uyz5lrF4Z+jf1e3lfi61IN75XLd1XU47+329LyNjiokSvKrp1T6Kt
Es+5pflIuXqJ+P0B+VnprtXIC8xfy3f6KNOm0+NfFjrWoOeZIZKWOqL6v7du
CFJgVyHfOOrNlLmckXSc7zYPPlVD5qVTNrSwpivQTytqPayDK9B/hvJGFU97
RTr5rkD+pk0V+l/6d6NFvKsSXWs+9bny1mriP3+JoueWETTd3eS8KITwypJN
KyS8RtCdH7j3xt+oRs9Rw5y/ca0U6ZseJ2okq8n30hm1JZwTNJLe/DFRd7d6
FXrW0HN6xJmiQI/VH22ooVOG/PT5re+5USp0xy/u0vCISvQ5NvBdYTRfgzbc
HxPpkFqL3nQjZba9EnHWYe9v8j/qkFus/KA1V0GTHjIobfXg4/WYB3QD1ka7
hWjRzdeFQ/XGk325cGf3AZ5f1Oi4Ed8trr6rQW/60z0mxpeo09xZpS9UB9eh
txeanjYSTRq0ub69aWBWHRmXu1aNi/87ij48PEG3qIdwK+lt7mzp0XSTuqbK
bcl69DPIZGUJK0+dljuqs9NLpwb5443m+R5KWvT3rt/NC6tq0c/BhSvecJPV
aEevn4p+McRnc775Fk6oFv1e88V28wv/2p9csb6lK3Es7TD9pYLtuQb08KLn
1KiXj8bQ6bLm9vN+Ej/LtTdaXKxk0QcHGGue+9c+3pE30/y4T8bQbw4YWRoV
kPhN9KNb40zG0v0ibl5I9yS8uG36as5KFm1waM73zvAGjFPw8tlGzoMx9C2l
h3u6V9chZ7nN+BVXzaLlD9X5T93agM9d9JdZX7tF4/uXM+scJJvJvOWrYPMV
/ugZdP1RHqfnN+Fb5z8u9HltSUcOd1ZRbCPvR2A/X1Fjom90G5nn4DnMOSor
es9b4j4/c852nnPiQC9Xklfx3Lj68dBhXSQfAl/O63L2qCzD8QX4U+f1CuEf
SvD9BfCLp2aGBH4j5yGBfzvpNjPEm+zzwzlelt5Up5JfJM8Af3vGYOXOI1XY
/4G3edwtn1tejXEC3/60Lm+PYzXGCfy47miKJXruIE7gSoL+3BtzqnG8A+64
KqK0s6waxzvg9xfsM2m6Tc4lAt9wt/1KYCeJH85Xb8+trJw1hTy/wG3afI/s
Na7HOIGX1q7Rzg6sxTiBN1/6a/I8uQ7jBK5cYbNijageiBPPe7cHbj47sB7j
BP7Jed1Ggzk1GCf+rjxBxuBjFjnHCNzqUVBg9vYGrAf4xPCZ79edqMd2wfi+
dXeqw6yrXCwP/Dgt7XkjPwv783Ntz+xBpd+pRUeeON4dn40c5iHdl2RUlT2z
cP4A55MlhMf+SZxVgOMU9PO42qHbevs5tAv4JeOB7N7zyTBfbQ5T2PhGNK8L
rT6jWaeUi+2F8tfbjbm99YQlNGzuEeUNKC/JL2o65084zHvvfx3JqWok8yuo
J0H7wfTez4XvEfj8Q2lKzv/i4KfpY21VlFQB5mcLs5n77SXLqGbPWCn3EjKP
/XvFc8OkLZlUyLUN9VUjczEvQfk7s+d+GD8vGznMqwewezK3W2fjvOj16LSs
vaJ2dc2aRdFT8vB7BM8m6ktd1SxKsb9B/M6fdkQ5/+tcN5RPcep3sLowD9c1
2V8Vl2aO30FVTvud0eGYgxzm86c/sAVVh4h/+J3XikyP7bNUcnA8gn6y9WjB
nO+6ZF0A9atlz2m3X5GD7bp67pTFGNF8svSGmWRgfinmf4hTvvbPlI2ieRS+
z1qUcFp7Uj/69PMKOYnSAuQwTzv30zPFMa4E44TfCxg8e7LDYEERPnd4v7TM
vEnev0vIvi5T/7Hx72i7yhJsF8zT9pUr7pDPJXHCuXFZn8Sc7P4VGE+s/fps
7sThdMahhynWDuUkTmY+I7/OW9XwOjn3Dr9PcfYueHfZpwLrh3PUvGdPv6nY
1WA9Sl5ulaxXqvSUJIkDB15VI4dxv+SU2UG7i+TcOPxOZJFS/YuoZ2SeBv3T
cFj9ih0XcpDDumzxYtvFc3i5+H0VKQWfkZHoppoNW20f2pbg58L6LkU+/0jj
cdJP4Pd0SRNnbDS9nI8+J/3QcQpc8Ycafnmz8tT8QuSaijvOjB/eTSkFvF5t
6kC+F3hPHewZJPWhoATzD5Sv4Sy5Pjo6FznUf76zf3O/O9n4vMD3tbJib558
XiXph/c8om0V5GnpXcuzEhZWkvdlzDy/fkKy+8Qk0q/gdzHlX1raDTXKsF9B
/YHfZ0/qDKzEduUb3bIp/CFL+9s0Ug8mVSCHef6bQ391sv6pxPbCe3A1qdEl
9mdIPDDvlfBVLL0eTvoP/s6u3qHBML4K+w+ek196/rzb6XqsB+aB7voTpaID
yO8CYNyvXNES5B1M1mXAvz9/PFQvrBzbC/yNwGOa25JyjAd+3/T+dTi7aQMZ
B+F53OQ0ZHK0RxnWDz7PrTE5FPie+IH5+V1Lkx8Gq8l7eQvbaR1x48fQ9emO
47RYpF3wfrbJqWLtUPcGzP8Q5+vPNydcDi5FHn79e4aOKP/sdl5d9PhMEfKU
0X7v54rWp87sYuvGjhLkMH/osJIy2zC7CvlTr20tRaJ1mbNJ7kKVoArkyTF2
v9xE66zlM7VtZ8VWogfoJyf3Wtw0+FmJ4xGM+y+VRu7gSNTh8/i9dps/R1mT
XvRGZtfYHXU4jwpLHGzvJXqub9RHP64dSHil1tox80X+HwWzpbt3k3k11C9X
JQzjD63DOOWv7B4wIVWNbjL6wLqQWIOclb+433PRuubUckN2V2gtjmtRN268
jz8zkNaY4fDHYlMpci36Q6FEpSzteDziDJdThvsM4N95yqX9WqplWH/gGPaW
+aLnbsfar+nNm8uRS7zLK/TiytIzRpXPumpKyjfPddh3MVKFbtz5fb1+WjXy
UumdhyWPKNNh5+p5q1Kr8HMhzzsteW4ks68I44T9gapUnuLEA8X4u+lc6X9a
+4ny2/vwplfW43KRKzL9s2N/9IM5qsV4jxlw7RzvyDmieTj8HhD4+pPrZBe2
leE9YIr4u11xefi9P3DaLKavfvjc4qTSZRKidsm0zHeP1arAzwUebD2Yulpb
iZ8LvMHoyc4z2VX4uz/g9UFPgp56V2M8wJ+uHtRXD8QDPOzT4r7PhftzoP+s
i9xXMVqX/N4cuM84M+mBP6oxTuArhDOSMueS+/mB2yp07SsrqsM4gY8+GUw5
76/DOIEHm4nrgTiBd0bQfZ8Lcc4Jb1GTSBpLR53puhuhUI9xAl8ZsU/uxXdy
Hz7wXJkPYerl9Xi/DfC2YfSfzswG/P0v8B8am6s+aPOwXcATLw/TvybJw99v
Al/w+vzmJlFegt/5AtdwnXTosloDfo/ANzHl4X4S4M1M/fD7YuCKo8TxgE/g
qWZdRbtfN6BP4Mqy4vbC/TnAXS7OGOqhX4+egbfmir2B50lJ7cMljoynl+m5
PDCdwkPPwEdfrlgk25+HnoHPtrt9QvotuQ8feNOBkUVl9nz0DHydVGWqI4fc
hw9cJ2KevsJBch8+8G4Jlq69Oh89Ax8VUiDhn0Puwweu1E9cHjwDX8TUD56B
c5h4wDNwrYPi+MEz8O1Me8Ez8BOMN/AMPMhN7A3/zk5p5yAJWpcWqsWd3hVB
7m8Hvvnv2K0eJ8h9+MCfag95avOX3IcP3PCA7se9TuSeduD35wa3jjxC7sMH
7r1ymQTHi9yHD1yh0i/woym5px243a63SxbJknvagbOY8vj3dxh+kakf//4O
wzOYePDv7zB8MRM//v0dhucy7cW/v8NweXWxN/z7O1CeL/YGnlsuHP3bU2JI
V61eae+hSu5bA94/9+FkazlybyrwpXt1HXSnk3tTsZ7DCeEjVpJ7q4CPejX8
sZoHuTcVuNKn/d6Wm8m9qcDrtfWsJy0i96YCV5hm7yk3m9ybCryJKQ+egY9h
6gfPwHWZeMAz8BYmfvAMfAvTXvAMvI3xBp6BL6sQewPPDZpSrT2JU+jh59uv
L9lBPAPPferocGQr8Qy803noh+4TxDPwW8vunXsTTDwDtzigdP1CJPEM3OHw
vthbN4ln4Kd+/7k6M5B4Rh60q3vnWeIZ+DmmPHgGvpSpHzwDn8vEA56BP2Hi
B8/ABy4Rtxc8A9dgvIFn4Befi72B59Inx5t6bpjQbSqm+euiiGfgx54d7pwR
STwD31v3d211LPEMfMqtrY573xHPwE9t8bu0/TPxDHzD8yfTYj4Sz8A1F2U+
uvWGeAb+4cGoJ4nxxDPwcUx58AzcjakfPAO/wMQDnoFPY+IHz8CPMu0Fz8C7
GW/gGXjWY7E38JxDDRD0+JjSjZfuftmXRjwDf3wsKar9M/EM/Pev+X97Moln
4PWWox9c+kk8A49XV189qYh4xnqGZzzRLiSegbd75mktziOegZf6q4d/ySKe
gXcy5cEz8FamfvAM/BUTD3gGLmDiB8/A25j2gmfgfxhv4Bnj9xF7A89p307V
9bia009nFettLSGegV9JTvSsLyKegUfonY5qqCCekcf0NHvXEs/AlfJN5kfU
E8/Al7R+jBpQTzwDvy+ojxhfQzwD3/NA+GZoFfEM/CFTHjwDX8bUD56Bj2Di
Ac/AI5n4wTPw20x7wTPwGMYbeAa+hfEGnhNdB1f1UBY0u7t70VQe8Qy8NUKm
amED8Qy8wPW0Z7WAeAZ+fUXkmLBfxDPwG1kuh3lNxDNwh6sV6RebiGfgj7t+
pBY0Es/Ah68Z9SBESDwDf8KUB8/A/2HqB8/Aw5l4wDPGycQPnv/bXvAM3Jbx
Bp6B59wSewPPscKzpb3nRiw2mNj0/Ovee+A6A0JPBP/r3nvgnyPbT1i0Ep/A
nRZKz5VqIz6Bn3L6NOvLv+69Bx6gLPyY8q9774GffF03XbaF+AQeyJQHn/+t
H+9hY/gSJh7wCTyNiR98Atdl2gs+/+sHfAIP/v3o2AURX73i1j/cuAZcvwt4
JwTFW39SklHZyXEedcgXHNrbPfxvIRX5u785h1WD/BbHqvy7cQk1nzJ74MGt
RH6yUF33QVgxVXd282g2pxz51fuKy82qudRyq6DBEhKFyDueXMi3pblUWN89
AnnI9+5QPx2pUUyVe7nkenB/IA+4n6rDcS6hbJUO7mNzMpC7ej8N3vCsiMqa
PWtevMcH5HeaXsY5WBRQceVDxttwYpHXztmSe1grj4rtftk5iX0MeTzvOp+t
n4v3fMI+g68x76738nLKm7mHE7isLt/K3bWcimPuvQRuvGuciszgCryvEnia
ZKrsyL1llDJzXxzw7wZ5TsqBJdQX5t454NaaW+ymsYqp1+HTXLhxNbj/wNV5
eG/TmBpqFW/r1ziPKuRxKzJM261qKAnz67M4rArk+saT1d5vqqbkv7zXkJDI
Ru6QsuZksWMNdS/FZoAn9yvychfVe8rN1ZRR67AsbtxH5AnJY01cOVWUV98+
0UuyH8L5Oq5btpIyj/ix/pVHCHK3D24HZ1pW4D1FeI/uw33eD//WUipV39Zz
4ypwHR1w9OaOUQUN1IUHxa4SEinIZdXduduONOB9nrDus7DjXQq4I1qfMvfR
Ad89MrfbX5dHde3bNqSfxFNc1wyJbZ5rHs6nXJn+D/PtBQLuIVcTIdWP6f84
/x8Yq2fpLMT+D3x16CNhyRYhNY/p/8CHDMu+aCnitUz/B76v7ejc+6J6ljD9
H7hBe35D9QIhdZ3p/8A5v8ftTVonpEqY/g/c2OsFR81dSM1n+j/w6OujXR1W
C6lvTP8HPqnR8KOkaL3zmOn/wCUbHmiaawmp7Uz/B77SxtPruLyQOsf0f5gn
j/0gtO8XIKQmM/eAAf8q/W1kbbiQymTuQwPutHHUwrcRQry3FtcjIWuUrK4J
8Z5Y4OU5Q6eFXRdSLcx9YsDpgO39vG8Jqd3M/VfA1b4L5DeECamu6+LnC/hZ
/qd+r84LKTnm+QKeMX/2SZl9QiqCeb6A6/a/1inbu65kni+YrzYFtNm6JIvy
P/N8Ac+n9EpDPgmpHjPx8wWcPafoUJZonjyUeb6Aa5QMazglKn+Heb6Af93b
de28qH595vkCHqDpEbXplZByZ54v4NfDQ1qKHovaxTxfwDOaHmesvSPqb8y9
czAPtDO2y/smmn/6MfekAb9vWO3rXiCk3Jh7DoE7pl/IK+UKqeXMcwpceeK+
0QW5QiqduV8X+MMp/kvsvwmpt8w9tDi/zXRVCUwVUiOZ5xrmS3Ot01QX1Amp
M8xzDfzXSWeVf0TzOt3Y+csK494g/7H95N7UclH/GRtZtY17B/mzXcsuDRbN
x6yYPADzBMFOyZh9onmFLpMHgOdZKqkNF80r7q6b+SrOg495XsmLnrPdOI9i
P9lmwGGRcXCRc0LfeNHQEX7Tg1uLfNiaZ33ji269wQcPbgFync3ica2/ylBr
bhzZDy+fGto3jsC8BfgPqSPOTcJcnLcAV+uxG3Ek/SfOW4Dv8mv9NGtdEc5P
gMufazZ65lGM8xPgobyn9SZnuTgPAT5K41kf9zx66R6LnYv8gaZG33gN8w3g
yWfFnwvzDeAy0+z74oR5BfAhu5r79v/3MfcGw/g18OTmvvFLnbmXG/ghU/F4
94a5Zxt4Qn/x+OjK3JsNXOVJzzmtUeSePcX/3LMH9z0q/uf+T7i/GvhUPfF4
DfdA4vuIooE1VX4VOL4Ar1/jMt/Ar5SimX4FfF5/84tmQcWUYOtPFodF3juM
OL6pb7wT/66bh7zz+Ze+8XGK5AxZNqceue2+4XYuN6qobHuPwyx2LXLdtyp9
4y+Mj8B3vbw61Deqmkow7Jcf51GG3J1WsfxypIp60bY+iMUuRn7z+XbvQ/ZV
VOeFzwe5cT+Rp4cZ9M0H6Am66zisHBLPH/H8wYB5HoH/4qzT1VpVSfkxzyPw
t9nS/3g4V2C7YLz2uRIuaLFroFSdBtX2nksBPl/6WVbveTZoL3Abp7AdwZI8
nOcAD3L/yLMew8P2Ah/wudvWeGEDFeH7JdaDW0reO6RnLT5h1IAegBdq+d6y
M2ygzoR1LeSwisj+P1MPtBc410d/58aoepznAP+Ht1r2iXs9dY7xADw2tviD
xqB6ahqTn4H7XiiIov7UUdJMfoB5uJ/PuqjLonl4orxXcU8PWdcMeTduce95
OVg/Ar/FzNsbmfnMf8t3MOM48Bimfsg/0G89vmoblgiKMc8AX2u1NOx1Wjmu
jxT/c18r5B/gkS72EdtWkPucyXs68f26sN4BnrhcXB7WO8DhfldYvwA//kkc
J8QP/e1x/v2Kx0Hk7zvg89Kxf/VVP/J3KIAf1JgaHuhcg/ED39J2clzQUHIv
NHBe5sXnrROrMH7gG3vE5SF+4K+9Tfrqh/iBy39+0BcnxAN58mjPpaLBC0qw
PPBjo8XjAtyfDFz33cG/n+4X4/32wOdESDvMHZOPcQL/tFc8LsA9tMDrQ+89
um5WgvfGAzd6fGFj7z3VcO8rcIvEs+UJcwrw/lVcNxWIOdyXi+NXmbh+uD8Z
12s5B/rih/rh+z39bszg8UvKsH7gI1LEHMqDz2ch/R8PWlWF5YHPipHu45A3
4HNTXdxPV5UW4/MLfPlOXvGQxDzKf94PJTaHfC8zmXXl7mthv3rPV+B6Nj61
/33bEswzwKtbIn6bDSigqhdlFMZ5lCCffSZkD5X8E/MP8BqmPPQ34Iv5ske6
Yn7iugx4EfO50SrNF7hxmcglA8Trbt+359hsDvE8coW4vdA/gQ+Yqe/b7VBC
dTJ5A3g3dbdK5lEu5jHg4x6/9n+/lPRD+F7uf/FLf7KV3AMMHO7r/l8c7nkG
/t97vIHDPd7/i/+v8R36IfB1s12dt8RVYD8EPva9OH64rxg43OP9vzjcOw0c
7veG/gD98EeYeJz1y712icUmvKFi+29twyrsJ8CpKTv6OPRzGC+q7WQ/Okwj
fxcJuIDh/8vP/4ofysPn9sTomXwwq/qf38v/ai/cd43zN+a+6//FIf8Ah3uw
wQ+0K8tmroXsuAacx0L5JyMvTdjxtww5xN8/2Hq2fz05pwHlv80Rj19wTzJw
uJ/5f/H/NZ/8/3GIJ99h/+TQm1W4vwHP0aSTodPu3uNSb5jxHefPLsLaHV9y
0QPmYSZv2NTIbmexBfi5Z2TF88wG5u/XAI9dL56Xwr3ZwGebWNmo3y2jct/c
7sfmCEj+PCaep+0dnLeLxSbz0sbP4nkdzNOAX5B9ese6owrnS8DfeBrnxx6q
or5MXW3K5uQjN/UTz0vXMH+fCPZ59O9SFu9aqykp5u/1AN+VLh9z/mYNxWfm
z9Af5Ku8KvdV1FEXmPkzcEm1eeqZdvWUN5Ofga9dteOSuwYP57fAr3//O9bz
cgNFMfNb4BsdBxxplOVh/gQ+sKl4uN5gHq5fYB/p9+3NPdFDeLh+AX5eT+nG
XTYP1y/A98z+k5eVw8P1C3D7R5ljxy3jU/2Y5w74IE2T7CR/PnWL+bs/wJfr
SNywcudTc5n+BrzHtDD8xzA+5kPgYzeMPTuojIfrHeDV+7bGq+nxcb0D/PHJ
ljF3fPj4vAM3+6FzXPEUH+8PB8478fmsgikf17mwnzZwdeXDe6LysL4G3hEp
7ULd4+P6Gs9FhCpoj5MU4PoaOO+qv2/MUgF1nhmXgcd00oUjfQTU5L57DMn5
ipqzklIjPAVUZpHJ397zbMAXxk8z770npIbJt3ie4aZ87FU5AaXHrN+Bx8aV
X5o9XYDrYuCn70Src3YKcPzFeiaaTis6KKD4ro94LHYa8gtSLIfwBQLK29/r
JYf1DvmXkDdFPs186jWTB2CfbX5niEzvfSCQB4BnbbiR5jhXSFkzeQD2qbrN
nzemewoxDwC3u5780/awEPM8cK3pMhc1/YWUJ5MfgDctWD0w4KKQymbyA+wj
VWT3HzTzjpDaw+QH4Nw1QVbuj4WUCpMfgGt5tMv13udwkxkHgbecCjD+JuIn
mbwBnO/tohMo4hlM3gBOJ9/a4vtOSK1m8gbsI3nOHrSqJEVISTJ5A/iMf9bs
0P8ipCKZv9sFPH0g/1R8tpCaz8xbgDv43zPuvfdgEjPOAjdOU506PFdIhTLj
LPC7xj/9huUIqQrm72EBn+vwxq73vkEWM98AvrYj2Ny3UEjxmDwG+1Q9l6wG
2xYLKX8mjwH37SxxOVcqpAyZ9TJwp6VGJ+SrhFQWsy4GHhBz8rpknZDaxeQ9
4EXXUgJ67xN4wayLgXu8vM4KrxZSz5n5J77HLLWcESiqv4PJk8DfhFYbldQI
qRlMngR+ceqUFZNE9R9j8iRw7fxHN0aI+F4mT8I+2551f0btahBSakyeBD61
/rhcBE9IvWbyJHBzqUWbHYVCahWTJ4G/zbKfnPVLSEkweRJ4otLrKcVNQsyT
wL+7pNX0/q5/DpMngZ9Of3k3qlFIfWHyJHDTANMvX0SfO5zJk8AnW/AeaYo+
15HJk8CnLPEdeUNU/zUmTwI/vCJ6e7yIv2TyJHD6ZcEEQ1E9d5h8COvxHXbW
f0aJ1unWTD4E3lUbH/Lyj5CqZ/Ih8NUGxpfZrULqHJMPgV/Z4W3TI+IGTD4E
vnjr/MqXIv6VyYfAB/Jm9f2+vpLJh8AVaoIWqIq4DpMPgaf08xxXKOLuTD4E
PtfYaUamqP5nTD4E/vZj2tRmEa9l8iHwP++Kt6mLuBeTD4E3jT5TcEDUXsjn
MP+JjRG/74N8DlwhUPx+EPIt8Guq4veSkG+Bqzoz7zH/x/wW+g/wTOY93f+a
98J8A+Y5nhXi92Uwf8D3a/bi93EwbkI9eVPE7w1/MO2C8rEWBwx6z11X8dfq
9/7OC+JXMVGIXTDkJ5W+ZqtE7++8gJ+xCv2jI1+I5/+Bzxv4pOieaJ24b9J5
qvccO/BzMv3SLN4W4Tl24LJ2X0/ZiHweYQ+z7NLORz7QQK7xxe0i/D0F8IdX
nnjfeFBMOQ9aTn1Zm4LcRPfmFnW6kDJ9+dixxCYJuZR79Y3Rqj8pu7+Na3rj
x/WIapxByZhySkM/p++8Pe47LTjuOVjk/53x0pwcSfL+dM7h6/FmgyowHuA/
Its6Nd0qqAEvbv51ME5Bvix/+KB0vXJKyfHs8t78D56DdsU4J8rUUG0ZMn2/
ZwFeqnplY+/3WHyhyvKuJHkf+tnyRPhLEQ9xt8xIUyTfL53uJfw2tIbSeC8p
ddIyBXll/KZf3JYqyqpqUb7VmBSc31q9KbzfOLoO78eAeeZB3vhrITUNlNug
W4+k+pP3m6GPD934fKSBWvYm65CMBDmXm7wi/MXFEXyq0Wdaa6M0ee85ONfU
4tMdHrX0Ze7xSVOeIp+R4/MzzoBH2YUd6btnA+Yh9u6y03rnRaWxuWafB5P3
oamTZHJmhZN79mAeomIqNfGkIbknBPgJtwbZowvIPSHAsw9WxK9fT+4JwfK7
nr3zciP3hAD/Nbm9ymydkApZuvPJTAnynjTJfJTCMgchNe/8JWq1FHlP+vXy
UaVC0eceZfot8IcGId+DVgupQaElp28bZSOP8omU+r5VSJnFVB31MfuOfM3Q
Y2qHNory5IG1SwftTkFu5/85RmaxkBrzj2Jmwv4kcp7zk3SK0lQhFfMtt/+k
zqfI1TyMKmJUiB+YX4UljrXOvUj8AA8tuP3rZxjxA1znrP7vO7eIH+CJ0ddH
95b3n6ZFmUiQ96fjL3tOsAgQ4vMC/JPaObsr14XUzqC168arZSP3c0+7otr7
/vRwvm2B9nfkFXs+LIoPF1J/wqInfV6Wgny9ldL16kDReJFUI6u/Lgl5iqZE
9OZjQmp6eu6LT1lPkRteiH1Qvp20F+Z1B87sP/H5A2kv8OP9rjQ1fiLtBb7N
/8/R8clC6ojal686EuTco9p2D3XFN0KqhHlOgXsmB2j3vleNZaePmKr0HXmi
7PJvUz8KqVHMcwr896lbA5TfiuIxfD0v1DYJefIgXa+MaCH1/lOu2+oHT5G3
39nDVo8i8cN8L42bbF5TSOIH7pu6UZnNFfn/u2+VpgQ5TyjtsiNFMk9I/VZ6
W3JBkrxvHfnBxK5cVB7yBvCuz4s/h4jKbw2/eFTOJAm53Po3az5+F1I273NH
dxx7inypyi8L+zQSD8zT+j0tvO4nmjduLBwvUJIg5+52WXcVtIvmh+5M/gE+
uvRU8iLRPHCS/IbXPhpJpJ4drBvGFULqx5vczIDlT5G371vRvKBEiPkK5j8a
h1a/fiead0G+Au6o1hm6v/fcF5OvgM88pZLMEs0PIV/BPMF4x9y+eQvcHwV5
9eye6qJTo2owXwFPajWQfPa7BstDXv2aLdxgMrgey2MeVs7R3nCnHscL4CNX
lH75NZzcpwqcM1Zzc+8+w5T7ndQNUf4B/nFkQIlDZgM16e/C2sOjs5GfeGyy
xWgED8cR4Kb17jo1f8k9nJC3h9yOp1v0eBgn8E+7Qg5Pv0L+Hg3wePlr+7nD
yX2nwFW6VTuN3cl9p8D/Oi64ccuP3HcK/Ox5WePefYYRx2a4RauXIvdYNm7r
9J88anpI4D8FJoVkfLlln6skx6fKpl9es9son5y3qfP7c3wFn1pk7Kgbp5+N
XPX+4ezBp/lUwmXW9gBR/sHfj6j2fPbezacGMuM48PJ1huEcbXJ/JoxT16wU
MsPDyDgFfHWzslpBBbkPFrhWlnDieyNyTynwonbda5e3kHtKgV+dNSvf9wC5
pxT4BlWdrkkbBdTDOOnlY7VKkTeszMvLGyqg5F3W7u6ZWYi8oDWfc8FAQF36
MsnX3jIf+Y2AxpRdrgJqj9tSd75FNvIRqRP8+u0XUD/fyiqtEI1TwJNSjHw0
PAU47wJ+c2a1fq6FAOddwB84+lh8bvjXvaPMOLVI4bBG7z6D5oHF7471J/sM
A7cuvmo/mzxfkM9VlAZkDt9O7g0Dvm3WxbbefYb4J+pPmwaTfYbAq5srYs6K
xouQlW/nDiH7DBHqeRtncUj9eB4m/+zVh3dJ/cBTz0bJXH76r3sjGb5g/CKt
3n2GBZUVYWvlyD7DQ4P4Ib/jhVSCi17FVuVC5K7p7w7sfi1aR59M72wcSvYZ
VF9FR3x6T+KB/LkgtNlEMY3EA3z9879U0DcSD/DnIR5qghwy3uF+Qs188959
hmqVh+d/KJQiT1h/s64pS0hdUG8feFGrEPm84MyOm7mi9bXK+tEpqvnIy5av
GLxbVM+gD7Z35suTfYaBQ68NuFdI4oc87PB6SZJhCYkf+PYA+RWcchI/cL/O
Jgf3ahI/8A9XZ79zqvvXvYUMp04P7dtnOGS/6+DskaXIM4YlOU2oElIbuJ/0
n+sWIr/6f5o6+5AmoyiMrwa6jAQHW1EQClPJEg0NBaO3TzMmVKwPFhhuUq0o
VosKISZh2aJlNUxLWgV9YJljFuUkcWkgarPaH1k2WNNt0aZsulpRhHSFPefu
3x8v53LuO569595zn7tE8riXxYdOUr+0Vv1iEYsPnQQvr+lcv5fFb03oJHh7
eqBnJOneAarrRXWZsimeL3ibo+SfIsLzBZ+fK6moneb5gh+3DMULYzxf8PHT
HqU7xv9PwT1F3uDcOgN0EvyoTfzwaTRKOgkuk1zst7JxoZPg7RvGfopYHOgk
eKf86lgf49BJ8LS0jpcHGEe9Q33RloK2r9N8HqifWTL8Nj/O5wHcJxdfv5F0
/wK4o+VC3q2k+xfAS8/fnp1Oun8B3FaWe6KFcegh+J7MbEHO4kMPaX0jWhN6
wPi1hB6C25XaSC2LAz0ET1EbY2HGoYfgI/dWtNsY353QQ+rHLnelvmbx1yT0
EPz31KGDqjj3C0J9WpkxYzCMjBKnOn2VMcPc7yXfFfDQ8oaVBZd9dK6c9qfu
7HwjfT9OPiTgg80yg9Tso/ioE811pySbz/kpPu1ndQdDFWbulwX+o0Ov2/Y3
SOOCf1JqFIquoJCvnK3XZ/P9F0PVE39TH/f1At/0vNotuhIgju8lvTO9WJP6
ndYH8H2SFV0wkVozSeOCq+eVVvu0kxQHXOW6ORh9FRa+dE/0NA/YiWuaFDPH
FGGaB7yX7dbFqmQ/KHCrWLR1jl+6G8lp1dlpPvfvCHjPDHvpnD7yMqUoGouG
v9G44CX6XxaTyU/zSf1Cq62FlWbuew/u6s3a1bWU+1xR//n9I/Vy26iwJVGH
gn9slJ3dt84jlI3rHF1Svn/n1i605DjGyIeB+jpKD39QK7kPBvKCDwaepz60
QLzY6fRTfHq/rmWZ7/KCtP6D5+H/gHP94KPC54YB9vvEvOG9P9poVJ90ch8D
xH+29o+3aigo/Ac3uTon
       "], {{{
          EdgeForm[], 
          Directive[Lighting -> Automatic, 
           RGBColor[0, 0, 1], 
           Opacity[0.5]], 
          GraphicsGroup3DBox[
           TagBox[{
             Polygon3DBox[CompressedData["
1:eJxNm3n8VsP7xp/znDnTrrJmlxKyZSsqO5GtVCSEirSoVKQdlQiRCu0oRSWR
UkSKZAnJvmRps2XPvv6u9/eaP36vl3FfZz7zzJlzzsy9XPdd7Y69WvUsl0ql
I0KplEterP99I9le8pBMQG0HiZWSmdqOwoMlD1b7T3ih5E1qh6nV1RwHqO89
yY/1+wbqmy35sFol4cGSH0q+rRbV5ug6SF4t+asW0Ve/bSz5m9rVwk0kt6pd
JdxI8ju1K4UPk/xWrbvwoZKHa44Karvr+mdd95Y8SvJPtWuFj5X8Ra2P8NGS
v6tdI9xU8g+1fsLHSO6jdR8k/IHkg1rTv8I9JWep/S18peSzuk9Dtapq83Rd
RXKoZBeeQWOukJygvt+Fv1J7UXgbtX2E95Rsyvo1/wnCe6g10fWT+s1uwmMl
n9M6jua1S36v1kP4cMnL9fc/hL9WO0P4L8k/1U4V3iRZqF0gvFVyM2sV/kny
R7UuwqepbRFuJfm95CW617tqPwtfLnmp2kbhNpKvqn0p3FZyi9ovwp0lf9Q6
egkfKfmDWk/2jeQ/aoOET5C8JPP4Smq9hHtmfi97aYF7SL6lZ5+ncXsJf6O/
XavWL/M67pWcqvab8G4aX0vyNY3fQ3hX4TeEB+rvA9KY9oXfAXOuUt8Latep
rVBbrjZd7Tute5Lkt5K7Ft6/r2p8u/R+olpH9Zd13V/y7LSvt1N7ROusLfkt
e7Rw/zWSN+j6erVcrXfu87GB/Zf52zXQ/M2FD8i8vsvSfqiq9q/mHCx5IodO
vx0qcbLwf2pDhE+SLKv/OuFmwoXwMOHmwlF4uPDpwhWER7AXhCsJjxQ+S7ii
8I3CZwrvqbXuJrxW6wnqv0H4NPW/o9ZKeGfJdWrt+D6Sr6idK7yr5KtqbYV3
l9yi1kX4EMmP1M5nL0ueoPnP4Ltr/k267iC8n+Rx6j9d+Hj1v6br04SrSy7h
G+hd3CnZSGMmSj6tD1BR405S/zO6Plz9jdiHko/rejv0i+T2GrOz8B38RnKB
2rHoHY1ryH3196W6x7HCQfJI9d+qsUs1f1ON20nteP3tCfXVEr5dckfJ49R3
MOvMvLZT2N/B/Q01x/Oa6yzhbSWX5j7DEyQfUavGPpBcpb+dozE7Sj6Vex+M
l1yp67PZS7yTzGe8WcnPWketNftAsrZaC+6h+9WU3Eny6bLXUEiuVjuPMyFZ
S/PeJXyR8E7C44UvFN5ReBw6QLim8O3C5wrvLjxZuIPwKegX4VHCzXSPN9FP
etaT1b9C+GaeVfgV4TuFD9GYYbp+Su9wB8mx6m+n/j2Ep3BuhPcVfkC4u3A9
4RnC3ViPfluDfaX5t1f/ncLno2OFpwt3ZX5sg3Bf4brC96Or0A3CUzk3wgcJ
zxXunXTLxZl108Ga/1DJlpLdcuvFCyUXpe96m+Qx6bsfVvI3P5w9jI0K1sPr
JRtl/o51db2NfnMbOlL3qiZ8q/A5PKPusa9wHY2vrv7Rwq3Vv5/69+OsSTbR
HNurHajrTRpzlPCjkjX0m12ExwgfrXEn6O+N1Peifn8iepI9o1ZfeCvPlntf
L5ZcoLat8I2SayXfUDtC4x7TdU3hEZL7B+ucTyS75rY57SQfym2v+0jerPs+
gK6VnJx07Rdq2xfWczsj1bblPUk+m9tudES3JT2MPq6ttqdwbd1rd+GdeeeS
3XPbloskt+a2Ncs568F+QyXJy3T9ucacJ7l3Yf1/KnPob29pTC1sr64bqH9f
4VHCc9Hnkp1y27RzJQ/U9SHCLSQPUDtYuJ7G1xcepL8/qb1ap7De3lv9dYX3
Ru+hJ/T3x4UHoqsKvytsSrfCduNi9JbGvK/+qRpzhvAHwtOEmwu/JzxF+FTh
d4Qnoduwo8KT8UOElwuPFD4TXwebBtbc+6rVYy/iQ6j/RvXvJjxHuJfwrsKz
hXHG9haej60RPlR4mfAI4QM5i8LXCbcQXic8HT0vPE+4D/YK3SR8tfB2wvcJ
dxbeWfhB4SuFd2F/CPcQbi38mfAsdJXwR8L3Yx+EPxWeKbyt8L3ClwsfI7xa
eAz6CV9BeKzw8cKvCY8TriE8TbiT8Ibkv+EzrE/+Az7DJ8mXw3/7LPkS+DkH
o9+Fb8C+CL8uPF64adJLdwifJPyG8N3oXeFPhB8Qbin8sfAMzpbwGuG7hI9C
RwvfKtxI+AXhW/CzhF8Uvk24ifDLwrcLNxZ+SXg051J4ifAQ4QbCzwgPFz6A
vSY8FHse/a5f0/4ZEv2uXxfuL1yFeYWvFa7MvOzT6Hf6qnAv4a80x3LhAcJV
eU7sqvCxnBl8kmi9/KPw8uD3/5NwP/XnPINwX+G/NM9K4dui983HwjdHr/UD
4dHR++8T4d7C32j8c9jJ6GdbxzmI3otvCF8fvUfXCl8t/LfGvyA8NHoPrRH+
tGwfFZ8cvxZ/ABuJnj0x6d05Gv+Y/j6Z36rNUd9IyYeifcGJwrOj/a1Jwg8K
Pyh8D/pV93lC8wzS9bLgb/SD+vdX/2LhweqvI/yocD/hBfrtXbl96yXC04VP
0fj5wov193vxK4Qnqb9xYduPzsFm4Lfhq2C/n9CYezXmeI1ZJDwVvSw8T3ih
5pkq/IjwIuFpwo8KLxG+T/hh4ceFpwh/XHac0kByY9mxSUPJz8uOd4hHxmEv
hEvCIwr7Bk0lXyrbR6gl+bJaG+FdJFegg4SrSY7Obd/+TLYO+1JB/c+U7e/E
svuxlX9Ivonvk9mXwu9oqf4dyn4fJwn/K3lEYVv2md7HMvwybI3azbnju58z
v4/mwjWSr7VDZnv6Qtm+zPZl+3h7Zfaj+CaNeUS+a+64Jy/7PaHPf9W4x9Tm
p7WtUXsdG6p2hVrnFL+0lfxBMmBvCtup1bpok+KaHL1Q2B/A7+2cfPp2hX3+
8zPbkoskL8xsk5jzvMxx1PKyfbSq6MnCvj3z10r28aXgvYw/8KN+c0tum/8L
Nh7/NLO93znZ1pc1/hziD3/e0unC9TPH2F0zX38nfIXGtxC+oPDexw/8OHNs
1D6zvWbfsVd/y2zvKmaOVd9X/+XqP0DyA7XOwgdKvlW2T15P8k21S4X3kXxP
7TLh+pJvq3XE5kq+q9ZJeH/JTM91h3CbsvXEQOHjytY3Y7DjwmvxyYTrSr6u
dpFw7bL1GTE18fXmsuNu4vGvy47HibWXaZ59tP77JL8oO94n9v9Q7QrhgyS/
LDtOhwd4Q+1i4TqSa9TaY9/LPn/s7d8z685JwpeUrXcnCl8sfJ1wHfYtdi+z
T4XfNhL/id/mPrvEHf/qb/dnju/35l0U5hbe13vunzueel5yYG6+4W3JwYX5
jDsL6/gJ6m9ftr4hNvlHf7sht4/5fWY9PUr47LJ16i3CLSR/Urte+JSyfW94
g3Vp/7RU26C/Xab+6sQdhfd868xx+8uSL6mNUruVfalWg+tov+FDjT9C8jGN
7V+2bVkqPKxsXQkfQcxWV/LkzDFhn8y+yymcm8LP+6bW0z0z7wDn0DBYzxyl
i7boDeFX1NdXfz9LrZlaY2KMknXa6LQ+/OMVWsM26t8iPFRtSGZeqXdmjoP4
eWbucwMfRfxEHMV36ld4bPPCvh3f6u3gGP2gzGevVWGf/yP1/8OZyHyuzius
f9Bv5xbWvR8H74uj095YnNlnZt/8kptLYP/8rfFX4UNExw30103rmZGZH+il
tov6eku+krmfeb7PzYXAFfUszHWs4d0Ir1T/iWn8s2kP9k7zMCYP1o//6bdj
k645Nun8pkm/T8vMocCN0H9Msgfoiasy8y83aM6/NcdKrb+P8E/4l9Hfme/9
lsY0U9/bkhPLtp9rhScIP5B8xRm5eR34ncq67paZb0IXX5r6ec5vNK6H8Jso
5cwYfbpG19Ukv+Zcpbneyh1LEFO8HsxZofPZH8x3aboXnA33ikmXokP1X+nq
pEvBL2quipLv5OYq0f/sS+KSLmnOl/S3CpIbdd0h99qJe17JzV19nfv+jN+S
7tkt3RcuB44PPgeui7iUmJTYFMzvK0sekTnOGZ6ZM4IPxZYemvk5z0zx47uc
8cJ2/EPhAcK/6v7PReuhI5Mu4jztz/7kDBXmZ0+XfC33vVfn9q/gYs/C95Mc
mfma9XZMa2Z8h8z8Hu+1Q3q3Zxe2Zei6Tpk5R+zoBbklcTYcJP3Vku5DJ7CH
6OuU+jum+xFfYbvuyWy/sHF3Z9Yh8Hj91aqUvAfAcKfn5/5d19Q3MO1n9M1d
mW30+tz+yBfpvfJ+d0p6Fn1LrD0vsy0+Utd/J/lFbnsK51gx7R/2Tf2kbwZl
5lXRRYPTnmmQ7gHXR9zcLz3LgLS2KukZ+6U58SmuyexX8L3Qg+uF38vdz568
Ps3JmtGF6MR6Ja93TFor343vx/m/KWG+Ywi+viY3l35jZm4UfX9rmmdW5msw
Pgq+ynCN35Cbh95Fc/yQ/r6RGCM3r7Cb+n/MPeenvKvcdq0czLmxNnwbdMW4
zDHtVxpzZ+Z3yxpvSmtm7Nj0LNim2zLbLXxPxuPjHZXWjJ3anHsM6/mrMJdQ
Rfv/E8lh6l8nuTkzF9E3t5+KvwofCBeIn4iNeVXy+cx+ZJWy+bwp2LrM4xjD
fRal9TD345n5X3IVfG/O3po0nufF2SzSO19W9hyVJesV3hedEq8yJe2RLskO
Yg/hz9n/6JMnMutwnr174e/fQ/JGtZmZ+ec5Zfdv4pnK/kZ8K3QXZwddtCqt
mzW3Lvweh+GDBPs31YNt6dC0h9mH4zPrDvxhzhE2mj2Pra2uMX8U5mYq6J33
Svo6Cz4HzIOt3ZT2LN/i7HRGsLeHFv6Gl+O7Zt5/rPtf4l6NrR7N487OzHOd
Ufg9D5T8K3c/PtiTmTkffLI/cr9z3v0jmc8ze2l15viRMTcRa2X2hZ4o/7+z
zp7gjJbtu+FXo6fwofCl8Cd4Np4RW87+Zp+zVs7dU+msoafR16xjRMLo7ebJ
94BPY488nfbJmISxy7z/Jem9nZV08nUp9n0yrb8Jfovw8PTtnsvM9WH78QGq
pj24NM35XuYcB9/99sJn+R39rnJwXuOj3GtcltbcMM2D78HvVqXfDksYzmuH
4LOPDmDsK2n8B5n9Sc5IteB7oT/oezn1V0/77c/c3DkcOvqX51idnpH9/mo6
j5XT2akQ7DeRo8F3mpHu+7/nTmeWszu2cK5wDLFXsC/3V2YeFD70pHSWWc+o
tL/eSXuM34Lxyddlngc9SUy5Jn2vBQmjO7CnrOcW+JPCewPcOPPz8Cx/FuaY
K2s//16Yj4xwJ8knxzevGlLOL/GaH2WOGeDDifngNHZKf4P7hM/EV4BPgM8k
TwpvABdKbhFuAX2MrmePEmdio+E64WPJS8KfnFSYX8SHhLfAl69Z9nN/mJ4d
3hU/GI6FGJ5YfoDG/lOYJ66mZ8miudga0X4vPnCh6zsK7xPiEWJ+Yv+78d8T
F0G+48DgWH56YQ7i+JL9UGJ+Yv9R6JWY8jmSBwXzt/cTWxDHZrZB8AL45+Rv
9im8Z8nRVUp8cpXgZ+MZycX8VzgPs230/mCfkLc4PDgf9EDhXBc5r8m5c93H
sO8K5xE4ZzWjeRC4C3gReHn4q+2C+foThGcWzjfBvcPzVCy7n1xSk+B9O0v9
TYM5hAeFxwdzoW8RN+DblczR9QqOqeHT2gfHvCvYX8Gx/LPC/YLjQfi9i4Lj
enjCDnDWJXN32FLsCjaFnAF6ghiB3AN2AV//guB4f5nGnxqcq3qkcA6PXN40
bKn6zxSeXTgXSPxHbN4smCOap/5jgr/1Q8InB+e25gqfGJwjmyPcPJizelT4
lOD3+bDw6cH81WPCqzTvuZlzzXA5YNQxcSa+Bft4XMLEI3An6G3iXzgecths
JeJDbBg51kEJY8vgU/DtOG/YPezf+pJjUTD+M34knE+R7EKrND8cET7++szr
JL5+Ifd9ibeJtelrk9bA+M0l5yiYr216FnimC9LfkFwTb2xN12CevW1aC/dn
HSs1zxnBedgFWtz5wfzM08ILg3MBXwnfF5w7IK6fFsznvy88NJhbgHNeFJxr
+Bo7FcyrfyH8eDCP/aXwM8Fc9/fY0OD8xRbhp4O58e+EpwTnDt5DFwXzQnDX
U4VnCb+LTxGcI3hbeEwwDwNvPDKYL4Ibvzs4H/GO8OhgngQO+Y5gruZ/nHMw
HwIHfrvwPSVz6WcG50AfF34qmMP/RvjR4JzIZuFWwhcKLxJuHcwRLRY+J5ib
ekL4OuGbS+bhzwrOcS/E9wnmx54SbhPMNS1BxwdzXE8Ktwvmx54RXhqcU/i2
sP1anOzmw+pfJPkZ/cF5GXj1R4LzCBuF5wfnDjahq4PzPvDzDwTnbuDtZwVz
2p8KzwzOB8Hbzw3mw9cLzwvmwDcI3xSdq2APvBStT8uSw6PzSXyX46NztxWE
m0XnVqsKnxbNDVXjPUfng2sU5osPSzr8xOgcbcXCXBt8AznW23SfmcIFZz/a
99oGexSd661UuE4Arg8uvVZ0TcAm9kV0boZnoWYA7gmO/aDoeohfsQ8cRo35
Df0anW+ugv6JzjdX5rfBeow5ycni+wxC50Tn/KozJjoXHoUbRed6/9P4ptG5
87xw3hZ/YnOyKTw7cXmTlP8uY0ei6yfmCzeOzm1nwp2C6zq+kmwYnT/+V/jI
6PqMf4QPja7n+EN4t+iaiaXo1ehcfhA+NjrHz/vcJbreYjO+T3TNx1/Ch0XX
gvyJ7xZd8/G3cIPoOo/fg7ljuC5qli4Lri35WvL26Dwl+4r6GXihvuj86Hoj
xtSOru/ZIrxndN0Vz7VPdB3Vd8L7Rtdp/SC8d3Rt0DfB/Cn8HDUeB0TXBv2s
/nrRNV7fC9eNrtP6lnMQXIdQs3AellqdCZKXRvPU2IuO0bw2Z79DNN+NboS3
gYtcK3lIdN3MqsK5PfTD/bruFM0pc8b/y8z1UWdVJ7q27Hn114+uFduqtWwn
/GTZfODu0bUvX2CTo3OW6JCdovP3G9W/a3QNzefojGg+nb1B3pnYiLqhy6Lz
QOilE6LrG94U3iE69/+pfrtHdE3bl+zh6Bq1H9kzwb7WBslBwfUe7IEdo2vF
6N8/uo7tJ+Gjo+s/Vmv+A6PrjX7BbkfXW3zEfiucYyLXtCSY3+O8f5I5x9FD
4zoG13Sxnp5qN5X8fkYE12ZgOKmLqi04ROOHB9eEcKao69qr5Hq/HsG1Sazt
u8w8FvVyw4LrUjgjA6Nzxqz5yuD6JZ4dngc+Ac4DP/Bd4fGF/W18xbskW+pv
XUt+//WD/Uze54vRMQOxQrfo3Btn7afMnBu1E8uj4232263BdSycQWJz4vkr
2UvBNS3ohyKa0+yK7Yiup2HfXhNcb4OOGhBcJ8MZrxTNp1ylMf2Da2A4m9dE
51fYqxWFHy6b8+wTXHPCeQnqn112/ujq4JoT9OGo4PoZdFGuMQ+VnZO6Obh+
Bl30eeY4lbrKbTRmQdkc4+Dg2iF0xRC1u0vWS32D617YJ1U1fn7ZXPqq6BqO
cZqzRXANGLqoZXR9En7+5Oh6CGxx1+BaNfTDlOjaCOzj1Oj6CXyJidG5eXyS
SdG5fPyNe6JrCPBJJkTn/vFzxkXn5rGVNRMfCkfaObhGDp1ziVr/ks/pUdE1
OuzPZ6Jry0YLXx5ca4dO+zRzfoDazjuj6wCwod2C6+vQUc+qf27Z9Ydjo2sC
sN3jo2sR8Dfujq6BwKeaEV1/8LPw9Oj6jK3CLwTXKvwmvDK4JuFXbH107cIv
wvdH116Q058ZXXvBmFnR9Rn8Fq4JXgXO5PlofmQIOLhGgnmmRdev4Mt1Ca73
Q8f2ic4toetaRNfJEXPdG13jQj79ueD6DdYPnwPfAqfUPbjOED2/Irjeg+e6
K7oWhPqEgcG1Z9ijmOI+avuoESIPcGlhzp887hu5cx8/SK6Izg2QF/hQ8rPM
HDv6HE4Nbo2aAXJwxKlzo3UXfN7CaB8dvxoffEJwbgv/ZLLwwpL9hInBXBB+
yKTg+h98Bs4cnD21ruS/iGUXpPgX/gDOgbi4bskcOzkd8iucZbgy+BbqSeG4
4KyoV4JLIb++Y3BOnzoC6gHvi64Hon6DXCR5I+oHqZuCT+edwBlOzKxbyNHA
a8FvwYfAWdRMumy7pNseCq7Zw2cjj3NfsuPk1qm/oFaRXBXxO/VfcE3wopwF
+HxqUl/nvGXm6z/gPQTzFXtKfpWZz2cMMUmeYhTq2V5L6yFXDu9DXSf1xBvS
GHIr5Ndfzl0PQA3A08Jz9JvnS/bH4EDWpXuRB6Re9rncuQ+4UDhRaj7XpvdJ
TQL8wWPR3At5JPLzY4PrA/HrqIWg3oQaT2on4NaoKSVXSw5sbm5dSM05tefU
SFD3Qc3guOBaRHxjavCIq+G24WBZz2/CN0TXWmG720TXfcIJEDDiV5BLpB6A
WoiFuWvg4drgsGcH117iG6OzeVe8swuic9vE0RdG59SJl6+IrosiBmkXnfMm
voYr5LmoXYGXg4+Daxqf7CO6+uhgrgP/5JLovD7xeNvoul7i967RtVnEOxdF
1wcQ43ePztkTb54fndeHEzgvug4VTgMOHF6PnCS8EHwXsQa88ZB0lq+MrnEh
VuoSXftFDDUsukYNPqRzdP0QMdqI6DoeYkNyQAPSnhwZXetD7HlHdP0WsVXP
6PoAeJKromsL4E9ujK4ZIiaFr4P3on68R3SdARwIfCl8KDwSvh55X2ot0ffk
dqh1pzYAzpoaZGpl4QyoI6JWHo6fenLyFHB71FlPD86nE09R5wmH1Dq6DvK0
tLepASCnPz93PSRcAGeEGnJqNanZvCW6Bg4/DT4dXp2aJeql4I7R+XB9+LaL
sSHRNcpwWeRs4Ao/y31v1kBe/tzo2m64KXgKcqjozPbRNSJwQdh8/r0D/+6B
vM/INA+8Orron9x1R+Tg+fcKraLrm+HW8FM2lvxvCMjJwZWj3y8pnOvCj6LW
dFPJdTj8uwNyYeTE/g+fZzJK
              "]], 
             Polygon3DBox[CompressedData["
1:eJwtm3ccV9P/x++955yPjDILKW2RZFZ2SZKVXbZUoqWMr01GUVZC9t5JWiKh
RSJ7lVBW9g7J/r2ev9f54zw+53XPufdzP/ee836/3q/3+9Osz9BDTqmKougS
iiLqc7Y+9y6LYpDaCeqPUdtY/Ulq/6r/XSqK+Zp3pU66rVYUx+oY53+vdpz6
l2h8R81dR21b9X/UZyuN1dPnxRq/NHjsCrWf1W7RnL81/qCOP6zr7aeb6Ce8
WBftLby/8InC7wmfIHy15j+n81bT8WeFD9Bnf40v0Xgf4Sg8S+Mj1D7RNb9R
W13jv6l9q/5ZGr9W/aD+mZrfQ/gk4fd1fl/hNYWf17kNdGwN9XdS21P9WzV/
msY/Ez5EeEPN31A4Cc/V/HvVftOcj4R31nip8foa/03HtxKuz2/W+BYabyM8
M49/mr+r1OepGj9dLah/kdrnatvr966nz6c0f33Nr+mzk+Y30LFn1W+r6+0u
/LT6B2r8Bs1frLGK567+r/psq/EN9DlK175Jx77L7+ohzR8ZfP2H1Wq6Vrvo
6z+j6x2k8TbCWxY+d4rwWjq+l/Ammj9H/ft0fHP1t1C7X/3Pdf2ZGr9IYzdo
/o46/2DhF4QPE/5S488IXyp8o/BXws8KjxC+Sfhr4VnCI4VvFl4mPEn4TOGr
eV7CTwpfIDyW9yE8Q/hC4euEWYw76aOx7ud63c/daq3UP0rHmmpsV93P4eov
VP9wzW+h8/8VniS8lvA+Gu8j/I7wccLdhU8Qflv4WOE3Nf9W4d7CFwnXF/5K
+FHhOsInCI9kbbPuhG8U/kB4U11nDeHd9NlT81/W/J7CR2n8QI0/p/lrCl+r
z4bCY9T+UXtD47do/vGaP1zjrwvfzPsTvlB4pfDrwjcKPyD8g/AC4auF7xD+
SHiy8FnC1wgHnoFwE137Jn3Xjxp/UfgaHb9T4yuEXxa+Tvge4e+FXxC+Svh2
4e11/wcIPyd8sPBPGn9JeIzwXcLdNH688JvCR7P+Nf6a8Djh+4V/FX5V+AbW
jvAnwk8Iny98rfCHwhOFzxC+Uvg14ZuEjxW+QPgX4VeErxe+V3ip8GPC/xO+
Svgb4dnClwnfIvyx8HTh84THCFf63EV4U/3+cfr932p8jvDlOn6rxlsLR41N
Fa4nfL7weOG/NHdt4X31+/pq/iKNHy9cV5/dhBtpztzK9mN+6T24uvrv6vy7
NX6SxkZo/m3J+5t9/ojwNtHrdZ7GGwgv0viDwoOFRwq/I3yXcH/hS4VP0nkr
hU/RNd5T/z2NPwzW+OUa7xW8Ho/T+Kvqz9T13xHupv6TGv9d898QvknzHxQ+
TMc/Ez5U818I3q9dhBdk+4Z9x1600fgD6t+u81dX/1H1H9X41pq/vcbX0+cC
4Ts0vobGL9D4ROENdJ0e7D0dm88a0/ia6k/U+GMar6fzXhReoraW+rdq/B/N
H6Lx8Rr/S8d3EH6j9Hd0UTtG+DVd6wiN7yV8HOPCRwn/Wfp+NtLn1brGq8n2
vpfGz8d/aP5DwhsHr6dXND5GuKfGzxPeW+O9hd8SPka4ffT9Py98iPBxmj9c
1/5A568mfIzwEOHvhJPw4uTrD9H8y4THRL+fhsH7dXfhXsKvaLyX8PrJz3+8
cBTuqvFjhV8XPlJ4PY1/KvywcMA+aHw89jfYHixJxkM1Pkr4feFHhIcJjxZu
ovkf6v42KWyDxiU/67XVtlH/bbU7NXai5l+i+cuFnxIeLny98KU652rhtVkb
wqcKXyH8t8bPEH5Cx3fTtbYr/LzfVauDvWEPqD9b8xcKH6B+D80/nf2gsT/Z
0+p/qeNjha9R+1tthnCn0nsK/8J6P1v4d+GT1Z+utqtw58L+70ThL9j/OrZI
/XfUhqlfR+1c9Q/Td3TU+AzNnVzz/TH3aLUF6j+utkv2kfjnMzT/HuHmwi3V
n6ZjO+PfsCnB99se+6hjX6vfn2Psp9L8ogNrVP1n1H9G33ezPvfV+B469jTX
gk9wf5m/DMC+C/fJ6wd/daTmd9WxWexNtavUH632k9qnwX32TF1d40t9NsR+
Zb4zjPep/pHZ/3wR/GzfUqsffb3NeFfwC55F8LmPq0EAf8rf9YDa5MrvhPMf
VXtC+G38VOF3gv15Sq2z+nsXtn8zM96xsP9tp3s4tPIaOoO9oGNbcy+F+U6H
mn0pPvVijXfEh8IthS8Rbs8eEx6HjxDeSvgQbL3w6cJthQ/GVwifJnyQfv+2
6k+vbF8m6Du21/c1LrweWuHTNXYx60nzH+MeNN6CNa/+gTp/a/WnVbZvLbEJ
+HpsuObvIHw03AafIry35jdVf2Jl/rpNzbYGmwPX3Fb4CLgKzyzabmA/8BHw
y+OT188EzZmN/4NDl56znHUevX7u0vEn8viG8CeNLQteZ6y3Awvb1++Fby29
J9gbrDnWHj4Pf/9s8Po7VPhFzd8eDsJe5/nou7YTPhIuJXxONCc5Bj9ZmKtM
Ur+jzm9ZmM/DaY6GZxfmOqw51t7XhbnQLfBFzd+stA8aknz/j+j4HM0dLHxb
6WfAs/g1+F3cn/k0v5Hfuo3aUvX3w75iD9Sfh73Hjwq/jE2LPh8uXrf0+7wq
mZ/D0+dnvjuv9J6eqv4StXNKr+mvStvgj/A1hW1zI533Xt4D7CXsJ7gxfqtm
G4et+7Ww/cFGLxNet7DtviD5/rjP52rec+w9YqTlwe+Lc28X/iH42d2Z7d0A
9Sdj80rbAOaPV5tWeo3wPFYF26YJmaMcCh+CO6r/vL5vTeye8Gtqs9X/T8d3
xxaphWibg+35ubAv+1j9y7JN+QjOwLorbaO/Un9OsO3Ghv+Svx9+tH5p+4hN
xDbunudjX1LpmIzYrFSbAT9QG6qxSnhm6e88U7iZ7mdPuJ6+o180p/5CYxsV
5tr43J7Z5uOLv9FYf7WT1F4P5j8nqN9b7RV+S7Jt207twuTnwvPBhmPPXmYN
Fz4HvgQPh4+vpna2+kfonO75t87Sd1/Dfirs8/B9NwTbPmwetu+6YNsHxjaO
DfY/nbJv65nsb/A7T+t6VwXbK3wavg0+dji2Xsd6qz8/OC7nGPzsvORYbXMd
2zx5H7AfsOnY62uS49dNdNILNcfJxMuvYG80/n7ws98AjqN+Q40vyjYf38J+
JPZkjw5K3lPsLfYM8WGt5pgV+70q+ZpcewrvWP2N4ZulOceG+JvSvvYYfFZw
PI6vPFZtYfDaw/+hOaA93Jxsv9gL2Af0hz31XW9yz9HxUQfhV4XXET4zmr+V
rDXNbw6HIjbC/mmsNZwd7iw8UHhUtG2rr/m7aGx0tO1rILyr8OXRtnoDfDV8
T/gs4W90jWE1+wB8wQrh04SviPYFG2r+bsJXRvuqjdhnNfs0fFPd7OuOFj5D
+EudPwR+zW8Q/lp4KM9WeB/4Vo4HRghfI7yuzt+pZp+I76sX7Ct7C58r/J3m
nyp8i/B9wptpvKvwFOGnhXfHdgo/iV4BvxDev2b94wjhD3R+Q+FN4PTqn6xj
B0Y3+MiHlcd65Xh4uXAj4cZw2srPiGfFNdpV1lS4Nj5ypPp1gn3nRmqbVubA
cOF71Caov5XGu2nsXuFHhbdmXwk/JDxFeAfh7sLjhacJdxDeV/hh4anC7YX3
EZ4hPE94L+ED4F/C9wq3Yh0J3yp8v3Br4b3gJsKDhZfBJYWvT94PDfP+uSw6
/lovOD5YnPWQX1h/whdFx+dravzsvH7uxncExxvwb+L/t/N+WD86lmFNr847
jl7bxDjwM2wytrlr4f00VHi0+n+pf7qud2F0/L8GfifHTwtKa2zwQa4H19s4
7xfWH9xqLfwc/i+a768jfC7cRPhU4c90/YHC60b7ioZ5f42N5mKNNb+Txq8T
vl14U+HOcC/hQcJLdX4/4Zt4p8It4SXChwkPwZdovD/PV/gO4abY0RwPdWc/
V14bxwj/D18sfIpww8pcpYXu5yViIo2fJvy5+oPy/WIL0KTwbz2Fh6r/CWsY
biN8uvAXwoPz+h0m/KnwAOHDhU8R/pg1y9pU61x5T7G30H/Q+97FttUcE6P9
oWkRK2NDTq78m7EtPJNTK69pnhU2hNifNcHaeDNYW018Z2mbM6DyGsUWHamB
HvhTbFDyMyeWI6bjXYwItv07YXPVPzFZK5pYWm/tl8xV4CjEdxvofDQxfFJR
s4b4X2mfhLbYRHgPYl/hPtE2a1DlPYItw6YNrGxTsHW8U7QkNCXeNXsWrQ/N
j738UrCtxz/3U39LjR9UOWYkdpzHPi3NIeASYPxrPeG5/DbN3w+tBP/DWtSx
fhpfCxsJL6s5xife/E/330b4AGJt4SHRMWqfymuU2PWNYG4Afx2UbcDZlW0K
tgEbcG5lm4JtwGaeU9mmYEubCndBOxDuK7yF8P6Vbdpg4c2E9yF2hq9Fa7po
v2g6aL3rCv9R2se30/3+T8eG80p0L1trrG+yFv4gPlz9Psm+GBuEfgsHx3fV
grk5HJ1ns1owd+eZ8u7+qfysiYG4138rx0bEXPjCIjgWQ9NaoWu3Lqx1EVPx
7FYPjrXQuM5Sv1Za+8LGYevQrMuaYy642X+VYzFinIuFY3DsQ4zDs0jBsc+Q
7D//rPyuBmd/90flZzkw+8PfK/vqAXm/rqz8bE/O+/23yrHbSdle/Vo5NkOz
/UH316ywlts/7+9fNN6iZh+KL8XGoLWdmO3Dz5W5Qt2acxQteYbJaw77s6ry
WuyT/cMPlfdK32zPfqy8Nnpn+/d9ZduBD8R3flvZN/bL9uWnytwWDQNuf4e+
88fgPcPeaRus19yVnB8hTzJJeKrajcGcYNtoDX50cI4BbR4NC20Un4C2dU7e
b3AObD+a3z3BORu0QGJIdAX0BWLL1ZPXOnuCvfG42u3B9nQXjU8XvjOYI3SK
1rDQnvF5aFvcE/eClsq9jsj27p5sH9Aw0TLRxG7HvyXbEmweti8m2xpsDLam
SraF2FRsKzE8WmH70rF9neS9iw3CFhGjo0XuUDp2RxM7PusJaGVrJfMfbBS2
Ck0SbZL10jpaU+2f7fON0Zp+76w/YG/XSLYN2ARsAzmg24J9ArmhNYkvCtsQ
bMkb0bHvKnxkMmfomfUAuAQaPVo9Gux84VfUPme9qm2SrMmizb4p/ILGGiXn
rtB0iX+uwHGU1lCuxJ6o/YdtIX5K5hy9st6Av3k3OrdETEBs0CI6lkLjZv+j
+aH9wXHG4Z+iY/k/1JoQqyfn9j4tHM/2Ts6tbSzcOJnzHJjtO1wITtKjMmeB
q6AJw3m6FNaKF6qNy3y/V3IOgFwAOYLnuDcd+7GwJkr8DUc5rDLHh7u8HB2r
rlBrqPGNk2Ol5dlfNtX4D4U16wbJGixaLBrsndgq9nBlDnQDzyZ5rbJm8dVo
OOQi25bWdtCg0aLRA5pH5wzRg7B52D5yaOTSeEY8K2KEdpk/Ywv+y3wJTQu+
DsffKvNjuD85KHJq3QrnpiAG8CN8GL7sCx0bUJiTw78/z/alXebr7Elswx3B
exWN9W6NLSmsvX6d/cEe2X79ER3/oElhn/+Mjn/QfPAv8Fu4aiMda6n+2rqf
59QfXZlvsyZZm/fq+2bUHHPtVTkmIhYbnhxrE9OPRntP9h3vCl+n/tjk/vjs
X77UOWcXjiGwl/WS+fuoynyeGGnLyjlgYic4YdvKOV+4Yi2Za8GR4Eoza9ao
yDdvnayBEPOjX16cHLN1qOxD8CVoMmgzxNTE1k/VrBmiH7dJ/o3kOD/O+xGb
jG3Gf24ezSnbVM5ZwzWTznmgMIeCS62WHM/ACeGGaNDwNvgb2jSaFNoUetff
aFXCPwXvMfYaOSJyRexZ9u66OvaW+jdXjm/WSX4f2AziuQnwl+AYhfdXNzne
I79F/ESMuE1ln4XvQqNGQyQ/0zFZU0NTQP89JzkGJxZHn0K7Q7NAuyCf3T5Z
E0EbQQ86TXhVtO3BBsEH3o7men+pNU3m3JtVjiHh4tgAbAEawMn5eiuC9Vq0
lwVwzNI55m7J/gwdET1xT+El0e9qU81vFc35W1XO4RALfBi9FoiRxmj+smit
ijUJP+Md8i7XhVMma/JoJl0La/X4SHxlS7VOyc/rluD8Q4dsz9BS4Oz98/O5
MlhvReuhhmGTyjlnahvIGRLTHFY4l8jz4d7JWZAP+SBau0RjPSQ5B71RjoHI
Tb8V/WzQqE7S+NHJWtfKbI+JwZpVzpERm6EpU0eApoO+iv1EuyFnhd73Pj6y
tAZ+sPBmwk0K5/i2TPaR+Epydlsl56TWr5wTI1dFDm69yjlhcnPEeC0q5+SI
/cjJkQNEnyZXR4zdvHKOi9ibnDrxFP6UWIucODlVNDVy5Zcm156gYe2SXENQ
p7I/If4iR9cgx2Pk7sip1ct8j9iSmpFGlXPu1JKQw0uVaxzI7cG5huV4DS72
SfTapmZjy8y3qH2gfmIHff/H0X00PN7vrsmxKZo664UcLLlYcnJ3RfMp4lbm
7Ka5e0TXIlCTsIdwh+S91yPfDzFoy8o5dGLTjmoHqd9Mc3bS3B2T+2j+rD9i
4C0q56SJjbEp2BZqOojvzk2OLdAI0c6poTgzx28PRufYybWTQ79f+Arh0yrn
4O+LzqmTW6cG44HonODwHO9Njq7xgFvBsdCa9s/8BX6D1kRNAbUF1AjMwvcL
X1y5BmRqzBpN5jtoN9QonJXjM7QfalpWls7JUOtCjQe1HuQoJ0XXFFBbQA3E
89E+Gl9NTQfxQDPhdQrXGDVLrhmgdoAahHnRNRLUSlAD8azwe9HaLzmjHsk1
A9QOUKMwIbom5ndi68K1MtSgUItCDcpj0TUM1DJQozIxuoaCWgpqFuZG10hQ
K7Ew+2dqqKilekH4aeG7ha+tXIMxJ9qfXRKc08YeUOPUuLJ+Ru0TnBhuzB4m
vqT+Ci0AjZtcAJwYbkxOvm32b+cF5zv5ffurbVtao0dPPivZFz2ptk8yB4IL
kZNvrn53ta1Kc07yo/h7cg9PqR2QXEOFvke8gP7XJdlWt1brmuyf0NV5xlsk
1/hQ60PNxvTomiBqg6gJmhZdc0LtCTUtz0TXCFErRI3Q49E5b3Lf6CN3R2tY
rSvX8KBtUaMSK9dIUbsC/yC2fSfzEWo+8I1z83o9FPtfWeNnv1FDQi3JHOEn
ov31MN0/HJzcEjUu9SvvUWpf/orWg8mpEZ+/lMyF4chw5ReFRxXmyHBlYtRu
lTUBYtcFyVwKjgnXnCc8sLDPxnfPTeaO8D+45mPJtg8bii2dmHwv2ERsI5wN
7ganQjudkux78En4psnJvgWfhG96NNlW85v4bROSbRM2HFsOJxuVnxfa6/Ma
P0f9TpX1Sd4Za71T8Lt8ONmWY5OxzQ8lc11sPLYeG8Ba3y3YNvCM2cvUI/Ls
eSfYkj2D3xV7dDG+MHjvds/vb062F/OTtTs0POoTsFHYnl2CbRdraBG+Jnht
sefe5XkH78UHk2NfODncfFqy72DPsffGs2cK+zx8H/oSsVLdwvmn36P1enLe
6C3EznAHNPQmlTXEzTP/wd/B8fDdaAFwv8HBtgqbtbS0RnR45WuiHRGLsBfJ
L5JnRN+7PJjTwG3I7+DbWZ/k14j/WhXWONA60FxPr8xJ0WIfSfbd+HR8+5PJ
vhkfji9/IplL4LPx3XOSuTcxDLHM48m2iD3P3p+azHXwufjeZ5N9ExwZrvxM
8t7EZ+G7ZiVzZzg+XH9mMneDI8IVp7PHCnMauM2MZG6Bj8RXkoPoWFnzgU/O
To4ViBGIFZ5K9qVwQrghmgbrH5+Mb26R+d+UylwbG0QsukewbcLmwsWIKbDF
+FNy0dRwodfBsYmVsGnYtgFZ3yGnfAT6jua0K+zD8GX3JvsyfAi+BJ+Lrdsm
2Bfjk7GF2wX7avK15NbIwZKLha+S/3qyciyCT8YWbhvsq/HZ+NZ2wb4cH4Rv
2THYN+2s729eWsNAyzgjOJbHBzwCj0/mwsQoxCpVzdyZ2izy3QODtQ002aPU
/xaeWFrTRb9l/bI28RnE0Xslc/f7crzYOZn7oEGhRZ0fXD+Bj0LHwSfhe4nB
8FUXBtfi4OPQgXZP3k935nj3lGCtHJ/0ULANwBZsH8wl8NnzhTsG+/IHkm07
HBIuiU/+AHsc7KvRIJYKHxSsTaDRfITvDdZu4AwfYs+DuUTzzI8fq6wVECN+
zP4P1nLgz3CFxytrT/gsuEfnYF8GZ1kmfHAwl4EjvSe8bzB3ggO8L7x/MDeA
MxDb7xfMJeBccIldg7kYnAgus3MwV4KT4Dt3CuYqaCBwky2CtZH79Dx2K+wj
8ZVwVrhMm2Aui0+Fa20Z7GvvT/alcOhD8vOHa8G5qJtAU4E7NgnWWtCU4JbN
grUmNEC41ObB2iAaG767UbD2tjBZS0LDRMtEk4N7Ng/W6tAU4a4tgrXGd6LX
BxowWjD5B7S01Qrnm1nfaF3Ez9QRsN6IbYhxvtPn69Fa7F1qpyavN2KdZvma
8CG0NWoWRiXXR1DfC4egXgHNAO70R7CWAAeCC1HzQb3B0ujcCzkXci/YeGw9
33lKcj0DNUHUgP8hvG+yFj2ntL5HfEaugxwCuQTy74cHa4Zoh2iZcDv20Pel
Y3RidWpqyN/jk/HN+ERyiWcnx/bkGMg1UL9ArXT37KPRE+8rXQNHLRw52Esy
vyc3Sw0QuZQbc/xJvmp5YU2P+JeajC8K5/AHJj9Tni01LUOT41fOJedDfI+2
TS0uNU7rVK6XozZ5P3xc5XwX9ggbvSL7OHIr5LTwfdQfUddIfeOfut730doc
/In8wHfR3IqaAPT+b6LzF+R00O/J8TbMPhJ99Ndo7Zz1Rz7lt+h8OzVm5FNW
RteyUYNG/uMffk/hGjXyJ99G51uoYUHv/zdaS0ZTJv+Pfsu7nZv549/R9QLU
lJEf/yE6f0KNGvmOH6PzP+SYyIf8FJ3/oaaBfAn5Gup+4OD/Jvv404I1X3w/
9VvUtOCj/krWF4glyKGRSyO/s1G05rc4rw/+O0CN0Uj1X8zxFFyD2qafo3Nf
5OjIj+AT8A3UlFIb9VV0Pgr+RT7kzewfyYFTH7YiOt9EDo38zy/ClxfO4ZEf
uii5NpWap8tzvNu5MCeHm7+R3zV7kPoy6mca5HhsVel4vGvhmqcRyfnDvqU1
bfwVv/miYI2FZ4E++HdwPRbxEvU6/LcBH/tv6XztwNKaM/+HoQajX2WN9v9r
M4Jrjbtkn/JStD/CFlJLxh5lb1Mzw95dHh0bwZfId78W7X+xTXXy70erJIdL
LvfVaNuFhoOWA6fl2fKMyf1R0zE2x5P4AmI2Yjf2MPmARdH5YvYOuT80avzz
Q5W1a/S+lcGcBn2A+iVq2Ttmm0V9XJ/SOQ34zP8BZjlAJQ==
              "]], 
             Polygon3DBox[CompressedData["
1:eJwt13m4TfUaB/DtHMetdC+q61LK1GTKTOZQmcv8FEURT2aZMoQyj+maMpOZ
TBkyRIMoboaSkAwNSnV1M0SEup/32fuP73nW+9nvb+21f2ut31onf5tujbum
JRKJDyVDZvrzFjiXKZEYI23VH0laeiLxKH9EemdJJOayjbav65kg7dTn5TF9
b/Cj9vV+5kTiAnuczWdfsQ/Yr6wum80Os23sovypriEDWU91OX3VbGdh0/WX
V5+VerbnsCM+e1ffWfldXSmOjXVS/y/2qa4gPVkH9WXJbGxtNoT1VV+Sv9Q1
ZRDrFfuShL6H2WCbvdVXJIPVYUNZv8zJCcvGmrBXlcNi/+xfrCWbwsayr1hx
1pP1kDHmL53lZC3Uk/WN0fcJy8GasabSX981fgOrrx6h76WYvzhudUXpxTqq
PzT2grq8lIvvMTYTu83YJ9QT9Y3S94McU+eTFqyhOk3fP/U9ySax0ex0zD2b
yD5ha+M7WWO2iJ1gO9hvrCFbwI6x7ewUq8ReZbvYanY+5lBdRV5kXdRZ9d2n
rxNbFNce+xu7i7Vhs9kkdiO7h3VgC9h09i2rwMaxj9hK9h2ryMazj9kqdhO7
l3VkC9kMdj32yRqwkWxg7E+2qzPFvLKS6p+Mra5vMtvL1rNv2INsLNvJ3ozz
w+5mz7P5bBr7mpVnY9gOtiLmKr5bXV1eYj3UWfTdqe9ZNotNZD+yh9gktoet
Yz+zGmwK28c2sP+ymmwq28/ejuue1WGz2CG2lV2NeWX12HA2IO5L+UNdVfqy
rnF9G5tL31NsKhsX96T8nTVi49iQuK/0NWIL2fFYO+Iekn+wxmw8G6r+Pq59
dV55kj0e95axTfQtZifZzvi98ou6pHRmbWKsvsr6JrDdbA07w2qxGewg2xLn
KH6zupR0YW2jT86py0p31j72b2xtY2eyL9g77HW2JH6D9Ss7y6k+F+sEqyx9
WGf1SdmivqCvCCsccxfnzv7q8mGsf3xHnGP1g3H/sefjHMX6pC4j3Vi7OJdx
D6tLS1f2XNxv0asuLh1Ya/VGx3My9dtiXprENS4fq2+MNYtVUK/Ud0B9j7Rm
j7JlbJ86v7RkNdlytl9dQJ5iNdgq9rn6XnmG1WLr2VF1MWnPGqTWsAf83ldi
7ZRa1pd17EvbRaWdvvr6lrBP1HmkGavMVrDP1HdLK/YIW8MOqQtJG1aHrWVH
1EXkOVaPvcUOqwtLW1aXvck+VReUp9nDbAM7ri4hHVlj9j77KXUu47nwFNvM
vkmdj5j7ZmwT+zp1PuIaasqOR696rd9c0Xlvpmep7GF3SnN9VeK6YN+mrrU4
v83jemGljRvB3mOL2dvsROoa78QasXfZ6dQ6Hs+oFuw99mNa8lkWa3tLtpV9
n7quXmBPsA/Yz6n1NK7Tp9k77LvU+h/PgTzO0Tb2Q1ryORjX5JP6FrP/qO+Q
pqxSPBdYFcf8Gvu31DP2IF9tewkvZg5q6xkoV9SJuE7YCPUo2WQ7E+vus2vq
DnLG9gG5Le6FWJtlhvpPWa1/qHq0bLGdZuyL8VlcA7aLGvMb78cKxXXGirGL
bAArHNe85LP9XFwb8opj7sm66znIz0uPOLfGVjI2Tc9oViauAVY5HvNsLCvL
jrEy7KrxQ1jx2FesCbZPyu0+66aeabuAnl3G5pLckua77zQ+T2ofE2KcNEhP
zmfM6zw9++J+iHWdP2MfLTOSz/3s6cnfEL+lgr4aGcnnRjw/3vBZzYzkOaqa
nrz/4j6com9/5uRxnbavsz7rqmd33P9xP6vP+iw328WWxvrAfmW52Hi5gW9L
/Z5K6r1xf8V9zy7qy5Oa57zpyXeXeIep7nsnsTviOSqHjZ2sfk0O2s7Nckkm
fcPYGpY1nm/2UUW9OvrU98n9MX/6ZrF1ti/pfcD3FoljkVuNac/nshH2mYM9
wkanJd9ZN7Md7Kr6MRnFuscxsUL6XmJvs1nsCCvMBrKNbA47xO5nA9gGNpt9
yYqwQWwTmxvvTKwEG8q2sgVsJ7umfjyuq7g2Yt1gJfUNY9vYQnaClWLD2bts
ETvKirLBbDObx7Kzh9kotp1tYo1YOXOyir8sf6nrxvskWxrnRK6n5vSL1LUY
12SrLMn14FRqjmOuO7KqbLYx2dV1fUe16PE9e9XZpE6Y+iE+V1+OWAtY9di/
FGR92Go2Vd9ItsGxrIn7Pp4P6mmyXM8pPlg6xnojN/u8NZ9u7MvxHGPprDmb
wPqw3Swra8WmsUFsF7uJPc1eZ4MzJ9fjWJfX8ZGxHvlth+IZome5uqTP6sd1
JgXUvfkqbVP07GO5WWe2mL3KZrBV6l+My8cKxDUfa53tTvFOJFdj7mS9vt/1
FfdZUfV0WcnOsLwsf0byffx8WvL/pfi/qaDjGx7XuJ5l9nVJ+qnvksvxDh//
M8gfGcn/tzKlJ/8HiP8Fihs7J+bZ9mXjS+gvpr49viPeeeJ/Brkc96RciHeK
mFe5EveLzLc9zfgD8X6gXhDHqL5F6rMy5mBhrDnqW6UBK83eYO+oM8ezJr43
3gdZGfvrG89HtjTe/VjZ+E1sHVvGPmf5WS+2kk1m++O4WZd4rrDx7NM47li7
2NJYO9nNrBh7ga1g89lnLA/rxpax19j2eM6oq0k/9ixbFHOozikNWXm2h91i
bDs2hw1n89lWdYZUjXPJssX9pq8/W8+Ws3nxfFP/ae7LsVKptb2+vrmxrsfa
4xz9HyOv/MU=
              "]]}, 
            Annotation[#, 
             "Charting`Private`Tag$978708#1"]& ]]}, {}, {}, {}, {}}, {{
          GrayLevel[0], 
          Line3DBox[CompressedData["
1:eJwl0rtLllEcB/DjLTUt/Qu8DCUmOkSjDlK66PCiIKGoqBDo4KUaFBFHHaKl
ULxf33eIRh2cVYTavJZ3cTGD/oGWPoeG7/P5/h5ennOe87yl3QNN/WkhhI/y
Xom91+UPSzJDKGQpi/mUVaxkDV+wkS/Zxib2sYsjHOQkxzkd12CKC9zkV+7w
VVYIZdb8JAfmt6yTmfQQDs2zPOIcjznPk/gc/uAif3KZS3Kqr/CMqzznGi+4
zksmecUUr+P9jBDKrflZbszvWC979rhv3uI2v3Aj7oVJfuAUxzjBfg6zk71M
sJW1bOBzVrOClXzConjWzuAvR61ZwCFWyG95bH7De3mk9/CX5OvdvJM8/cA7
xI/5UP+ud+i5+je9Xc/R9/Q2/Vayza/j+8oDvY/XYiuhhbYWdv2+WUfYcUno
6fH89Gdp//8z/wCnfUco
           "]]}, {
          GrayLevel[0.2], 
          
          Line3DBox[{1056, 1302, 1431, 1703, 1303, 1298, 1539, 1224, 1304, 
           1299, 1540, 1225, 1305, 1300, 1369, 1382, 1226, 1367, 1384, 1385, 
           1541, 1372, 1227, 1306, 1528, 1542, 1228, 1307, 1529, 1543, 1374, 
           1386, 1432, 1728, 1389, 1387, 1388, 1375, 1727, 1229, 1308, 1301, 
           1544, 1230, 1371, 1309, 1376, 1729, 1390, 1231, 1393, 1391, 1392, 
           1545, 1377, 1232, 1310, 1530, 1546, 1430, 1233, 1311, 1531, 1547, 
           1370, 1383, 1234, 1368, 1726, 1394, 1395, 1373, 1235, 1312}], 
          Line3DBox[CompressedData["
1:eJwNzDtOQlEUBdBLolSoTOE9HihMRFGxcAiPHhpQUcRK4y9GxUaYAOoIbDU4
AvwwFzCsYmXvc+7NidLmfiMTQqgRLbEcwjOjbAibMmbAizn2XtBz+kTf0hNa
tDmgyiGXzBj7eyuvuWGbOSv2327c6V96Xz5RJOWIczp8eN+Rx5SoM+TVvuDG
ur6q/+i7+gYnfNqdygt61Djjin/WvHflA4/ck7HL8+tWwptetv/T9+S7uSKn
5iILLGAmHg==
           "]], 
          
          Line3DBox[{1062, 1323, 1436, 1708, 1359, 1324, 1437, 1709, 1063, 
           1325, 1438, 1710, 1360, 1326, 1553, 1242, 1361, 1535, 1554, 1243, 
           1362, 1722, 1327, 1244, 1423, 1538, 1736, 1429, 1328, 1380, 1408, 
           1415, 1409, 1732, 1363, 1410, 1329, 1381, 1439, 1711, 1064, 1330, 
           1440, 1712, 1364, 1331, 1555, 1245, 1365, 1536, 1556, 1246, 1065, 
           1557, 1247, 1066, 1713, 1332, 1248, 1366, 1723, 1333, 1249, 1067}], 
          Line3DBox[{1069, 1441, 1615, 1068, 1442, 1616, 1070, 278, 949, 316, 
           279, 317, 950, 280, 1071, 1735, 464, 465, 1044, 281, 438, 951, 318,
            444, 282, 1040, 461, 283, 952, 319, 284, 953, 320, 954, 285, 1072,
            1558, 1250, 1073, 1714, 286, 321, 955, 287, 1074}], 
          
          Line3DBox[{1076, 1443, 1617, 1075, 1444, 1618, 1077, 1334, 1335, 
           1724, 1078, 1336, 1619, 1337, 1079, 1445, 1620, 1080, 1559, 1251, 
           1081, 1715, 1338, 1411, 1339, 1421, 1725, 1082, 1340, 1412, 1341, 
           1716, 1083, 1446, 1621, 1084, 1447, 1622, 1085, 1448, 1623, 1086, 
           1560, 1252, 1087, 1717, 1342, 1343, 1088, 1718, 1344, 1345, 1089}], 
          
          Line3DBox[{1091, 1449, 1624, 1090, 1450, 1625, 1092, 1451, 1626, 
           1093, 1452, 1627, 1094, 1453, 1628, 1095, 1454, 1629, 1096, 1561, 
           1455, 1630, 1097, 1456, 1631, 1098, 1457, 1632, 1099, 1458, 1633, 
           1100, 1459, 1634, 1101, 1460, 1635, 1102, 1562, 1253, 1103, 1563, 
           1254, 1104}], 
          
          Line3DBox[{106, 560, 107, 561, 108, 562, 109, 563, 110, 564, 111, 
           565, 112, 567, 566, 113, 568, 114, 569, 115, 570, 116, 571, 117, 
           572, 118, 573, 119, 574, 120}], 
          
          Line3DBox[{1106, 1461, 1636, 1105, 1462, 1637, 1107, 1463, 1638, 
           1108, 1464, 1639, 1109, 1465, 1640, 1110, 1466, 1641, 1111, 1564, 
           1467, 1642, 1112, 1468, 1643, 1113, 1469, 1644, 1114, 1470, 1645, 
           1115, 1471, 1646, 1116, 1472, 1647, 1117, 1473, 1648, 1118, 1565, 
           1255, 1119}], 
          
          Line3DBox[{1121, 1474, 1649, 1120, 1566, 1256, 1122, 1567, 1257, 
           1123, 1568, 1258, 1124, 1569, 1259, 1125, 1570, 1260, 1126, 1571, 
           1475, 1650, 1127, 1572, 1261, 1128, 1573, 1262, 1129, 1574, 1263, 
           1130, 1575, 1264, 1131, 1576, 1265, 1132, 1577, 1266, 1133, 1578, 
           1267, 1134}], 
          
          Line3DBox[{1136, 1476, 1651, 1135, 1477, 1652, 1137, 1579, 1268, 
           1138, 1580, 1269, 1139, 1581, 1270, 1140, 1582, 1271, 1141, 1583, 
           1478, 1653, 1142, 1479, 1654, 1143, 1584, 1272, 1144, 1585, 1273, 
           1145, 1586, 1274, 1146, 1587, 1275, 1147, 1588, 1276, 1148, 1589, 
           1277, 1149}], 
          
          Line3DBox[{1151, 1480, 1655, 1150, 1481, 1656, 1152, 1482, 1657, 
           1153, 1590, 1278, 1154, 1591, 1279, 1155, 1592, 1280, 1156, 1593, 
           1483, 1658, 1157, 1484, 1659, 1158, 1485, 1660, 1159, 1594, 1281, 
           1160, 1595, 1282, 1161, 1596, 1283, 1162, 1597, 1284, 1163, 1598, 
           1285, 1164}], 
          
          Line3DBox[{1166, 1486, 1661, 1165, 1487, 1662, 1167, 1488, 1663, 
           1168, 1489, 1664, 1169, 1599, 1286, 1170, 1600, 1287, 1171, 1601, 
           1490, 1665, 1172, 1491, 1666, 1173, 1492, 1667, 1174, 1493, 1668, 
           1175, 1602, 1288, 1176, 1603, 1289, 1177, 1604, 1290, 1178, 1605, 
           1291, 1179}], 
          
          Line3DBox[{1181, 1494, 1669, 1180, 1495, 1670, 1182, 1496, 1671, 
           1183, 1497, 1672, 1184, 1498, 1673, 1185, 1606, 1292, 1186, 1607, 
           1499, 1674, 1187, 1500, 1675, 1188, 1501, 1676, 1189, 1502, 1677, 
           1190, 1503, 1678, 1191, 1608, 1293, 1192, 1609, 1294, 1193, 1610, 
           1295, 1194}], 
          
          Line3DBox[{1196, 1504, 1679, 1195, 1505, 1680, 1197, 1506, 1681, 
           1198, 1507, 1682, 1199, 1508, 1683, 1200, 1509, 1684, 1201, 1611, 
           1510, 1685, 1202, 1511, 1686, 1203, 1512, 1687, 1204, 1513, 1688, 
           1205, 1514, 1689, 1206, 1515, 1690, 1207, 1612, 1296, 1208, 1613, 
           1297, 1209}], 
          
          Line3DBox[{1223, 1350, 1349, 1720, 1222, 1702, 1527, 1221, 1701, 
           1526, 1220, 1700, 1525, 1219, 1699, 1524, 1218, 1698, 1523, 1217, 
           1697, 1522, 1216, 1696, 1521, 1614, 1215, 1695, 1520, 1214, 1694, 
           1519, 1213, 1693, 1518, 1212, 1692, 1517, 1211, 1691, 1516, 1210, 
           1719, 1347, 1346, 1348}]}, {
          GrayLevel[0.2], 
          
          Line3DBox[{342, 228, 1369, 334, 255, 1396, 417, 268, 1553, 505, 279,
            519, 1619, 289, 533, 1627, 721, 548, 1639, 736, 563, 751, 1568, 
           578, 766, 1580, 593, 781, 1590, 608, 1664, 796, 623, 1672, 811, 
           638, 1682, 826, 653, 1693, 841, 668}], 
          
          Line3DBox[{480, 977, 865, 959, 866, 1541, 1004, 978, 986, 879, 1025,
            880, 1733, 1029, 1013, 1012, 895, 942, 896, 1554, 506, 909, 950, 
           910, 520, 1620, 710, 534, 1628, 722, 549, 1640, 737, 564, 752, 
           1569, 579, 767, 1581, 594, 782, 1591, 609, 797, 1599, 624, 1673, 
           812, 639, 1683, 827, 654, 1694, 842, 669}], 
          
          Line3DBox[{481, 345, 867, 853, 1542, 482, 881, 936, 882, 1549, 495, 
           897, 943, 1722, 898, 507, 1042, 1735, 1043, 521, 711, 1559, 535, 
           1629, 723, 550, 1641, 738, 565, 753, 1570, 580, 768, 1582, 595, 
           783, 1592, 610, 798, 1600, 625, 813, 1606, 640, 1684, 828, 655, 
           1695, 843, 670}], 
          
          Line3DBox[{483, 968, 969, 868, 854, 1543, 987, 1034, 1035, 1033, 
           1051, 1734, 1050, 994, 1037, 1038, 1036, 1736, 1053, 1052, 998, 
           1045, 1046, 1044, 911, 1022, 922, 1715, 923, 537, 725, 1561, 552, 
           740, 1564, 567, 755, 1571, 582, 770, 1583, 597, 785, 1593, 612, 
           800, 1601, 627, 815, 1607, 642, 830, 1611, 657, 845, 1614, 672}], 
          
          Line3DBox[{488, 985, 856, 873, 857, 1545, 1009, 991, 992, 886, 1026,
            887, 1551, 1019, 1016, 902, 947, 903, 1556, 512, 915, 954, 916, 
           526, 1623, 716, 541, 1634, 729, 556, 1646, 744, 571, 759, 1575, 
           586, 774, 1586, 601, 789, 1595, 616, 804, 1602, 631, 1678, 819, 
           646, 1689, 834, 661, 1700, 849, 676}], 
          
          Line3DBox[{489, 974, 858, 874, 859, 1546, 1054, 1055, 1047, 1049, 
           1048, 1552, 499, 698, 1557, 513, 706, 1558, 527, 717, 1560, 542, 
           1635, 730, 557, 1647, 745, 572, 760, 1576, 587, 775, 1587, 602, 
           790, 1596, 617, 805, 1603, 632, 820, 1608, 647, 1690, 835, 662, 
           1701, 850, 677}], 
          
          Line3DBox[{490, 975, 976, 875, 860, 1547, 963, 888, 1707, 889, 500, 
           904, 1713, 905, 514, 917, 1714, 918, 528, 925, 1717, 926, 543, 731,
            1562, 558, 1648, 746, 573, 761, 1577, 588, 776, 1588, 603, 791, 
           1597, 618, 806, 1604, 633, 821, 1609, 648, 836, 1612, 663, 1702, 
           851, 678}], 
          
          Line3DBox[{491, 961, 962, 960, 1011, 1726, 1010, 980, 890, 939, 
           1721, 891, 501, 906, 948, 1723, 907, 515, 919, 955, 920, 529, 927, 
           1718, 958, 928, 544, 732, 1563, 559, 747, 1565, 574, 762, 1578, 
           589, 777, 1589, 604, 792, 1598, 619, 807, 1605, 634, 822, 1610, 
           649, 837, 1613, 664, 930, 1720, 931, 932}], 
          
          Line3DBox[{665, 838, 1719, 929, 650, 823, 1679, 635, 808, 1669, 620,
            793, 1661, 605, 778, 1655, 590, 763, 1651, 575, 748, 1649, 560, 
           733, 1636, 545, 718, 1624, 530, 707, 1617, 516, 699, 1615, 502, 
           691, 1708, 940, 892, 492, 685, 1704, 934, 876, 477, 679, 1703, 862,
            861, 933}], 
          
          Line3DBox[{666, 839, 1691, 651, 824, 1680, 636, 809, 1670, 621, 794,
            1662, 606, 779, 1656, 591, 764, 1652, 576, 1566, 749, 561, 734, 
           1637, 546, 719, 1625, 531, 708, 1618, 517, 700, 1616, 503, 692, 
           1709, 893, 493, 686, 1705, 877, 478, 1539, 680, 863, 338, 964}], 
          
          Line3DBox[{667, 840, 1692, 652, 825, 1681, 637, 810, 1671, 622, 795,
            1663, 607, 780, 1657, 592, 1579, 765, 577, 1567, 750, 562, 735, 
           1638, 547, 720, 1626, 532, 709, 956, 1724, 921, 518, 701, 949, 908,
            504, 693, 1710, 941, 894, 494, 1548, 687, 935, 878, 479, 1540, 
           681, 864, 852, 966, 965}], 
          
          Line3DBox[{671, 844, 1696, 656, 829, 1685, 641, 814, 1674, 626, 799,
            1665, 611, 784, 1658, 596, 769, 1653, 581, 754, 1650, 566, 739, 
           1642, 551, 724, 1630, 536, 712, 957, 1032, 1725, 1031, 522, 702, 
           1027, 1023, 951, 1000, 1001, 999, 508, 694, 1021, 1732, 1020, 944, 
           996, 997, 995, 496, 688, 1015, 1730, 1014, 937, 989, 990, 988, 484,
            682, 1728, 1006, 1005, 869, 982, 983, 981, 967}], 
          
          Line3DBox[{673, 846, 1697, 658, 831, 1686, 643, 816, 1675, 628, 801,
            1666, 613, 786, 1659, 598, 771, 1654, 583, 1572, 756, 568, 741, 
           1643, 553, 726, 1631, 538, 713, 1716, 924, 523, 703, 1041, 1040, 
           912, 509, 695, 1711, 899, 497, 689, 1706, 883, 485, 1727, 683, 870,
            1003, 1002, 970}], 
          
          Line3DBox[{674, 847, 1698, 659, 832, 1687, 644, 817, 1676, 629, 802,
            1667, 614, 787, 1660, 599, 1584, 772, 584, 1573, 757, 569, 742, 
           1644, 554, 727, 1632, 539, 714, 1621, 524, 704, 952, 913, 510, 696,
            1712, 945, 900, 498, 1550, 690, 938, 884, 486, 1544, 684, 972, 
           855, 973, 971}], 
          
          Line3DBox[{675, 848, 1699, 660, 833, 1688, 645, 818, 1677, 630, 803,
            1668, 615, 1594, 788, 600, 1585, 773, 585, 1574, 758, 570, 743, 
           1645, 555, 728, 1633, 540, 715, 1622, 525, 705, 953, 914, 511, 
           1555, 697, 946, 901, 1030, 1039, 1018, 1731, 1017, 1024, 885, 1028,
            993, 487, 1008, 1729, 1007, 872, 871, 984, 979}]}, {}, {}}}, 
       VertexNormals -> CompressedData["
1:eJxsXHc4lu3/prRIWsqOQoMiRIuL7B2ZFUJEopAoyYoyQkbIHsmeGRU+KnuT
TVYq+1E24Xdfz/v+83uP718dncfnOK/zPO9rdz1xGN1VN9lEQUFRvZWCYjPx
p8/eUXMTehF0XseyoLIsFoXKZI9FrpJQk+zwJMNQjthcfUE7T3gJGqal6qer
ISFRykIbvtTq0uTbg4Vh5/LREcePL+u+k1BdMBqdM20pHU+gonHXToa3Vxr9
ihdISLurhq43Na/U6Pclvne2n4FHKvD03VQSOjkxE6OuWyl29dS82VxUCTBI
KtKsV5MQ7Yu9Yj8P1YnljtfR5e58AAYsa5FDGyR03WTXqeBZvlLDNRUHHr70
f/9OQhFFcso/6epKW6Ja6LKJet3YTVG4PpzB6sYNtcrStH/57/7LL/3qmLNH
bZ5Ys43bUaxnu3cPWY/tG7q7v21axNDRi3VuhP7vI+tk/WmBrc7C8dVi4//6
9fzXr+/fI1NEPqXb3K8W4Hxuf3Mg5xO19+qgmFJdqc3Q4L4PlbHoe/STyXAi
zy2Bf65srEWAZdi1PivJbChc5rI1miSh3vC4t4VWXUB9d2FvbXwmrPpofkx3
n0Lcss/NZcRHIJKJ7k9gSio4Sw0IexSNIornW02W9g7DFcZBmdOsGSBRPM/K
ojOOpu41hoZlAkjeEFK2SsuB2buynzUzSOhj3p58A8o+JHqV0ofufDZc4WCa
K86bRBmh+x69mxxC6JLpjHNTBtRxxjlZWo+jnQVTQrEHdoPb5PzcaE4OTBuc
FDYjdBb023sQ9bBcc7IJ1z+qpH2A69lzZowJfrhp3vQc80urjG0rIfg/OrjX
vM4EJP1t9ATWw1xV/x7rOfu0z5nQj6q6NbSx/gmRRzRYv8pxAUPCLxI6cnMZ
+3WJTBPFfuMDfRGRD5rITpbC+byVTG/G+aya9LJVj0WgnKPhN5B6Nri4t8bJ
ETr9HIrZU75GgeHEmvqHsRzg3GGTcXeUhMBnvuaxQzcIs3ALh93IBjUvXiEK
+SnEOs/pHskzAsDg8jqXIQ3O3nD7NFE9itz9zBZOyw+B6QGr8NrRNOg5EyPr
MDCO4mO/39PSKwM14bLHmp+zYJ/FvGh/OgmdYhC4E/+2C6mPSQsmiWZCRV1V
tKjDFDq0gjjyDw4hUeSUkaCVATZ2vcZea+No6e/M3f36uyBdaGVh9msOOHol
2bAQ+pUjC/mIepC2C0rA9Ueriq/iet20Q7sIfngtnnUO8wsftcrF/Hmi3Le1
9coQl1nBfaznC83vM1gPV/2z3QLyQ6hbblsc1n+yskYY6z8c/sSJ8Issbjwr
wH6dGv9WYL8VwtMaRD7oRYSbKM5HX91PGeczWPT05JPN0cj73v4gyR85kCZR
5WhF5HlkF+mvQ+Vr+Oy2PYdGNRvEf/3ye0HoH5Pi3BJS1AFPBn2iuEcygLfW
S8GydwpZFUW8TOgh+g+/j4V2cDLECn4qoXQfR+cOnFVjyuuDF6mBzCnJb6HH
x6vzWsAkSiw3b/Xb9gF0/MTsn4YmA5fzFwHqehLaWi5QJD/fimqUXFJPKSSD
tlY8Y6bnNAqrb/S+atqHnDOo1XT2pMCe4T90l+MnUX1hd0vixe0wc3VYysUn
A+B9+UPdPyTEcFg5g6iHy4FB8rjeaMRiG65fZPJwIfhh/O33t5hf0F7+MObn
0l73Dtj2ASV1bTXHehTbeE5iPXGbO54Q+lHGrSUmrH9/zv56rF9wui+I8Iu2
jQY/wn5P+Zwqxn4tOmPsgos6UIRuZRHOZ/xysQnOx1Ih33Nj+DUKyejoy1fI
ho6YcxYBRJ6dvSdOVNkFQ4pah1zSlhQoPbJnOnCOhORXpbyDTVqA1/uj2kW1
t6B0dom34PM0kuB4cFzyTS8MnvvQlnk/AVL2B7QVt0+i1/eP7WAuboN9X1rO
qDnHQWvI0kUGiWlknWM96F6bA257U0+ShmLh9ImKqx9+kVCkmOjNhaoapKEu
OWx8OA4S00hllldI6Avn36nqkDY0n6irxZYXD+JnONXHZabRuzV1d/laCpjn
eEVtLPUGeh7l004vkZBZ2ec5oh7i0nOu43r6+8uXcf3fPMrJ+aoasFb6PYn5
XWgYqzD/VHt+6dPaHHRdRYgL66kZ7NbBegY5qHgI/Wj1qAUP1n/R5bQI1v9A
4Sof4Rc57tKpxH4ZlPi/Yr+DOukniXzQZEmdEc5nb8+m8zifgp9fWBT0g1F/
60s/rU0pcHN6q0w4kafD1+vWVzR9gKLvoqvkVCycseb6WLtCQpYMTE5q1lUw
9j7Snns1Bmw0ulMMrEmI+9vBI5pVrdCYI/H7L2UEnP2bc9YmeBp9pxY9EVJW
C1kkv91LrKFEDlQX/8iR0KYM0fEY2SQYDgiPfqgfAo0CsUb3ifUlVsw69+Yf
QJq6pMDJtRC4Ef+gblcpCRmD/Nk0/1oUWcr/laEzDJi/VNqfVSSh5iMnmqjn
5koN7pw+GZMcAfq8T3s3rZEQz+AlWaIeOO75t+L6Q76rD3B92oczBwh+KA6t
fY75fXWmGjC/NDwYi5VNQlLnzwRiPXZ6M4ZYD6/YPlNCP0LqAruw/tWLrWex
fuMd9Ngv4u/fu32N8BtjmEH2ezvYdzORD/pAp++E89kx4JqF8/lwyHc/u6gP
+solFnRsOha2Skv51hF57hRSnFFsd4HYGiee64dCQDt+nLRC6P/ko7435Fcx
+Ogg06u7g8G1ik95ey0JmfI3++w+UQXCUQ2BplQvwcFeku+VPQlpHhe3FqQp
g9Jbwu98jXwh9DE71WvCV5SN4a2Xz19DbWq5SFSpF2S8kWR8/ZeEzL/3vFHL
zkVbPzAEmMR7QzF7tYnNGAk9kw+7NvQB0Jc9QxfjfP3gtnpb6xiQ0OOkr17c
jqOlSLRJILk3AJpIz2u+r5PQ8boIXA/C2rGUuD68rZNcf/ebninBD4eeyRdh
/jufrppi/jyWr6ZBz1+jvst3yXomw7sZsJ6cF2yxhH5UGPw9F+vX9H+zCevP
ZN8WQfhFQQLCkdgv67rfKezXbPnF1+BfxYj5RhM5n/KVfSo4nyeSs3uMql3Q
fN1PQVm2EHA4csp7lcjTqFci8XmiLbR3ZUmv7PcCy9mFcAViX/SFm7NvZDQb
6jtnPnoNP4OQQY9tL6ZIKJRx0TJy20dITW/ffVn2Kaw/9+RubCGhKqozbuwu
udDe1xzzoNQFzmw+JKkyTkL7/zqeugR+wOX9sbaf5wlQV58o6SHyoTVNZXMX
eIPE76lKVCBniF3Z3FlMzAP1Cn9InSdy0UtP4SYTCjc4MfNaatsECUWb6uWn
PestTRLp6qmtc4cNxpat0YROnk/8zUQ9eH7SLcX1F9u/k+tz0tr73QTegBqN
9Fo5wf9ai4/Mr/aR5ZQM+CENDsNkrCe8caoY66G8IYT1o27p3k9Y/9xPVrL+
f/2i//qNMAiIJPJBpq80i3E+kz47t+N89ke94ErPs0W0FIVyyge94CdjsDbO
00B9xWmm3xQcbxqMRe9wAj+NQPYvBO47l/OoECUA5VSOnPZbRzjaTPtyC9H/
DT826IvkZMK3FId3mS72cE/53CLHbxLaaImNiCQlAs2ocdgXfVuYtZh5vmuZ
hAIiLHkzAl3hbFGn34alNRSlLjfGEPyJCYGb/LJC0XvSYCBQ24DnHeT/gfju
fP0+8lOGiWh3i+DXtor7IHT2qb8pwVPh3cE2dLex9D2Dnodr7QNQu7XNa4Dg
uW8sWkPUw6h1xwyuz3gqQK4/cS4I88OfIyrnMP9DYXEy/29PPd6sQFdEK2c6
ivVIav4i66lidegl9CNzUrkY1v/Avoqs3/Ln/WjCL3IyZW7FfgPqVxew3xNO
zB8LUALyKhLlwfmYeLuS8wkyGtE898wUXTq+Of/lNieQLRI1xXnuUNp8a+aq
LhyfrDweGHQPrOXjLk8SOHWX6BJNfAhc6Vz7uDvsLlg12V1nIb47y2j/mZPn
4iBga0Wc1q/bYPiKulKN2Ifvn8/wqXMLhcVj1icGhE3B7YG7bRPh6yay876x
ZAuyBz5K/qG8CUW65S2DuB+2KfDWq3qjhTe+xzyybsJPhb7zSgRuG6ko25f+
Cu3ZLB9pBLfghMjU3BzB80wk3H0lpqx0pyYVotowh68etffmifrLpx/L9qa/
gjI3zVu43jGXaR7XX5a8xlun6g0D3CFk/rM2Y2T+14dNvU2XbJHj1fBdWE+J
Sz5ZD2UPWT+S2e9pgPWnqf2jf3vxZzvCL6pS6hHXJvxqJv+qwH6FBG8vUceH
IAPfY8U4n9u74sj5qKG3OktWuihht1X798B7gA7tUcF5NtG5WKTKKcHP/Nor
U81GYKHXkrVM4H8SWx0mBZ6D+L6nc6mzhnDs2Ji/Gc4/bhul3KUg+E5DE9rx
Vh+ORbYYexH8+ltWxx9e9YbDYgKTfKa6cOtVQ5cqUV9faPjtcoopPPIVjSkc
14J3bMmTOB9Js4fXWIWckPJETBh9ijZEHb/tVk3g7LKarJK8XogNZh+/oLsG
EtQzBfoEDgoztOsot/Sq3X4pmRd6UNyT9eovgVMdu8l6idcLuET8+3B9ls9f
cv1h+7vXDgk5AZ3iyMP9BH/WHmMy/z5f/W8aKabouvKBwQJCzxeLN2Q9q/vJ
+hFtSJwv1n895R/9IcVkv2jCbLqznfA7XvOP31uPyfkgtsX9GmlEPr5/Rsn5
hLz11FEIVEKlsVrfbVqN4EdFeyrO8xpV36oflTjsXOao36KjCUvnlZbWCDx6
v9xkEJ0jdAc2SPbd0IDPd2cjmgn8pZLYwQZvD/jdRH2U6r4aiKir13oTeO2W
jaLMQCfI81trNdyhDK2ptE+xr5968TcainXhqqXg+wJxBZhhli3B+QjFz8i4
XryHtplH1O/cowjVAVON0wR+I1X61vCKI5L+4PxApl0Fwv33cTYSuNrzp8ob
KLF0+GLOafW6y7BXcO7HOoErUqreGlxxhNqY85ZSRH1sBhO5/l9++C//S1Wy
HnROvWR/EaGHjfofPbo17UUFgU7okV+SixGhP23XjDvWbyYsf7De2wNVZe0m
+718UI/st9UETYbQOaIFyRpyPn/SJsn52JxTXy3dIY56j62zvtDVBG+ToUWc
J+NsRFzMLgGYvcgX80hUDm6Ev9fZwP3BQmNEVN0K9Ljcv7odk4UQXROW3/h7
Pb/Bv/+oAxjZ8ubl/JCE4qOaR3sJ3N00/xtFwj0o0WGdsI0WB+70e1bYV5dq
9TZ/BWUYajT4zcYqBtXUbTM4n8RXkovFLEboXc/DCjtKBLM5uQkrBF534Oj3
/afvIma3n/e1QyVgIWzqyQyBFy9Tl29sBJdGHpSa/cUqCW82JSRinaDL8Z3h
NDFu9UbI9Z25Y+R69ViJxTIWIwjUpaGyJ/i9zLPJ/LsWKrfFKCij9gN1uayE
Hk6ur2Q9Pty53zYl3EOpwS2KWH/w8ztk/TVat/j3HnVA94dpXuYRfofYrpH9
poypjEioW6HNefv2PiXyGXMxJOezqflDHNohgJ74Lu7eJyYH6a6l5DxFut59
Q6qcYObWP7seegGM7RZrMG539doTeWpDEFpUOthscB5G1WkVV/G6uVDOKMBj
AXoHSw9yfxQGAdEj2nMEfrA0pmCkygg4eijnH9IJQkG+uSn2NRte0ULKF4dw
8QatMOXTkNXy8C3mfy6eMe0np4FU3zw8cazuNHySrruM/Sa/bdMNtzVEibte
epawCoFk/SNO3K5KfN7Yxsaz0orRkBDHpjNg1iU1jHnO23XohtgawodzLjeK
ifrwtcfkepeG1OloOQ0wvuhA5s8oribzMxSWt9AViKND6h/4Qwk9ddUOZD1W
q28KuqqMUEH/bKMDof/ml3tk/VcjyxiFeSxQaXyD6FHCr0/bIbJfSy1yPkjJ
wNq4lchHS/HffJhTvoEWJzorScVz+tUF8BhfIudZ6OM0u9F5gNjPDT/iduSD
J6SH0xgP++LLWHX2CnQHVzx4xHoK2DmuumCdvruW795P14fb/Pf1OLafgNx8
Lzk87hiEaRujZTQh4W6zg8MoF7z06xDE9VpuidMxbILwtOvt95LJI0BFO0vO
Z642IXqgUQbZsLVZ3LbnhBcHbtljfKlZk84/4gryuJO2h5/uKERIX7DHPDKV
75Y2NuxLgbP6ReGfY5CnJ7OA63tbyfXwQfdWAw9RnyX3T32PQ1w0XZMMxL3J
ljcj+N3nbpL5Ww++mTZgE0RlIslkPUtv/tGzLrSjsUBGEz18T3r9iNDf599K
1l8Xtn73Zro+2mmheeEQ4XfZ9wXZb+xDL8aBs1eQF/9ncj4OnlrkfJR9DGc3
Nh1ETVeu/Il6yAddJbbkPDlYeHgHywfgSPegp/xcEpx229W2XDKBZsdXZIw0
voOI0OVzsVdSgfvrFr4VmzF0gfHj5zCtLmg5uZvp2Go2jJ6jUKTymEJSddqc
h3oHEd8Ce5Xxu3Tgkl03EuacQO82+ctusupAIerscn7hqZDDdJ0renIK7XtA
W0jgkOt7Xw3jSWp3d2M88/wPFoIHbl+2Xsc8e9qNb2GeZBdpoXCtLrSwaEBu
V/NqmCBu1+xjnxyhEw2daHiCdVauqp7EOk13/1ocKB9ADX3ngrCvxJ6VYexr
3++dtW4qn+AI18SBFqo3IJssMtaQQUJrr/40D/S3QaFp3TULmiTiewVycZ6d
RjSZL7O7WEJgyFPtaE58IkSLfuwJXyTWX6WO/i/fhiF+9fHo9hPJYP/rpZ5b
wxjyDRf01xcfAhWTxHNZXzKAVeiAJvf3cbS1LDyj/0E1OsGnvd34WC50LVDt
WLhCQtP96fLv63rQbsMFsy9y2bD156YSzrVJdO/NfDyD8yB62p2b+cM7Fbwn
cm3z9SeQbwAfl47HLjAIomFI1EiDjcfUm9WJc32i4FoOUQ+nvpoArtcoCrqN
6yXrOYq/PaiG1eLDdLjdv+Kl+3G75+ooX7tOFaOFan8JM7dcyK7/XTCbT0J7
9mukEPpRXcohXazf9TufFNbfzy/cSvhFasFMv7HfTroKU+w3prWSm8gT7beN
ZMJ5XrpZPY3zbO/tmhtcCkZyxwbaxO0SYebss5ViIrfb1Lv78ssrwSKBXc7q
XA48trum9OQ2Ca2cd339d/cw+Hz5zGR0PAN6KLpHb+uOI+vGDwoHrUdA0oHn
dhxjGlCaJvEW+48iH0tzjWSLbqi16N07nZcFH+k9i34rTSGrOM9jJvcr0e97
SPfMzhzQX6+KcrIiocXIPgO2Z0OI8ebtaz9mM4C0ICm2LX8cqR6qXvII7Ebh
P0VsuWuz4ZO3uMjNS1OofE+QpWdgNySaJt3EuNGRb6wYT34hpkHwgMCunkuY
h8JwQxrzNCsGc928XwlvrJ0McLvTygopuF1fM90SQicShtOjU4TOgNDfcVin
Ck2vK+EXCZ2gY8V+i7eVLGO/dEb+XEQ+KEe+Uhbnc9olVgPnc4XCe6JGqBIW
/rR9e8OXA+HXKrU2WxP7Z9+jYlOiQ3BvWXR5a1A6bJ4Zq6f8OY6Oo6Yg8eZh
SEjZW6fhngIStHRX93aMIfZFOQbWqXaIP6LP3HwrDeQOm/0p3jyNFnzu8b7o
KUOPO3xnH9ilg/m50KafaSTk+exPWLhqP7qX/eeycm8q2H6KCjp5mOifzWov
FD51oIfnjlp8DcuETZR/cmm7p5B075t5AgcD+0+KGL/QwxeD8c6meCeCB8Q0
zI0wz2Gl0deYp9/0hJFvTxlsoqudwu3qRGl14HbXS5puETqRc2bTYhOhM8xx
0wjWaSgtwU34RYZt91i3EX4HFOn7sN9v+6oliXxQd1feL5yP1hMGfZzP2dVD
0xWm/bBiFH4hjOkNUARcf9XGPonSOoy0n51shi5GBqaR8EQ4at+cy0iaRizi
3ooSGwXomELq34ykRPjO88aFr4uEmptPFXpbtSDx2rtnlHcmg8aBZtOhsmnU
KU0p5mPVApJntHhVCHyAeU4d48r0S9SeUx3AEv3oxcbfRGjllVoc6ZpCNgXv
Y6U2CmBKxkQK8xscfGyP+bmtev54nmxGFF+exg4ReoZUIz5hPcV6yjp7Pvah
HpnKaRbNZHiS982k9gWRP7O3XfnJz+hy0JbnFxPSgSKlMIIyllh/SyJZme3a
gVtPZvtmp2iQehx/i+LwNDqw03jo4oUKcL1GzXMkMQJ+vuW//8SHhEibJBO2
OVeh9YNsRZeSYsFKKF375j0SEparZdnuXAXXhsIzMW5NTaWOcZnByd1G7W0I
4p9GbKGIh6XIMkq7i9OoLyVYKK3oPdKskGgICUqErM/dPSNNxH6MdtUfdchA
HWX0t7oYIThcsN0YrzvUtne+bwyywkPq83XWbUJAYjMZwnil+bK/QYcMWhaq
W6on6kekt5HrkwTVmw/xSKDjn+0eUvPwAX0LB3kfcvmI3ekhyUoxv8t/K7fc
z0d9Fuyn+L6T0CHq12vdipWlhs+cQjEuejGWjIcMMUvx3OmGlIXOUB2ObHjp
Yv74HDEeWZX02nX/DoEppyq/ZHc6oKs+/N9ujaPHhaV/F8vK4JPr13nN3Tkg
ufNeGddbYr9X4KFhXd6D+ryPnaWYyoIfK9dPeG9MorObpy5ZTtBBn1ejrL9u
LuglCYdOjRP79h0NK/fKe0AquEsF12+/sySG6+83KHIul5WhQfngGczfa/6u
APM/u0PTeuJONxLJ0IjEOv252EKwTpuFsLVqry7YKBDh1f+dBYO/P1CnP55C
+Uk1zBXbByFgoMWbjisVUjuGkna9mUCNKqGnasZLwElOWsXxXjrMHLrNdfgj
sX4FKwsuLrcjI9VGas3QNJj1FgARymlklHfJhP0dDVyIeC2S9yIbVLYIMvVO
k9CQ26VvC8vtcEbAnBPXu17pa8T1noZUVHXjJWhXxs8rmD8l/xEb5vccs/Yl
dKKc0cTzWCd33pnDWKfCrfWanfVd4JDEJUKfmQjOevqf+xymkMZyN2L/mg8R
dBObdhDr7HRMjohzLwm1XXpv9CCOCoqLh2QCbVNAt1hNYWCeyMd0QHLPuyYo
RlXDuTmJYM7pZNaxPI3WnL0dOb7moy4GN0Vqgufye0dBzPOk22xKQqwNVa89
m+X8ngp0ntzMLqrTaM+wvK1zdzPE2uySXKiMhDjh05EJvdPo24Ddtj3NK6WW
nD8jra7EgdweNKqySuzb9R6w/52tRzvz5Jb8gxLgfnDYtWdcRD9/q95MxyMB
d1w/lOwi+qes1mFy/zyTGjrsHMKGnCqE5oSIfl7PfIHcz2s3nQ1xnioGPWlZ
Y7z+CjZTlOL1t+4y7V1iH4LOmzCa4X0IzY17wngfslqQkzfqUIr6l+d0j48H
oJLXfF1x5cR502W8M1cwAMZK7zxbUg9Hv+6MrNn/JaGG4C0MBI4ujlhVYdx0
1wwZ9x7nnQCe0xCSx5cwQ5wX9/zg78Z6/sXRf3HtkF8W+0K6oas8lkoZZUPe
A8u5XZJTSO1Cgrls/BB6drjG7g8Pse7sOxGw5804uhWVmiS0N6c0AR0J/1RS
gp72ako+qyaha6qkrWzNLXDx4gS3i6cGSkY3pxSLp9GZM7cO0vL3Qv1tc4EH
aS+hxaJStXhhEmnx7RJoF2spzQn01anyDkUng/hz2/E9km21OdANwvdPRrJz
XPEQdqX3hfnbCUTj4hoeMzwAZRIR7E9HU2HfyG+1oZwJFJPfZVxWVFN66qCR
T8LXj+DVbLxk14TPlQ+k6vl7gPOm+cR57xzgFfzJ6s06hca/3BudcGgQM5uc
pWc6ng0HfxgJp5BIqMmpU7Q8vRshE9Vu9bYsUP2q8jVcbArNmAbv/b67D72O
35tkcDAZnod/9eArmkSnl3VGRlnKxDK/73hS2piABsvCdvYvkxB76aczKj0d
KG96+0joizigucx9r65/ClE8a3Kaoior5Rr5pz720z/1eYx9rb9cGkp7DHdu
xXr66d3Jeqx2snMS7cKlICFz3K6ZUokrbndj59pSUV0PvAw2ssX7yZWKgCa8
n+T/uZ2R0A+XSHTDWP9Fc91erH/4ZxtbcnWN2OMD/+RT2vRPPoZLb4vbhVvE
rALCGXD+tDoXyflrU0UmETkT557rlDhn9w8KKjjn2Itn9Invgmakg/bj72JR
mB+Mv0svRy3uD2LtI3ZeuD+4egWQ+8MulYWRnfy9yMc07hz+7l0hEdfwd39g
HPqFtbkFPTdZonpK9BPWR1yLuJ8c39Qr2DluCT8EZ70T7r5G5hxDW0UIPR5X
JrtOy2eJ9RYePBia8xno+ee0TyQT68u27flHlMKQQZNJaWt4PkzMXfJ2GCSh
jon22c5HzSg5mO2GRnAedDNGbZtsnUYz1v0X2YeqUWtNv3h+MLEv/RjURXOZ
hI7ZcGZ5Hc8q3bP79TbMr+vrqYP5E0dmYgkekHhc6oF5aEhqezFPpqLOTdfX
FYjDpPXVWe5skP9z8N3kQ2I85rX67hGqLb2hKD7P65yJUh6OPrr/m4Q+J5SN
oNqTcKBcVD/EhA8WeT/+c06PKpnc8GRCBvconj9lEoA3D8pHMX6c87gstVSt
mEa3RTvmUevb6oh57ihk7x01+oyqOJw+em2OgPMP/64dJ3SGF/KtEjiwB/vP
Yjxl1nke465Gf92+HaCGuIqc3dLD4cBVbDNuSORpEJZRzKIUBsHjM/04N6Vy
MR+cG4UOpXbnej2alHDdLF/0Dq4E+Wba0pGQVKgJ3Ym5D6hwg4bZ5Hk+yJ04
RC9DzGNqzLu6y5Xvoppop32Ufq/RHctIcz6C/1JnhwHP2xZgL+JRFRzKhpHX
OgXJWdPI/9jtAU76GMRgbnlvbzSxzso8v183SsxLZ0wv7LItgxCPjvk1qxz4
eVlI+Aeh31lVz+GdTje6bXOBCbSzYZauaXFRdQr1yczMEjiUbzenwfiRW+e+
YTz24SrNGYYG2LOk8/JMWQ4E3DSzUqcnIfM9EqmCDA3IYowpCuNS+zbcMP6k
K9iYink3JPfZnbQ5mwuXdO0dzk2Q0H06b7ZDQ9WgunFVG/cTMenwn7iftKq+
6iHmSbST335GiZgnpy+b9+F50mZRtovwi3qmDqhhv13rlG+w398NEqPM9DHg
RD+ui/0eGh99gP366Igb09mWoWM0TSPYr7pBKS/2e9H4S8pIOHH+NagSYNDJ
hnfaM9HOxLo5eyN0/4/wLgg2qmHAeMW7/ucYl84aUY2arYVGbbaSD53ZYFma
3s0nTELSNwaWImZrUcup3VUYH3ZjmsT4rN/5t/NHaeH2HLVBv1QO2HTfodWe
IiHJl02NjDJt6OA26fgtEWkQ2Mkq4aNM7BNCzY8yybRBI2NzMMZVVXUEML7e
tHJagK0Cok0PxH6iJvYVW4TkuJ4S+4dx1xZ+tgp0MD/UGeOnqvdqYzz3SxlT
xamtMPyZb33jeRpYMu/bzUWcZ3dZ/p50VmUC6fo3CcaMAtDi0Eru/+EvPo1A
zUn0u6Nz0Y8YL7dS/xkvOoJbUjLYW4C1f2qrukIOmG/PEKn6NI1u2R+8kmX0
DfW+3tW68T0NPNVL9cBgEq32tzwg5mFY0rnJEEbMw++rQ4zxPMyo/t2dWBfQ
+1ctG3hd+BNpTYfXhfU7r4zo6ZIQ3yeasr6tuVD+tOnPjhESmnc9sPTXrg6R
/mZlXybGe8HgIQ5ffhKS23lEb92uDk7b+yVh/A+1Py3GhzsEQtg+0UFoRNnz
AYds4KenP7WVmM+bRXam7KZLAq5tm4sw/6Yr3AuYf+bJCFsmewsKK3g3rkb4
Ou/vfhT7clc++YfqVCny+DLz89dgDgyW3tL9mEvwO0m1htc1o6u2jnW7bmRA
Y4NZ8k9iXgoI65BRZ++C7G8d4R6bMuE2jyvtneAp9H7uAWth2hf0yjOnPqI8
C97Ry/oV+JFQoE6Yq6hoC+TYv/4eyZwNkvZtmteIcw3FzDnBzy8Cke8WGiWp
3GxguCM5e4boJ3+/iOv9Ta1HnsoxCV8LcyBe9WdCMTPhy+YLrKXWw+welViM
P8pw88e4zW6XP+mKdMAWMs8kKZgLA/SUytLE+Hr9vFS6IO0LhKzWfMd6HsiG
vsJ6GJlU0gn9aPlmZiDW/7Gxc8mC0D/Hb1j04UUgbOI6KYj1VMe/mMN64tgS
Zwn9yD7eiqz/945uaaxfdbBjdkm1Gu0/zOBKD5nQkCT+pOkaMd7ZZvauqFaD
AkvBc4xfq1S9h3HqTqbwm/uowYrDW5jtThYoioa0+M2QkOWXJzwlWxrQL8ov
E1/lEyEuc6sKNScJmZkcBwKHs9PpcxjXmzaVxviPvYdyBYo/oX0jIONG+RaU
DZf044hxvWXZKVWw+BMUOG7XwbhX3DktMj4uLdi8pwGFxdLQDvblgK7jG7t7
xLx0Pe23za9zYeD0LoKr5WIOHH16+TALkZuOcBtl+Psa1FTY9+oqTza06Aww
HpUjIcojzHQ1ll/Qpw9cU4zUKeAyb5pwPJRYL2KMqM4WlsGW2oWEfm9iXop+
GR5EtMuwzGLx+1wYsjzZuhvzv+AMZ8f8VwN6d54rLEPb1dve4vp0maYAXB+y
LDJ852UL8r6yovrDn9gfFsxfccibRo5Q/nxH9CbINOSwqNd5C/P89P6PFklI
tY9XmdADXZeMBLCewDNhcVgP/RO+z/axbdBdUu7A3J0NoYeb3JiJfe/mtnAh
hfIqyBmzXjO6mQM3mgzj5PRJaO1Txrj0RBOUiR19eCs2A66vhW/dTpyXZ/9e
9DKca0UNav31mw9nQ3fm5a+WztOoyMdz0/LeCuT8c8/waUK/fcvPqp4nJDRq
zMkZ4+gBb9Lcn06ZZAKD97t5BmI9ZcxH2W0zxYhfYeQH55YEEKacI9VWkJDy
j54vMe1D6NupJxQ5JzOBTlfjcbjLOBIr1/x+QGIQaVreXGSwzYI8tt4rXk8m
kIAmA8uvxG7k7E5560JhNsyzctd4EfuuzRMMpiU5A0i3rfO2YkgaHGQyvHQB
JpCWDzV3395+FEYpV+c/mAEeT5tjbvNNosljLKpjFZ1IEQ4f21OZBW4nVVv7
EqdQ3aMLTA3ZzZAYsfUdL3UWjDLMJo22TRPnqdDFfaK+YNWSKsy/KRuuN7d0
8xHzzGOvIcWQvWVoneJWVMDfRPCnyoWzRSRU4GWQThPSBdw725rKNiXBKqvl
SXP3KbTVdT7NxZX4LvLKu3afeQO6Pua07+SmkeXucwrU002grrvZa4onCQTe
HX99cH4aHfSv/u4x1YEayjnH8b1HsbPXOr73UFZ7GETwowuSO7Qw/xnxRQHM
T70vitKJrQv9kPOc836dDG8HK/urw6eIflx95aD1CLo5wGSN7/0eRNNz4Xu/
yEG7GeKcjmYlRVnwOT3Nn5cNn9MX9YVvmPzqRwN6ioLt6Rngv10kZnJ+Askc
jYq+0z2ADpqeTnwtlgUvNpdfWM6aQJUDQhkiPIOo+ju7mOPTLIjcf3hC22cC
eTN+nPxs3ousY1IqDxPn3EBnlTdK3ybRy3Trmu2dfegWBeNt3o50oNjkJOPt
NomSD2w7yFY2gOjEh1hCvTLhUuHE2a1FE6gk11/knPEIsjdtXeqYTYXAS9lZ
5hGjaPHVkph89HekOcA6vdiVBvoNv7N9zo4h4TZWxfWydnBhaRBPZciCcCs/
+xPbp5HzdHvOnPEwRP7iDdEdSoPWGqf9vBzj6OPZpsN0o8MQZn5bcU4kHTTG
5hW6P42hRxJtajOXIsSuRE1UscV/BlHuOsliYpyi6ZAqq4kaMSrfJ5UvfxQA
d8/d5RMDJJTDEOTYtqUfMWoU8yv2ZEGo+lTze/5J1KO2bVj+RrXYsPfzJWp6
e5QyqJ7Xj9dfqv/9bnZqhZExMXUQrrYqyUjHZUJdtPLwGppAKr410gQ/VEmm
c2P+T50KA5gfVJYyAzJLIGB680ZLBbEu7GwJ635H7JP/PY88/895hOEd3d4p
2RaxE3NMi9OzdujErQND+P1z1DYzZfFXZWIadqnurx6/R7rqtWtKnSRkKmb5
V9e/qLTtw4+r/gEf0T2p/gCDZhICkUmphNwOCNLgdpPIy4adb1WudxD980m5
dGvwvWFg6nrjPZqfDm2ZmXz6B8cR1/HXPTM3h2HKqm3PjjfE9yJ1pH5gH0dy
zeYGM8y9aJOQoKAsQybcyfKIOjo1idwSSf/vvevjf9+72hUmcHYPDAAzVevD
jxKZcH9Fe+4s0Q8tzUs5CB7QPusngnnqd86lYZ7maxKjRLvomhpix+36bOGJ
w+0e/DtTRuhEtwTYkrDOkyzNF7DOa+r89Eu5HSjesUkthVgHubMHA6oIX2Za
HR5zwm2wwrC139giE647LrAbEvu0aeOFKm/VQTgRGLKTYkcqZF8U2JPgOIHq
ON7HMxoPwNTjLWbpO5PhT9VLodauCeRYk9n/9UcLNLAYmWs8SwYBjgSmq8Q+
9q2KpcmLxmQkdEJKQnc2Gfr373SOJ/yGzsS99tRvR863rPv6vZOh/vh43cAh
ot2ILvI71d//vlMt+/edqrS66SbJ2z2QZJmfbAUpcFzl2gFVpinkt93oEcED
100LuzFPxZPEFszD8e2Lj3djMjzdffwcbtfLVN4VtyvtrMnb9qMFbVCXGWCd
Lzh16LDO2X1qZYQvdKuq+g72FfZTmBf7omk3eE/kgHiDvDhwDhq1lYw4hw31
oiPHRNqQ0QBPi9TtTDCsV3mjS+RWfTLibsZAI8Tu9ua7FPUWKNqkz3JvISGH
CHPmPUe7QW75h5n4o0R4UBvhnmsyhQIZJLqY9Trh1IInddOleLgb3nFrW8UU
Op3J8vuLSQ08PSfYyK8VB6VyHcoaOiSkRyM4Ex0Ui0rpJOS42OOAgTL8MRux
bho26GyQ0hrQ2rPPCoeI/eoIpdn8KLGPimP53+9R39HwhnnQf4WOZMuPUqwJ
EF/m7a3lMY2CT59MIXhgg7FJA/MsXPNYwTyKjWMcUUGxoD7VJ4PbDXX0csLt
rhpUK5Sb1CDBbVrlWKeOqJo81jnsp08ifCHr50brjYQvIypNY+yrcWlqB5ED
igq/bYxzyJ+//gznMCfN6XNloBE1BwL0Rr6F4uf5rLxEbplKznPyn8vhvrDF
SbbDsdB+J4PJ0p8YLxvbmP9sb4HS7fxaO+UjAd0uqL/YPo26uCRfTLQ1QmLN
U3bm8DDIFB8x1ttJQidPkvQLRcrAeuro4BH1V7B+PqmRqpiEOl/1jJw/EowU
myo3l6WHAMfZg87Bf0kopdnnyWLcZ9Q/MPiMrugV7HO/QspLIqEB8+P/792p
wb/vTvV6XrN2K1ah1N8JIXni4eCXkbmWeJ+ESlYVqymVqmDMbsu+XAJXbzzA
kkDgVmlDsgQ//JnRd8H866XavzF/b8fz92ePBMPY2IElIPSMhd8j6xk7Nh9J
6Ee3Bz92Yf3Lxun1WP9DS6Ncwi/SddE7iv0W0IcYYr+jR47vJPJBsj+1zXE+
8+3QiPORpdK/wPS5HCltXa28QORplFVFeZfI81fYCuPoy/cQI3ExQftMMDgJ
vea2aiehF2lzi8Pr5XDptOG0ec1LMLQaeFVL1J87FS7jX/QZJp6aJza4+8Gb
+l8sa4T+C058P62N8iAgXpNJmNEHFM4P7v7yi4R+ysj0rE56oh97Zu68Y/YG
jzt9PK3rJGQ/FBenPZePtmy5+Csn2geuOl/W2ztE7CerW//nu1PVmqRMy5qP
SHSvjXjykh+cbTlpmdxIQs+3ljFH13yE/aEtt94SuNAqZflbAl9QobMh+GHq
WPwC5lcqaCXzI5GsiKVJT/ipu+SI9fj3UPBiPStidJo2RnnIMOM2I9b/rbWV
DutnsPE1J/wiNzGfVOzXISuSGfutPxWzSuSDMnakzuN8HhkVkvNpTfVJf/fy
PRJs2GFwhshTxFq6Bee5eZeMRf6vDLhNLRjMTP0cekuN5myI/aQrl+nmPpci
GJO9VD1xygOEGAz8/3STkC2LylpKXj6UL+37YbzXDeCE+BL/MAlVWJhZG11N
At+ldWbodIayAo/lGWI8Zu/x3dx/4iHKKfZkkXj1BALGdsxE4fdgdkfY21eT
kWaRyOzVsy4Q9Y5ifHWehMTNrv/Pd6eFy0nXWBuykF5T3F6WC26w3fpxQC+x
P/wQ0E+h0ZAFcRrpI8wEHs2+/yrGz301HGxbTQb+LY/bMX/MY0Eyf/11Bqmu
Ew+BMid9SpzQQ5HLQtbz7pr4b0I/2ghJ4MX6b+zmJevvSFPGflH58Wsr2O/K
bUT2ayfiO9vrUoSuupuQ8+n95k/OJ5H9w/XfvzJQuMJAiwmR58tTlUU4z5Py
n69Xb4kjzgXTLIxtjnBS+tRJuVUSCjhBLXiyPQ1C0X3XRG8HkJkY1yuZJaE/
CkdeO4YlQ9S+mNsFE/ch6unZu3cXSEiNa6KYXTMcDq5OHNwwtYH02cPrZsR4
v37DJr6W3QKlqh1aVU2xhhuvLCjxfqPhNx1dy1wEYrdLXE58bwNOb9CNPmL8
Glu2/893p9avheu2dMQh/54g0tBWO7hi+sN+YoX4vs/3xnN2xAG9r9E6xnl3
5ZpiPIyPpELww/yN4RLMX3dRgMyvH+EWX8FuATusvfdcJvQsxd0l6/kmWvqY
QzMc0f/tJ+sfXf67hvWHy4x1E37RNvkiUeyX49c2st+I1hkBIh/UGKAfgPPx
/PpvPvtkrBm2xCHGipY3nV8dwXEq1wfneem9Z/xr9iDopk3/xlZ7F6QM3qm5
EeNI+FXC7E2xGLBUGxSL3XcHik87yh4hdO59ymH6PjIC7P0iqTmWbwHD1Gfr
v/hdehcVPb+rL1x/zqMcx2ICh/Z5/zhJ6D/6/enR95v0kERu2IXzkjch3Yte
aYHATw171mvv9Ue6Zr+nn9magHTXrNU2/O8mYWHkd6e7/n132v7vu1POQ5so
r3QGIf8Xertdt5lBrukOaUtCJ0mPS9+2MwhS4rj6XQjcjWqLOMZ9GFN8tfb6
A3/W+yHMz6y47S7mr5QsOvp2kx5YDVowYT1b8hjJesyjloJPu/oiiUVmsv5b
uffJ+hnzd70i/CLTXttb2G+bahHZr5Wfzz4TsRjEmi9RgPORWrch58P19VHT
J/YglEqikpytuQtfgEoJ5ylk+Mn6uIkHmGk4Ul2jM4JFJPfgOcE/7cPdyuDw
Ej4sn6ApWzSAlJ5XzbVE/dODNa8Vxv3A9/iXvnb9a2BjpXpoF1FPG8V///4m
F5Bm3bv87JgObHA9SCzB744YG05zzaugWjdmVV4BbXh5+uoCfi8UcM0jKlrM
FX17Ef6q0E0HTEwqVfII3OM1ifzuVPc/704N+zZuvdvqibhm3MyvGFyDCCaq
anf8bjZ+67aurZ7gytb6EeMs+Y6VGF/We8oaI+YKJ/fYdBYQ/FrnP5P5I2qL
TnPMq8CwyaE7PISemLB/9Bgb8M0R+lFnSZ451n9f3Iasn+oM2S9C/Xq62K+3
9z9+uaPI+aDwzqg0IPLx+PNPPnOP6TOLTTwQ9a4/W32JPF/pbrmH85RafzRY
MGUPXe59QuXOGtBx7FFgD35HR6vCvcvbHcIivo9c4FMHStOoS/i9924qvoUR
NVdwMX4wMHxRFeZTaWjfEbhj/5eSeQobmPdNddn3RhHerJWtjxM4XSM9xTMv
cRT8jUn8m58CMHAo0eD7yXN5l58x8doi3tiGOJZNSiC3M+7SKIHfK3f/n+9O
L3L++mPn6ICefDCxsD+pClty6l514/era8G5kY4O4PagKd6OwAeENcn42wz1
bQQ/UHQ6HsL8x2TiyfzGg2Q9EIPUGPsJPV/p/9FzzCevZJnCBjlfkvfYT+gX
JhWS9X+U4DzwS80Vpb+iUPpO+HUXXd6J/WrzayTRersjEfqf5Hy05eLJ+YQ7
KdxomLJHFTSLbPNEnlNb+ch5bjHfXXW6+Taoq7VUHVaUhYIX3hfxO8AaR+Fn
ob/soM4sNMy0QAo42dJC8Ty2FjEc9fy+Leh/TPTl6ZaAlnrR7Vj/HbY5cw2l
m3DXK3B9SwaC6Y/n1PC74q8MKxZb3p9GHwq3fP5kIwY/xu/kYl8UG0xyXw1N
0PCFeFmjreJg0LM5Ygn320P/vDuN+vfdadK/7043Tozl9CtYoIB5JesT1RLg
B5a0WGdYT9XpnYoWIH9bhIxv/y1DxjcfZZDrNCTmCykGwPxmJyjJ/NqHFyzW
ik7Dg/c3bLCexrV/9Fzf9ttcR+km4lD9C1SEfnUREbL+w5HDrF73bZFKllwf
9lsWeJHst03h/LNXv+xQTmy8ihmRj3ZNBjkf0yeMVYeab6N2io5JYSJPnqIw
cp6UPvs3ix3Rhz4VeuUOz/PAXlIii8fR/QrpU0vxZhDkFNp8OVEEmO4KG+J5
TP3W4TGOKROgHpZL77krBBLPOo2WyO9RGaUM57WI8cwY43VKAJIrxPrwu+IH
Wqdy2/ceQa8iz2dlPj4NH3YK/cK+3Bln10RmtJFPgk9Yg4EABLzpycD1Cxm5
//Pd6UVHsz4hb310gZE1av6KEMQec5LAOlOWbvTpeeuD61RlxByBfzeyJeMc
bb/XJGa0IWvfVlXMb1vVReb/ff94bv7eI5DEfXcxg9BjwPGPnp9UbFJ681qI
RX3bw+eEfpIzIuvfo8Q1xjxlgu6FVxphvzaJvWS/NIWXTq3GmyHfe7zi6kQ+
r5iFyPmoRe7afP2IPgr9FPQqmsgzxKSQnOexRD6dRf/LsJ82OXLgxim4ni81
gMdpRFEVn1fTNXjXHVlkT8sDmoocJFx/o71vpbFeB74+q/imff8o7Ky/HoD1
0C6wUsruUoBZjoKrEeOcsCJwTxXr57s6dIoudj9qua9ZUsrOCa/2bFrCuKK7
jDxpVAEVVcR+u8bKBe+fb0iS30vn5f3Pd6fBSkuSe46poY6FhkNxikeh/h1v
C9Y5lr4gefyYGmzs2H0zisDXnY+T8YZXUvL7xhQgdm5OQJfgZ0xaI/Of0us9
heL2Q9qz5zMlhB7GIUqynnERZkrVXQrIornSIpLQT1d7l6w/+0fvSme9DqKl
UTbVIfxK0F4j+120reVzb7qG+K9SHXpA5GP++jA5nx+y92Tto9rgmgd1x0Wz
dIg/radMKzaNjMcYE405huFX0Keu3yPJoFCpe9tTfRylJhyJYtryHRqZ+6l8
tqXBhUL+zPyMMVQxP/k/76NMysqXz2kOgumh60oCxzNA/zyzJ5vdBDKbMfXd
/7Mfsr6t2d6NzgSvfQ2npOcnUIRqo+BWug7YdJenmSo9Gw6cF6h0XZxCTIP0
nRaHv8PM4jcK5qPpUL1j38vMV2PohYqd7anM70DDNH/4onYauHXOB77jHUOe
Fv/c/2T85/7n3KpFJQ3tILQxXrtHbZ8JCkiDmzt6As3dErV8svoNHunwiIed
y4So9UBFqTOTaKPmROj60Ffgb9I68Yg1C9BA/p+Cq9Po+bpX+WvfIdBbyiDx
BKfCk4x0lo1342iOek/PcskQ8FowoHqWFOi7zyP1PmQc6Rr/c98y+5/7FveX
JvGcm3sh0+/mBtfDVBjPML/gtDCJvm1vEx2CLnjMUPBLKScFrBnSfj60n0IT
2kUzWf25MNTgcPxCfBoYa0luKf1GQv1dQo1rzkOomUKs1C0lFUIjC/T4SsaR
fpL9cN1iI6wwr84KBiSDRkBh0+gm/P8b8H76bNUDXwNOMdruT4LdG1PcyixT
qEJpRMF5Vx9U2gGilUiEXP/qIx8/TqJrW/6531j8z/2GHO0ya4pPG0wb6xsz
zyWAwlqVZ7vsNAp/R+9+aqkFXtbE9rKyJ4DrZ5pH7tnTKKmu8btGSgqYc+1o
fPkpAfgjkFcYca7x0Dm0eEmlD7VLn2u/R58E3yKlnn9InUT1K7S0v/vKIWaB
9i0rVxxQRr24XPeCmA8pejfL3m0FkWTxVxXjMYBuf9mbFDuNHgm4MqzZf4UG
I3V2npxIKDGZqbzpMI2OdjXI/UmxQIXRjTaijlGw3Y3/nR+xD3zhliGyuFyD
5t3OHr4/FgPs4t/pHdRIqL3nGPn+weg/9w8B7i3WE3U1kPMyPn5o7jU8vBE2
ukmThAQ+d8sMXKuE9OY52djf4aA8qRFu6ExCIRMc5yImkyHHVrZv9uZr+J73
ZWcAsc8fl4k+pt3/CfnV9JQdcY+E9up+zuB0Yh7jfJy9TNGGPv9t5n9IEQs0
Ck7KVw2nUWingFD0x/dw6kdcRGF9CAi9lXdJbCMhkZmfWyguVsHwqRd2Ap+D
QSo8r1fgAQk1f6GXYBOoBt6rCw+CdgdB/cX4I99uE+dE4cTRDIFSULv5/o/p
3kBYMRBU8qggoZYcfdoJt6No5RHzpq2GgXDCp4o7k9i/8RzrtfYdAVS7yENL
czkYpmuFGPxKCZ0C/9wbSPzn3sCZNqDvp2IV4vyjbSzzMxQiq9upRu8T+xAd
A92Smo8gFHE4SbojAEKXD5g4NpIQfWrmHzmdjxA6rG07cS4AHuYHrjE0k1AR
g4pEnUUMfNi9pkuhFQBHOG8+YiTOQfuCudqb4vKRqYy5ZWndS/jCER1iN0RC
pW4T/LVmNehIo9bB8bZgSKpzkxe9RkJmVo13dg43IU2tb981r4bDIwWdAaHV
aVS8c/TUu4xypCOfLTWQHg32ATQ9qQEkJLjCx5lxKBP0TcLN1Pi8Yft9fsMj
xDlXT6MtPc/5I1RQq8iUiXrB1oOq+ctNJPR3nrXtyEoxOCckKlddegb7Vlcq
W2pJSGY99f759Rwwf7A+UV/uAVdWzzTKTJDQ6aTQs3v+SANJ63fzwQUPEIsI
mfUk5mFVOcH38365SHlsx9Tow+ewacRuoncM/07qGvneIPk/9wYVnhtTj/D9
TGrvcPf5F7BaTxX1mcjzwI1npLsNWXC5T/FQ9pI7HDmo8qqWGF969MzB4dVZ
0Pu2WVRe3x0qO2N12gn8mH6PxmbrQHCKbZbmvusOgqYcNsrEd/Sj+bhGxZmC
7jkH6FCJe0B01/VzGfPEOde8NfL86VLEPvR1d5KOFxievbl6upKEdM9+Xp5z
+4K883M/mXv5w0PblWtyMcS8lPF5h+iD9+jTQ7tzk4eDYO2QvPjvdhKafGaW
84o7Dgo++FUccXgC+wy8t5wkvi/9I84N84dZ8FS2ib79pROxj1VcUZghoTf3
shx7srKBQ+6mCZ+GIxz3LzhrMk1C0a9fcp7IT4Sey4fDahwewqmTLo5HlvH/
2+C1Y1ZMFmi27xMMin0ITln5dzqI3F5GXWzXX09E9nfelSrEPYaEzHraMWIe
o/NrI98bFP/n3oAhekfpiYYs9Gp3rsnZU64Qy67YNkLkpnuLSlKgIw4K5fyO
BbLbQ7G/buCPFWJcMHzyEF+Kg6+ydX5uXg9g2H7H6TYCfydoKZbc8hR85S6T
9KIfwNJSaootwe980ZaPNjYSbWOI1uupcAD2N5v2JBHzkuOoX6uxWg4ypV0T
fFTqBDIXTrtSTZHQGT8tizPZBYj/yqqaU7obbK2rpb8zQELWrvXzSpUZKF6z
kW6l0BNOeQjGxRH91mJmx2l9+SAo+0T61mxrDT/1ZOYciO9b8vJRXesHYj7V
9BUMp7CG8NTtJ6iI/HNd7AVZ+uIhwjz0LsvTu8CW8FHEkNDv8CSuN/5uKCge
kdBduGEJj+7I8DcQ82HyB/uD5/skwLlpTPyDjyVkN1vs/EP4smO9RDNsFYrm
TDs1/zrfgxSNlroaov440z/3Bnv+c2/AaHtvdGdHHGL8qy3n2GAL4UO8wdNE
u4NLWemunUFwXW5/pvSj2yDAuF/VgtCfqn3IR5QuGP78pOXe/MscMgo0DxoT
+DOLMofYnfaQe8hLZ2THbTj6xlmwjeB3zZwQPckdgK7tuuQS63UH6JRdH0wT
9eKdw0oXfBLQzLpReBy3NWRdvnV6nug/R99QSTJ9SEGPFlZblYPtIDfia4YX
0f/Dnf+ee/I7Fn2p12uSlH4EOrcyz+oQucVJyR7YHOgBfjWZAxw9xsDxofCp
B9Huw6f9HOd7goCucf7L/E1jSJDftHiXaDeeOTzO6mgIyPzNeDOx1QgW5W4Y
XiBw7rCEnSo63jC4KXhVs+MGzFx5ulMFn381Jnz5Hc+CgHmjzvrMDThS5qyP
f7dFqrDeP77VG9nS/swI+WEEn3d10qkRuCztP/cG+v+5N6D/1hx8tTMItciu
+djEmoK8QKq8FdFu1/GfQr+2ekLCbFml5Ul9+HvXmBPfGxgvDAQwKBD4yZnl
lGg9sG+T0HMhcIP8Ih0aFXMQfCp9xa9DD4p2aT7F3z2hI+TsDR43FHo/LfjF
1RvQIOYjn0LgczstRaPGQ9B6rYx5ZZwx8AQyhDIS7bq6RNs96ItEYcGzae9S
zeAZC/21fKL/P6TupHWgDkIb97VueG1YQuUvT91nRH146SaaKjYH+BAp3bL+
XAtiQ9zf4nM3bXWhVruQJ4i4LK517daCvGPizW4EvsL3+cybrGcgoLDPfO6l
BrTxhNLb4H2++9dEgUAncM6mHNCVvAI0l/1+VBG4UT21HWcVH0RunZifMLkC
zFtI5N+L9df8zWj88RgxLI/tfBiuCcW2u//WEPjQ0X/uDUb+c2/gUCHqX7zV
E2nt9967v0oXzv+xZHlK4B/m1jZlODoA5RnnhOVTarD6a8AQ678s/THN94sD
KJRx+aiOX4YLSnUvugjcgnnrkFjRNRBcKOVL26cGKtEbvfi736Vt/p1nex+Z
8x3jKixUhwqq/U4jBG717HpLuO9zNHhNWOqGhRYcs7LSu0XgLLPHeEsPB6Dq
nMAzpw9cB4tTt72XiDz7TKQupSt5oEHTjqgOakNI1gqmxr97FVazTGbebgH7
Art+3g+Xh5/HLv+exe8erWYuCQ05wNGLgr55LPIgkSeRi3X+urh/apPfI3jK
y3pk3yNZMHsWa/yVwDWzViq2RN+Di+/CRzdoZOBEvroU/h3o7+1RKqGbOeHm
qE7ph7MyYB+i8ASfX6pHNYLd991D2SODj2Jy5UB8q744Cd8n2Owg3xvE/ufe
oHzhWb6zowOCs7uCDPSV4f8oe/N4LrvnfxwpEqVCVJIlrdYWu2MJRQiRlL2F
UIlQslO2skvJvu9LZDfJTkX2fS3ZX1IipN913L5/fO7H+/7j9+885jHnOXNd
15mZc2bm8g/dkYvtyeIaV8CmZEbYy2mfzAtZcHBRXcX4n5FdC6YMMgNuu/gL
Q5qy8GDb0QpMnxB5vvz1pgokdagnuPjJQkypfBF+jvYSwjeFdt1CYhK7GkPv
yoH9D3LxRYLeKFZgcsXbHt2I+SpD/vo8RNBf+NmEzwl/bb0qQ+eKes+n3+Rf
UgVr5wDPDIJOExvJVvTZFjEHWBXGa2uAgdb8btz3GuTEvvTASA/I888xneaU
ABGNt3z4O3Ufi2Be+GkGMcfpqSOjxWGhyjwU42ycy2SS7rGAskl2wZ/totDC
qDCG+2Q3FcXXvysyAmUz/rcyciJgo+6oi/tAg97XWdyvYAbXTN0Lxo4iEKy0
2obtpmo4QG89b4gEj54teHpOHLQVXldj/lczOevnBnX/Ojeo/jKY+03RDEXl
n2C7USEFs7MyTPjco0To8cBdbz34nbbK52R4Bmxkfoph/HWps98om/Tg7lzW
exquM6BZy3cC0+/rJ7lrF0nBTVl/E1rLM7An8+Wr9XO55xJfnffqoCr300lK
ocKQ4dvCj/NWaZETFEsrd5DbKbNFyQsSML1DsgH3Ixspo4QwSWu0ONAZLiMs
A+S+HjvG8DlP733d5OzbKPd8V0znqhxcP5l9A+PsinJX0pVTg9ctfyfIrPiB
5vnHKvx8/TOv7Xn8RB/mDtP5kF3lBwGqu3QYJ+fVqe9nif03+LZBe3IZL7R0
Kbnh7+5pMN2touOawJKc3tu9mQc03scKYjnkjiyfD8psB5+/t1JqlHlAQjr7
O9bL/CjfogrrJeRqd5njrCg/sH2b18H8r/tz188N3v/r3EA18n2flLcespyN
jRQ4ehKiUq+exXg2c2qfPX1EDaYv6F89FHMU4vbpN2E5Q10z7+4pqEErVWyx
uclRcPqs3YjpU4n6NfMPBWHuynM5zQ9HQeKj7NB6/44H90B5jDLSEwuPa5M+
AT9lNjGv98kefKIs6mCIKiRDjQQa+SHy6Cg31veSXMg+j9qbiCly8yW65lOQ
WqJej9//y7ffGi6nDUOYqHVbd1oqaHJQGPJFTyLTI6ElRF6PnIwiruC8/pTn
EDvO60XJz3wR0RxC+39PXcfnAGOzrYH4HABt1MNLbtTDi2zUw/tt9JmSL/3T
Z6qz0WcaukFf2ug/vbJB73TuvkHgQbpn7L9hPJcO8ethPN17WRL2bh5FeoVD
4vi8giGKPhmfV9RyyQYZs48gXgvpUXy+8ZR64gE+31A5aB2mYhADDMk+RzwS
36AjM2G/mEeJ/G5tUsVz+DNcjXE9vGUgAai/maj/yZlF4rf2O/+5OQwG9U/0
nMOS4FV5v/7V5kk00P1oh3DLCGi+TzpffjINakLC1CZbJtDFc/D75csS9NQk
t/jSjzfAMpETy19A5FlxtTZ09OWo62DrtA9XLmxXueIRlEtCGuFbCl+rDqAB
Dprw6pxMmIrgCkQHphGJrTUW7g8gNSlNc6b4VDhD9v3uKPM0eqzFu96XavCv
vtT9sKWN4Id5C+pHmN88ys8I83Pd1z8c9rIE6NmUPmE8yZu7kjEeL50rXBeK
yuCWUO3DtVu5IHXuoQR6Q0LBG/b/vfh/n0u8As8eQl+U63DRA+trF1emhPVl
yJ4yJ+yD0oXVTbF92CPOmWP79PgKiBXItMPeKh4tmaIsOCUfJcZ0YBbtEJ/q
YOYZhZOJ1KKrpDTY7e87MfV8AkkpDg0m94+CKr1agHB0GvShzj1rWyZQe/O+
1zSmxehHfFPKqkEO1DaGMyhWkNDNkFADyp5ClBzxNqthOhvmqr50XKgl4iKB
dyrbwgbR9BzlIYazWbDv0Y3KxPdT6KeUd6LjSj9apUpTwOc/Z3ariePzn72c
CtvUc4Zg8gl//avuTNDWtdBKEptCXkKW+wg5cFfCfg+WU0mia8Fy2Dz+2FGb
FoP2h+oYjMfRo34fxmO30X8qttF/GrzRf2q7QRf6F90jL6mGsAPqczyNsB3I
qooXsB0MxU/WmXGMovbrVvT4HCzMiPM1PgdbHopqfyvTjg4EbrXH9mwTu6GM
7dl5kbtq844O1JAo3o7P044detODz9MqH15NoFlrB7Wvso+up2ZD+bMSpvjl
GdQ73V52u3QE1l5dPCo5nAYFPIcfUY1MoKucD52W7o4A3TaOP40HUsE/bVjM
Y+8kuuZFM7n7dA7y2mFV5WSXAfxvDyv1EfmI+Fkl/5yBXPRpm4gAPqdSkLtO
js+pBiP2FO9y70VftV5ayISkw+BLF75dHdPo80nyW8PQhUbYCgfxedfNeNoB
fN7Vp7dwZOv9QRhrXQgrqsyAJ8r8dxiaptBsyy5HQg7IXNN4hOUoqtZIYDmX
brccHxPNhaJ+1m/x9hlQyBN8MIhYd2ajj/XJRh9r+EYf69QG3WGD/nqDTvnD
KIuwAxr69Pc8tkNwwEN3bAd+xeaiV77DyCzm/tYTwalQKRHFic/9BJNNhAh7
otDxTy7Ynvc72o5hew4tGTCuDbciBdpwGXx++GSin6pAZxb9pnH/67bcD0Mu
eze9KE+A45/oAjUlppH2H3SB63kC4slQj6V/mwDfq7xirxF5HEU6p/LFlBTU
4n9KO7AiDr5RvPLF52Z/I2LJz39sRUWJrBVlNPGQYRhhZnZrFrE1qp9ULOuG
+s/SW88T+1v1sMm9XOkZREZxr+bizzaI6wm9V5qYCJ0V7gYrJ2dReImO7ZHn
CXDdgY4Zr9uYvCcar7t3ox92y0Y/7OhGPyzzBn31/f+lX7i/01mLawjFl2gv
S7kkw9s//uedQ6fQLiNH8yD+PhRNK+Ip9DUBrnBnJPPmTqO78t7GFTdbUX/k
rlDPtxmQG9kyu+Uegee14enu7E/oHVeepUh2MpQCwwshKiJOW4jhmZNvhy0L
iae8I6KgWVFa6stRYh8OOuggYdqC4jPpfNuFY8HKIoZbKXoWuU0on5tqrEdG
kUtJ+Lzu9d7iSXxeJ5lEGUDwgx7f5ueYX+V3LCfmZwh4ejhGoQsJNJNVX3wf
C8eGVqaTQmaQ6oPbXBxNrSiTi2UGuUaB3+LFO/Gms6ik31R9+fpHNCj7ptky
NxGOvQmMbNhPQnIDc1EvmqpQyNzz3OVDMbDnIeXo5edE/F9p6HHm9jVwuSN8
qYkkDDG6xTnr8dJ+Qw/R29dQWMKBS58JOoN10Tq9nNpVyUpODS1/recnJ+IW
n5CG9bjF4wKP9jb/i2j0WbDPgAEvDLLJrN+DuP3c56DrUyjJ1HPOEddbLkUZ
r9db1vbu/um1uQM+TLVvFXycDd9y+ilSf8+g+1ej6ZS7RuEMfd6DeL80cM9s
u3Rx2wSqtCtJ2/t3ABk9TTAX25IFwxGiZF9nptAh86n1vtr+jb5avY2+2nMd
+tYEP6h6r6zzr4iH7sD8Nmv5T4h10VXVWlq8bqPVDBNe98JD2XET4jmu5V7/
I3olG/ge2BZc3z+LFCqqFrdzjsCuHyJ1xrkpMPPW5cmri5Moq4Kv4923HEQz
nDJcHZkOP1VYqVmIfYZGpo167HQP0lqW7OVUSoPSF0thxVwziEtJer1/Vvxf
/bPCe742fz3dA+N+779j/tdbbRMwf/GuE3yEUaBXeNcglq8h2rENy5/e2B9c
/rVvcKzecyDwI6cdk5RiBP5fQXINGH+bB7N/6pZ+UOdtJxelTAAbket3FR2m
kS9Hf1t5YhI6REGOavLioZrBv9xnjoQqBAv/Z19tQjvtiSPmrUDjHBGuMxQP
Im5hhS42s2hp/KVEZWIS/Hw3vhXLEUu7U4LlsGx8j+T/+k4zKR/TTrh8RvGz
VRFKJmlgzM+qpFYyi7r8RodWLraBnlewWcTuSEinup/ud2kWDYZa/89+Wy1H
LcrmxToUFbPd4WJvHOy9s5ilc42EdFtGdqsUlaE2hS0OOE5YOM53BscJP4Se
zj0d/oyKIu8I4Hjp49BBAxwv6T1ttNPyz0Ruii0UY7+y0aWHvbt1CDuLyd2L
WUr5gGbqgl8+uuwD22uv7T/FR0K2n+pVvBdHCH9SattqlQZmDMs65wsIf/Rc
a0r81bty/Vp3H1xvnMOTs15vHL2k8GVG8XP5o9d2QqQfDxDHW8b1+uTJAYOf
wW7NYHZBuWf+qh98XVJqD5uYRfvP/zPnWW9jzrPuxpxnnZEzMCtRi4bO7m9P
SwqGlkJzo4M2JHT+YPTXIOo+tMDlsjuCIxECq5Jz60umUXbSjLiiSl05DYO/
HS2jLbJ7prJep236xyHCaqq+XGjkeTmu976a/GS93lueideLiOsg77LEexzX
eVS9jMRxHdVGPHxuIx6W34iHW/fXLhL40e4m1I/x+/l1tmH8hcr/9G8eu/FP
/+b0Rv/m6Y2+zsWNvs6mDXqOqLzpZ1VPxGlZHpzmWgaPpRgbPtWR0JFGl9nA
zDIURF/4C9eBrznZ+eM6cO65TbH1P16Vd3PpFuM69sAmxbO4jt2eO0PoIls7
4md8r7RLMAuQe8F0H9csuimcNxNE2BNt2FNvw55b/f6JSzX+FZeSG66s9z/G
/qv/McNDir9B1ROOnz8QgnHaSJuv4wzdxM6G69LN/lWXnk4j07zcV4pYD9G/
aE7OAa39opIHC0ko6+AmivjUIXR42tME18MbqcvP4Xp4rcl/7ivd/nVf2Wg2
9X/mBvy//a2W9p8+xJSNPkTZjT7Eso1+wx0b/YY/NvoN/x99+wZ9foMe+WVL
wFJfKZAlbl7HeXP+ljzGef6h8ULX4CBi3/3UD9elt651k4tkTaFnbv+7jn1J
5H/vb08ZRf5P/6DlRv8g89BQi8ztHlQ+Kp2L67p5tfex47runf7/3EuS/nUv
uW/fP/tS2b/2paVw+J99gglnvq4Q3wtc+xjViL8X2a0x+vh7oRnKYQim7oPB
4ZjT+Ht5fWd3Ev5eFKQ+xgXZlyMqpj9/dvbmQFlqUWxUDgmt7fjnPbn+r/dE
Q0tgvV8v7F/9egWHxzW30ZdDE6XLet5kccDiGc6bqCntNAPsy4G/T3HzLkL+
F2XPNCy/9F/P6/89F/Kt1NtzktpQ8TxlSAV9JvQJVvLkic6i1KDf9pu7WtCZ
zZ0y3kUp4L/rWhG19yyySJ46PWufj86FM5MHk2VD61az41taSehK63d2N5q3
SPku977fGtng0PgmvoPwv1WW//u9+uvouN5/x7bRfze00X+3eaPPbnWjzw42
+uzm0rzNKXoK4eo7lIjzmsmDjP04r2Gbnb3iQvMW2D74M+B12ReyU/C6VBty
/m7IKd+QM6Un/T/nS4S4svzPPrvfMn+cPRhbEUt2cx6uY3eM5H2O69htFf95
T4r/9Z6EFx8WznpeBAZkWzsuCeTAvuov+o+rCL+w3cg+53kRSr8pUIfpwu+K
tTH9/+VBov/Kg9hrK9f717I2+td+bfSvGWa5sMaUlsDLEk2bxec5IFVx2kKv
lNi3Hx1SXbQuIPaVH14NKdlwJtQyZc8HIi56cMLFcGc+uFC+vf7lKCF/OClz
qY2Edpz85177x7/utV8p/uMH7/zLD5b9Kdj5iGIY9YwlcXzuywR+w98qElun
kGrcItUq8zBqvVzPR5OQCTFPO5LlVyZR5zGhQ0J0w0jfS/pURWsmHKLt2OtG
MYX8Wn3JBuUHUL2jxita4XRwEZIrF+CcRnJTawdMdw8hv10dQR3RGXCM0kLv
avgUupPO4885OoAqhj1v55ekw1kbwXuMS1MoXWKKmcUhHyjFBCQyl7IgK/yo
1zbiPexMSDrM3NoBu1eKGIp8E+ENBV/o5z4i/r/O9CbqeQfctKS4cSAqAXji
DL46Tc6gLOZDn4i8AGU9So3CeYGk6DZ9nBc8MLnly7v0Gd254LzpwME4sMsO
scP3+AHOLD/3tHYghyqtx4WE/OOr9tFY/guVipYf8j3Ib4WqQbQnGb6Rh1ft
4pxBTq2il9uvdCFvmrlf+SpJsMWqsjjj+Qwy3x5Ibkz9BbXJVbZIPyLyXL5p
Coqv48gy54kzb+YoOvku+yiu60iXLvDEdR03Jxb3EvEqCmj2W49XTXVlFHG8
yng0/e9xtyH05g7QGV/IhC09z49c0Z5Cj0uV7nWMDqGrOlfFyUsyIVy6STtw
/xTqGT/wSGu8Fymw04q7XEqFz9JxsszvptFtwTunuYL6kUm4vxIKT4NzbPuK
LDSm0d7qcq4draOoftD/c6hbGtBvJqNw3zGBvkwqv7tG/gWNdKnbi+M5Tpy7
rpdOjiObq6GaDPKvYDfr350SzzPgz05DvThiv3rp5dYgrxcBxSQKpRPOOcAn
Wsb3YIKE6ifGr9Xxf4GEmQNPp1dTYf7j4KfWqnH0dlPi7mvKw3Bo6fch7wcZ
EChZfZmjdxL1XQjVIvjRfvHfEZi/8dJsK+bvmjurxuwQgbIqTXY+JeTvf1Sg
bEHIfyegYPZgKhzoRilsd09kgztZrdB2Yp9pfL0k9qpsBBoRlb+kbwpkc98Z
ChqdQOdt5ZMgfABMwi9x0eWlgmvgfvIsumn0nbTF6uL3AdTtpp8hdz4F9kVI
tDouTqGLqpxYDpr7Wx+H5WRsX1iXI91e5i2y4zXimPmglfMlG7xz1VJ2EOui
axzk3Axt4DLDumoakwpHqG62FWnNIu/K9yfVI19AcQAn2f6WdGj/okLdRuw/
iOYL/+j7QTDfK5HutTsRjBeHxqRhClkOqyScG21C2ueueH0ojQfPniTD2l+z
iPbJMW7Rmi6UQUv96mh0PIQvlY6yPZpBY7f3nCHkIIuc5+tyRAqMv2I5ER8T
z3RGv0C7Gy76HfiQDt7ZHEtdxLo7fFuPKwZ8Ag6KITP2F/EgaGW99zAtCY0q
WyZWTQSAipz2au5qAhg+e3mCn9iXWnzFeQ2MukBl5/6XA2djwD/kxuqOgBn0
KKZ839fWzyBDdfRN9+VIeH9sbzBF4SwypFqNfR+WCZdCDbcFHIiAUBoxIxpi
H75awPjh6YEadDC1l7IwKwIMOl3WZFyI53XdZ+TY0Gf0kO17n5R+NHw5cgm9
zp9Fv3dlT4m5rJbvuqB7I1c1FsiCtXXeL5OQzP2wCYIfEpsahjD/1TtKkuv8
M3eMCflAOii6Hcv3Et2zSZaQf94jhrkqLBNV84us+hN47Ky6DDCexeGmPmvy
FlRv0l/86gWB37NXTZmI59dGyQUJfZHWoGUw1ldEPmYF69vjuPrE0uwTGg7e
ErHXPR7kLyZoP9lOxCEntB76dgSg4sm56l/LCVBa95PuFGG3qwrXnwWdqgZS
5+QxesoIGNON5rD1IaHt3V3bLPI9YZbEbDqQFgkygaI6xcQ+bKZ1qUaO7DNQ
WSkYPPMOg+a7KkbinYRfHrIduL+nDl48ffjj/lgw1LcbX+oxI6HXRa11S1vi
QcenvqBXMgjOydqonSP2+aKdjh71caXoiucbxp1tQVAQVMRH1UhCRvPce89/
q0UKfu9+tNiEwkfvp6XDFkT8UOFQ+bBmvryoZ83p/kIYdN8zX/Qn4tVZjnuH
CH4Y15yYwvzPw/+WYP6wfBUyQj7YOmzbjeUnf3kpgOXH/uSt+70lHpnetcrE
eMredF7EeKgLuPZY7alDromB3zF+g+F0NYz/ky5vHaEv4r6XZ4X1zZbcuq7v
kCT7McJuyEeWhQ/bbZG6kRvb7YrRl6Vt0Z4o7eBk/Vx6JHiXyhwsIew2G3mj
PNKkBKBhXmA3XRDkx151f0zEz3/nrK8MTjjB21p73hraYOhp8FXiXSOhGquy
zwyL1WDsx5cUc9QfzCoWWe97kNA46XZw5/VyULCle8dG8obKsmoJ7WoSEme5
7ubM+RIesEnJBJt6whmZb+PzqyRkMWCzmJ2Rg6JueHvfl/GCq0smqZ+JfaD4
cr8JI005am68xn921RcKTR+HB9eQkM/ZtXNSXN/Kq+37/n757QdDkjG6ZEQ+
FeMxc53gh6YUs2VZgp/c4Pk6v+zDiRJCPsjJ3E/B8rN1p9blt6WPuLpyvkSb
mpsQxtM07LqOJ57SfYzAj5wETldi/AK3fcQx/rmLDIOEvqh97m4W1nfLb8N1
fSuEPZwIu6FrfLaC2G5Usqc8sN0ytz68f6zdCVW4yq4tbQsGMqEz5dhuHbsX
J4V3JUAUU4K46XFHSI1ZvdRBPN8GNScNoWkTqNSK3pOR4QTx794FFhB6XRmJ
41/5lA2yj1WF+eIewiWBridHie/ugxWr3qb5RCjKFXjaxvEAdjCHUacQ34u+
Pq+arLAbyKkGfy/fbAW0W35QPcNyfAp4dLe8Qo/DS17Z5VgB71jmFRni/RwJ
rGnJM0hEnqsz824ZNmDcu9K0DdfvNfT9Gq9oLmc8nO5z6Isd5CVVyOP7U7Nw
H9F8g0Twn4+gdif4S5dz1/k9D1WwEvIhTaBLFsuXXcldl38kijFATtgN/QxP
FAMCj3hB3zqe3s1LIQR+NLwsJ43xdxXdW8d/75D9BUJfdMhTVB3rGyAZsa7v
tQd3ThJ2Q3RXVjiw3aoWH2hiu0nQ3CShOBNkzvtX3SbdCbwr6Jux3TgkB48F
dL+E8yWFV1ff34cciuQ0ZQLPA+rigEwrPRBvVE5mInAe7bnOhe/HK5xeyXoS
+/iu/N5gw9m7sOdluIzqbxIKrPISZ9v7GmpL2GbLtG+DMqlOfpB4TxR+UT+K
qbSF+nSqBdvCW7DqfHcC32uLmaddzg/yQ/0iWhwMXiYQqX1C+Q/x3I/t1Ohq
FgxH+RXGqmmC5vA6uSVzB4EndGhm4OfuqvILZ99QeXy5A1EP/Jjwva1zj442
wQ+Jkt5nMP+J+Zl1fknzohd5QX5Q9ix4YTchv1NNeF3+xZyF34mVtugK/8Jv
jGeRW38dj9lTu2sEfiSUzDGB8S+TKtbxiwjecyP0Rfkif/caEfrm/LJc19eu
mn+bf/dLZFlregnbrUFgZN1utpH8U11aemjenjWMPtsKpirf82C7iR+Pvnj/
ih9I6Rr+Nth5Cw7JqP0mx3Upoq++NWmrw7JBariMgAkI6Ct643oe94Eu+4c/
w2B2iX+vZpoxbN7GvN+HkF/ztnJeny4AbF7b+fmdNQAW+0z6bkIvJltXvv1c
FnDLJi3/6CVdeBZPpo/v/S9lVWaIrrki2jhNdEVZD2QY6UVjCXrEKbqVN3r+
KP2r2JXMa4Zwg+P4BRIhx/Wv7aaVwYJy6tvTLbUrRsBi6ayH77UPXOJQIvhB
ZwwZY37hCOl1/jbB6hlCPjiTcflqE/I/D9Kty+8wsOHj5LJAF310mDAeXtNl
PYxHKn8dP/IRc/PA+I86/4P/2mJNGqEv4pPgWNeXO3f7ur4JJqX+llf80KXu
I6cNCbuJdl5bt1s0f3nfJVt1tHgkQfMNYbfl6AAPbDfn6lRf/X5XGOnb/IyN
6xqI7NEmxRH0eaG946+55SHvSILT3GNduL23gQ2fD++5Yh0BVM8BRlxoVui0
4Wj0tNx+fD9Ovco0G+AOT7fH5j1Y0AAGna7kYIKuvGa8ta/SEM7ymld4bVaH
kKjWD7gPwvLukpRaoQ0KspEJaQpTB3G+KSN8fnWkGjYPBruhu33vYlklNGHT
2dsGuP7Qa2tt1x/99HLXzTraF05chtdOFN/wfX3JxfrNA8FuUCojcRHzf91n
vc6/tO+nlHqhDbjs+LoZy99hMb4u/1eQ0daBSkP0h6+kEOMJcG9Zx+PyfJZp
LsAdjetIZWP8e+sr1/GvvbRnJfRFTwcXU5cJfTtO/lzXl7E/idag3xUd9Aya
xnabVtRYt5vvbepBShV59LIkoFDESRd4VJ6xrvdbyWkHHn1pA7sCj1zmZFCD
5sOXvmM8XXweqbyNomCdcCLVe0QNlJNlgvC5+rHF2nmmNRfgvjeQcUJBGd4x
24tmEnQBieD7TYV28OQknYui4TkoL/cWxvsnp7+U/EqQJtjZf2cZp5OHO3/q
87B93ndlsZkymSH3Qx/jZovlQb1jhArXJ7g/pGPapGWLPO8ezNo+cB7Ydz9X
7Sfo6aMBPn9fRJfbZ3NW6R69AHUnSkTwfT0lx85QCi1b2Hlcw5SO4J8N81vn
J9VnRt1mMoNUds9BLD/y+fC6/Ht8UvJrQZqoJcOsAOPhefAPnjVre8H2QjsU
eqwvB+NvXLRbx18y2jTPuOaCVNNZDHkIfa/Rua/r6zWnFnj8pQ368WcoENvt
5UOVdbs5BX9PSWwSRZ+Pv2kJH1WDEDe6dbu1dlyXlCYzA02DPw+vpZ6F1mYK
AYzHzby3YJCBH+getnTvi5GDJu7hR1ivMv6tSm9dH4BBk1R1aqU0FBZWVo8Q
9MVNutvtEy3gafW5ed8cCfiyQ229zpC/YEL61iFF0DQPVZeYEIX8ne2HsZzR
lxezow4YoIqWcq+RN2Jw73TqO1zPcHJq3uFthRkykIk4YHUbQRxjYCGuqyn8
yNzyFwLLXRXbb+vSS4NKzKmC9X6QFJJDYYUZMNgytd8n+FN1/Nf549+rZMcf
MAD6e2l2o4R884ykdflPLMel7Q8pIgsmjr3iBB4d+rZ1PC8XdDB+xN/fVuRD
4Ldg+Ad/5TY6pXzXB+hkl+nFdEJftas16/oOUBpKniUzQ+r+d3J1CbudFCdb
t1uOxVxB7U5+xKZGZ3OJsBvt8pd1u52heP/Bd78B7Ba/1JSxIAwBzaUNGI/p
VnHVoGxTEL4nFizrfhqYQ04Frf//omYLqzqxDzxo9FHZRSsI+3J8/+B9UvFu
RqZQLALNZMbjOUb8wCKckb0+V9/1CL3ZCQ108m1is0g3P5Rdj3XEz7e3iIJn
0NEAsSUYjC3RnIRsj8lkvG5gqdX0X6cn5ZZMHK8L4k9BfrDuVyxHWoIyo9fR
ACDsY/Qiwf9Ca3qdX/gUN/3jExqQKeqWieWzdkety5ehT8+8FYuQ+rHqo9kE
Hp3H6et4ngRvYz1P7Bt5HIZ3dxL4yXID1vHvWRVuCsk2RTJWt6zOEvr+8hdc
15crvuLC8/0G6EvCj89ZhH0WqP+xD1PP7Ajs5kQKRZ9Yc7+KwNuAG81YPtPM
a7Ndp0dB85ay9cKHFAj0ys3h8ZlAbyOLdxlcHwHK8WAmA/N0+Py75I3iwUmU
3NPon8haD8vCjiu/nuQA7+bj9w4pE/vnmg29rFAX2vZpiLTSnA1RCee1231m
kLLz6NXV5GH0LIU1qscrA3RfbW3jippEnI2pu8OvDoHNCEfGj+MZgAIHuFUt
p5DJoewsZat+8JY9U174LAtWf88Kvrw8jbYcX40JK4pHapT7sw5P5ICdpN28
wFcSul9IJ5mVOoRi+/NZsq0ywUkr5/AxqSl0uzvsyI/NX9CZfXy288Gp0L85
On/u2zjyF4ihXp3tQQUy4d6iihkQ5E7tZrc0jfgoiwQvf0pDJtVmm9WqM2B/
qm8A1Rjxfsq81jAeGwGhSjtOnedp8DSL6XND5QS6wFKg5Kc6jNL8Q5vdEzIg
3F7N17V7EqV3eg4d/94PnZ5Gs0MimdBQQxFMLjyNTgbJrliofEEtTfL9Z1nS
wKNX8Yp5+jgael/+8sT3ATQneXfJlCULmpIpl9K+TyF6ng7zo2HFyOSpju9c
eA58GBjpOvaO8O+13xl38bTAa5vwsHO9qZDqPWc5HTuLvo54nMrnqUG/X/89
bu6QBqdizOr22JGQygnt6/s7+lHl594H3qapUGlTHf9HZhqNz88nuMblwukD
Yz8qItOgzuaq1oUBIi+jdqw9ntiJMgUL6h2dU+G3SRDJMHsGDZfTN3vED6Or
9EYJN1pTQCAwr30hYRL5K9yOkE8bRBf/btnfQ5kBJTaqha9hCo1ym/6YeFqB
Cg67btL9mw0/X9u9eRZNQofT1s5xnOhDMSSKzHPPEuBAaImB55tpZHT28L75
XQ2IJ3qtprEkEtxS/lyzvUhCn7cduUNG1oZuqwV9WFyNAg9qJwN3w1lEJTgl
mtLRhFQH5MeWtV6CdTbF9NzKLBJUZT652FeBvk4cL32nGQGbtczt7qUTfhlo
tjuYFCHe4LS6M2xBYOH+BVg7SGjHjuO3NBiz4PVdTkpVr0ewT5IiqWCOhK43
ZkxYMqbAygtXdpUtNiCfQqGz7RcJ0Ylpu9LP+0PVLM8kn6UV3Es5dbKeiIuy
GBS3d34MRDzVX4/r+FlBl9AumycEfYqvo4XscTx6sMX7FiOjDWyZKzNSJ+LS
24mfVESGYoCusCL4wh5b8Ov5vHtoGecF8RwUVRHwYDSUtlLOGhp8mdnuEfHt
6CmPQX09Y0TB+Tgni5vIRw4fFBolvt+DEZU+lufj0NFhLyb5AmsoVKzOYSDk
3JnPM/Z+lIU6Bg7uUAA70NzCK6dD6CVldfVPblgS6sk7WCEm5wACbrRbmYg8
xW/Jd1WyyQMJ5HVVftR3gss8Ls+VCPmaLaVqmxyj4UeL8JbQ2+aA3l448IbI
rxOiP1Ucv+MLqnclQyDHBKqXao1PEPyer5p/GmQ6ov3xrmkLoiYwzPD9TwlB
fzPP4eo1E4oSNufdmW27DTcKQ9bGiLhRI2ftsTd5MBy9xXM8pc8Uavhyzt7A
//1xDxo9xWYIO8l5LFfJTSDVpM8U+xGH2g4vvq4gtPWnZRCXril4SRzcZ07w
fz7fzbmLOxbJ3aTNDOixgOSC0UMfCDswL5UWTvpGIYfdJx68KrQE6QT6XGrC
nv0yrYpuYR5oKs3xDf1lK+j/uGuLNfYvDg2zKyc8YL+/jqv6qh7I01Zy+RJ0
4/DPbclPbqBoRe8fFxt1QfNsiyLeb4e/bVV68dILweeQgZwzBmDR07JNm6B7
m6e1mG03BRGtN+cMPuqCPq9XIcaf+PHXsJyEOxKZ3h0506sHrD9jBkKwXt+l
K850B6N71yYWfo8ZwoS9wflzhF5mqc+r/B8Eo+4cbT1O5RtwMP/yeS2Cnn7U
MSVexQV94k74wP7qFhS4tZuk/8VzWoSe5UbKouO6z5IzRNSJfOqVBvYvoWMd
Nc4vHqNF6zeLw14awJN7+nYjQbej3zRS/9gabfE9oub5Rh1c6Cxv4jxIaN6L
smjuKeK2V60kmWpCkqHs1B2Crsb8zpBizQuddijeu8PlChx9F/nsEkE/zyjU
acH9EFVYMd83e30NvnV0nW3H8dLgTw+atbto6b7223tuCsD8ttAW5xdBx1Yg
4ak9kvQKord6cR7caVv/4LrihbscLzPPOaMx6ww2A3sV2OXQ8qEU52W3HO6V
XbBEdE/Kn0vLqUFnpQA7/q9W2Ll7ox/OWKOeM7M/Jk7JwNkMHU5cH0t/01Yi
luIWEhGSyzn68SyA7owyruek6JBcjFPpgR1Cut/d3qfDYaNeynLWGRT07S4v
4S9AeMLIAPuL3ptbcrC/2CTHt5/wL6D0SHI79i93dz8Qx/7l/KsUI8Kvwbtx
nmDs1xwMXzRhv+ajQnlysj0N7tx430GblQFne0PfMhJ+ZK/t8bk5306oFe1l
f+GUDqNV1qM+b2YQNXthNsvEKPBU0XwP3ZYK8wUzVi/+jiOz/COqxQPDoKl7
s8ZeIQMq24K1H9pPIldZrmCpvF7Utsx0YlwiGx5onJG+XjONiiVFQtwCh9Hm
byn7rpBlgOrDjvOhmZOo6KRLDEEH/pWhLZj+0qVDGtNJZQ/yZYS6oEReZw77
ayH22dvYX7881mpKrIu0JaJ68LoPaZzl8bq8DVpJBE40OFG6hHGeUdazxzhd
loLYv/O8Qgem5JcPvMyAS+lfJSNJJNTgqMknFFgMgtbfrU9H5sDhktIiEcJ/
jWoXThH+DtplVGexv2tL0hvG/o794tPfhH8EPaZ3jdg/Hilt1MH+scnZcvYK
8wBIyZ6ie/otAxakaXZN80wjuY05e8z/mrPXsTH/8+fG/E/7jfmfwaa7lAl/
DRdMxQD762NF7j7YXweQ5fyNom0BN8Ez41d5s4EjKHP6BuFPLzaSndU8OIou
N6f5HT6aDkFGblNiYRPIKJWZ3OdJCzo8ThHOOpkNLTrXp188n0WW3rO8W59W
wMKKjYYNWQ5IFfezBRH+zrU8aJTwj5DSLb7UTfjHVsZ78dg/VnfUH7cKGoGO
Hw87b55LgfM7wl8eophEy91RzoT/Bb3EgS/Y/yZQhP3B/reB7YHAlF8vch86
eZ9NJRWu3JflNm2fRpM2Kz8C9nYjgZ5d+W2sGXBQXEiJwXAGWRmzS1zw+AyV
7XFnROozIb3oQXhsAYHTWUGbiAeAi2fCGccDLzUmk3A8MCe67JzHUwNaB8IP
4/ghjVG7GccPYlLMCjQ3hhHPvvb2vJA0uIe+BDV/nEQUsqyfjfd8QC6rTUnD
mdngmPzq+F1uIm/6rfJXhqoTSlqzDhtdjAb7LdMufR0zyGj25hiuZ5vcXpPr
EREFw5I9B3E9W+6Xv9EGVxugbImWKv9ZBMh8pE9ZuEBCIr9apfqPvofZZu8d
uYIR8LqOoaA0hYR0M5ve6fxuRLmpS5YMgjHw6GV6q9hpEvr9pEK0de092mwX
vhbRFQNy44F/pAn7n9GI3k2eWQGmDyiCTfpi4NrjNen7RDzgbcyqr/a3ER4e
bXjWSMjp/nt74OspEqKyiCSzf9aB0rkbSbpGsdDcZLR3eHoGfePo6llbbkVe
vt5xHZpxcKPpevsNg1lUsmfr/kGD96ghyjuITD0BUhXcLs/FEXn09zzpxKA8
tLXgW0RebgIo5ZkZ7SfiK3Mt2apO6pOwnJEvOt8tAqkXQgHH4d9T6frYbl8D
7WTx4HqSMNywhfW6uGPXdo/6LXLAs7+nU/d9E4HMd5brcXv63iOCWRrXUJ8f
2RzzpDD0Pmp4u/6fvlCJqoJtJ9EiXc+xsC4RONgatC5fJvy4/qX73aA0qhi1
JJUNaAdIRCjOoCv2i4rH4obBu1zofrJhOjyJO2QkEz/5n/Nac9DqXbaCbpS9
xlgVy5QF29mpH7NJEO/bxnzdf9/v5/1iZCD4gZE5qQXzN97n8cf8/zXf9XRS
1JTG/W5U8EAoAeNkEWrQwjiZyeQeb2XqAtoDyjN1d7Jg52HvgzQhM+hmaxB5
gvgg/LqOmng8U8BrUwKnysgUip6nM+GdL4Xeudt1dx6lwVvhu3+CgYSUr3Uu
MYq2o2+vutvTqlPh0PvjnLe5ZtFrhWNfqkZpYPKawMsR9mwQZ536WIDrThvO
phL8wNchP4756zLn+DF/HZXSGf75UvTgM3M9lu863PULy8/uDt5E4ERNEpR/
MU4mVWoRjHOpMCr+9lo5oLTaTtHhHIgzDmMJzSKhkQx/L8IvoHJZXkXsFxRH
4xexX8jtZ68uluuGKwX6qpZ3ssG8PtyrX2MG7VyybWQ4NYxu7rwqUT+UCvLV
+8i3z06iqV0HZAm/APFCtDzYL2wpybuE/cIYT4h0YE0dYmn4bBZblANZ4qt3
t6qRUNWz4m3qnlUopeCTU559BjzXkuU+5ElCJlzjo8+jupBIX96x78ezYOvv
gYcLdsT36+d9zS+qC3gS+5kwfS6xwgDTByRseANq6sCo2MARyz/yztwBy9di
9zxVIteNomY1pDD+U1Vllhg/+da/YneYupFc9dmJswHZ8OFvjnee7gwKcGtL
I+hAe5SsHdMLuP7cx/TXjg1Ltzk7ULCcEE1UTwY4acRdtVicQQIOUrpmnB1A
xalLiiToVkf4z2N6sMfzJR0TYp/xPjV3vYnwj9wrvVcZZ9GACPx9wzeESOaS
vAK70qH6NHfzXd8pRFP7bEdwUTysONtU4byy4qPUwnpeqX19wty+HLk+5ryH
62oy0Nsz0TkkZHTh/emK6Fb0eXY2eLd6NtzjWy0rNJ5Fw++FLyjFlMDPwqOh
vptzIFdTVHyijIQ4Sho+EPwQGtn0FPOPSeQnYH6Ggh6n04s74Eb3tNUtxhzw
TMvgL5shIdrNWaDIVw5r+19vnifW9aslZVXkEnn9GfegJNZ6FNnxsxfn3YcO
2xnjvHts6uHmsXvtKIwmf1TrUzZYJOs1du2eRUMLmwe1Z8tRZ03Aaf6aHFBB
PJU7s4l4sthBNDGsDe0KzmWR254JlO9ZbilIzBJ5epoARUwjami7/O7aYCak
WotyRPKRUGMt+4phTRd89TEUL+jNhP0KOU+5LWdQyMa87tyNed1nN+Z1B/yL
LrdBHyL97zneFFX/zPF+ujHHO25jjvdi5f+lx2/QP/zLvz/e8O9y5fd33aCv
Bus9btpPbLNhqLzbmdWJhH7oXjEyqulCLK2PODH+mGiG+xg/s8D/nuPd/B/z
vaP+Y753bAFnhZLHZxR8X0kW+1n9c3sysJ/ttHWh8BQpRAzTOsPPabLBRSUu
Y2cjCV3VfcsgdqcQ5Fvo5i5vzQaV/IWW+w0kFMB3hOLbcB1abfj0Z80vBvZX
dL9q0iOhK+qKrgQd2qVnlzDdWcc1GNP/VP5vuy38B371zoq9Xynr0WGnug/U
Pllwot3a5YA6CZH/x3z1/5pnPr8x7/rTxrzrno151wv/P+dgD18vt41+l47W
JgfHdgjGQplHLYwS66ZIeW1isR1G1LfiYOx9BiT5F9QUwyR6f6Thm+XwAFK3
k1/z/JUKBg1V8heXp5Dk7ZAbhP9C/gF/zLD/ClZ6dhH7r18b85mH/jWfeek/
5jYr/Mfc5v+a5xyb47nt18E+NF41LSoslA5ToyxPHLOn0YuEvIcGB7+gY106
0aQPqcB594eOXss4ypNX6rwV0QZvVzWyT5qkw2n3B4s7JGfRstkv1xc3StCH
Y8zpXFQ5QKNg9DGvnISW9Ieyv/q1wLH9c2+eTWRD9i3ZVp5ns0hx36NSU45R
cEJeO1nxfJjl5+zZoRNI+PZKdeeffpCjtb6e7ZUFxx4lWZ86OY1+zH835mP7
AG9dH87yEXEacqI8QEbEaVIun/dp3xgm8i7fTyVBRLxnE84cTcR149dlBdfK
hqGvM3n24/4UyLNUv/Y2hPAvsbXf9gp2wdV6uV92YhmgWSsWGhAwg/g7+r5q
ePeCoMaPjh8XUkE55SHzu45ppHumxo5VshLSJGlfMPKmg1fJFLocSkL7C24U
/DnVDbyP+X/8yEmG0ko5sof6M0hVwupQXW8epNTqZse+SQD27wrHDPqJfUDD
0Sdv8jPspLRtiI2Lg4DLC3FHcmeRprrfq+I4M3SeN5/hvH0EdKmOvMVzTgrq
6NkY2ptAkV7yYRZEQe2ZSKqAZTyn1E6ta18p+E4HN+yPiACX+Jgnm4nv8YgO
pb6BGqBnNA2FEy0RMDyZ47xI2L82oZy28WUcfKATraG7GwlhbLVB+r+I72hE
8G20fi08tWthiZR4Dc8P7QneY0VCWYcbDmxib4b98Qc38/W/gB+2AjcUF2YR
6zOTwtL5Kriqf1CrKyIY9kZVBfb7kVDR77lUXbtncG5/TbqUYRA0ej87k/WH
hA6Vy6fgOSQVjyKrdl4MhtubZJnwHJIfFwYW7Miq0Js/Zb8k50JBx1hO8txL
EtLLfz7ZNxwFx6rJBtZCwyCEtUss9TeRX9870vVKoQYMssY0MldDQJ79LSW1
C7Gf1Jac/qz8Fr6SOXLolwfByZM5W9QHSaiuOLdyySQb7TbapWwYHARINL48
kfgexVcCfOR76lHrDsvyXyEhUMrA1auqSUKGh0bNXyT4gckxj13uy0HwuJfG
wAb/7/tGlWFCWikwPy1r+9QSCMWKjfN436vom/P6cbcabExC1pS++IG/9OnD
533w/VQOvWNgKfzaWfWGucwbLmt8EGP9QEKPnshuUZsKgPEXdplijz2heMJj
8cgaCVmXtx2Oj8pFBQYU3cefe8E35mi3pAkS0rcdmHtYX4L4k/8+w3NCLp9y
jMZzQtzlWA9tlnCFzz6N4w8r/EDYeCQvm5AzyHg7Tm9PGew+dOL9xWxfcG6n
ojlI7MNaCdzSD0uzYIKtMuiYoBew7w6+Ek3EgW/I1FpMUTQK8X8ddSTSE0LJ
R/nxvErvbyxiI1aAPITaOki6PvCHhrtJsIKEaLqzf9zUqEZMTk4ipcb+YH7v
1cl7viTEnHN43IM7Bnw+qyiJ2jlC/tbT2/E8EFLrmRWmGRe0t+tgtbmFHSwO
f9DF/elP5+8uh875A98RhvPR+6yA+qzuSTxvsJ2XpqWtOAacGHhuJZFZgu1y
wxE810LB3jSbTs4d1eRWff/UbwExLL8u++D7IDF2845tAfDnSbps+XELsDwd
vK+ZkDP2zYZ7z0Vn+NvHQcuUdAuiXgwU4/l7iK7p6ynuYCDvDdLwtLgBM+F/
G4wIfreBwTG3wyGEfZh6fm8xgmtH23TxPId6qtXKiJ/OyO2t5LdodiNQeXf+
Ty5eVyjy3TlvJwj/ld+8j98ILKXJkvF5Tp/E9ilJRm/gXl2yL1EwgHtVl6rx
PIdqW8kDYWF34PN+xiVzcl0Y7uZhwn309PtIzIMDTyDjUe5UUYYOpKbstHpE
0Geoh0vZk7yhmObGJpNQLeAhdd7C/3mnthGaNAh0AOO8Mq6bshpw3Xz4C557
cHyPJps8+0OkyXrr1eUpTWAQ50/C81KO+PJ/Y6I1BwuFbRJztlrwYlNAKa5b
UHGg8wuNcoZTPk33/BQuActcr0oRQZ9sTnx4LfkmuI++3OploA7fH39IXp93
t0VYigquAjUtb35Mphq00ThU4/uXOpa3STeWHoJCcJhytO1FMP1iUo/ndazZ
/169FuIMbQUVjW60F8BjQONRMUH3qLRPO9trBafuX718vVEBbNInP+Jzrdda
aStPNnPBT+vTjtXC8vDr27n1eQLja3lfcu0s0VoDBc/gHUUwG5OWwOdjwru/
qjdbXYaa2Jkfj4KUQP/z4D58H2rJH8XxoN8a6i4/Plq28zzYfxJar39443ts
MtXZEHK+1rC6+8oDDbtHAb5v+pIn9eu773X0cSywVzJaHuSa8sfwXLsiymaG
/CYFkB179JzlkRy4vp5bw+eNscG62x57WsDxU32dDafPQk4u7W9szz7FTTs0
bKzBHVrHRFSkodWu1+srQf/Nc9d+7q8p6Mbxkh2QloCu/Gei+Hz1yMHHFAlJ
QsBR/5YvlVoMQr9eycL6plz+W4T7+rvam18FnhOHtYrw9b7+3D0eFg5Gt1AC
/XIwqR0B89jZ0/jcb7VOQcnXSRokfjTNdHdJgZOQkzmW0/3w22+jSVOo8ht1
G2uRhC7gksfrKkbOBN7ZdgVmxdzvvAsQg4QsGV1st2dPW2OTb1xCC+MSr2a1
xMDwj4QA1rdM7racfNld9LbDPOR7mCRYzUxT4f79WV2PwdpWA5hSn7ihkycM
DHMiFvh92OS6ZCSy1xTa2boclGROg3ON0Db8/uz3uDBxs8QAaB+3MF6ZFgCL
iN2+mD/U0vhEjbcQBAVdMdIz4weeatcPGL8kh/V5kuAllKdw7FwRhQCMx09q
YjxnZcaqkLce0pq7Zoj765dm/umvL+FMeL41nRN+U373e+9xCk4oxAxiOSHx
QUTwqA/ZzG1MyUOCYO1iOo3XLVQb8mTgUoOJv++pa5r4gbT7SR2W/9m7olLk
pyw6NzW1OdqFH5Kk7vhgOa23m0/SXzFCRwMFzaiVBaG5yD4ZPxfyxFS27z9N
EGfiKb20ytPwWGjzYayvjH7BuWM2/egNGjAYJ+JSsZchfX1a0+ikA7u+lOYQ
ImPYLnj6aAb00tHl730whchPzBl9uD6CyruHjazM0uHCESrrv2yTqJNitWFO
cBTx6FQE8zamgEdGZ3S97wTi+o/4dpadUsp6pR8t1N8OwH3QDA9d/sqfnkZx
/xH3WgmxMdkM5CIyFqE8odg0kDusFID7fGW4/vzxFG5BfWvX9Vn6UyE0VvnX
mZhZ9LVnm7HT+AiyrpULbHqWBkKze1jQ+wn0lcrA4UhQPzrEV3Qe112bjW4L
N9eYRkYPHim/kxkBJChzUso4FT7aGpX8EplE1Puy/rz7PgJvV6xPObekQXbX
JuHDJRPIdlBJGPeV3Ki0U8D56XByThzu+7Dm1tstYDOAmg7Em0SIZ8G5W66S
wrunUcpjHjExwp7bTzorCBP2FBn1f8dK2NPoq6CYxoMBoF/RiGqXyALXMbId
VgS/bdI+ravy3ei16W+tXUT+vskooqaEyN9px/Wnw5+PoqY7SixNOmlAF9Px
GMlNoMJbmy9I+46gSp6tD94cSwV7h3Pzt7ZMIsZXtrebpEdh+JTDSTarNDj4
jmWs12kCqT5qWrYj7G9f/pQZ2/+Pqny5HGH/gwkp5f0L/TCq3aphStBdubk5
K89ME/H6P3nc/o08LmEjj3tW0lY+LzOKrJWpNTvvp0HcQRduMkJ+kONcu/tM
G1wtmzLyzE2Fkybf3/QIzCLZlbM/konn+EDnWTR+jvkRI8z4ObpUyp870JEL
O7L28GVFpkHpeL1+O0H35Xxg4zXXhl5zUSlm5KXCXpLdqDoh53oMS59F3RDy
GVIyPxWdAsI1tUV9glPIQMOLkVu9F9Xn3621Uk+A8TjxTSfHp5Fil/p5wfd1
aCZ4jzyXcSRkJNvbRBgSfoHK3eran1bkfEMQ9q9EAddtL8afhrOoMf682dxC
Nbp+4Mr253mhgNIfpz92JyFWnzfloz1NyKzwo7ae5kvY9CosP21lFt0Gg5dG
3pWozuqFcf2xCNjM3BsS8ZqIf/a9csHz08xoXzjiuEhLyyMSx0W/ixdvyNwr
QtJPU1cHDxDxp9idZcoOEmI3Vw7WT8qArFOU99S320OO//bWnfN4HmkjW4tH
GkiOTFBXbLeFxEcDT7b8JPZzB5ryWJ0IYIulEQ0+bg3bFoKKPIk4vFbbtFLK
+zoi5WbU80pbwbGrT8RxvQerx0GtUKVIlB0YWHvJwBr2Pl6kvkjws/q/ol1r
i0PLfNuPfZq1AdZM1nNFRByrMUaiw/PHWo5oOF1gtgXVZINUPH+smU/S9uNk
FNDlfK1qj7AGbQ4H20ki/pm+yluXMGgD8/sTDY+pWMGz+3fI63BdTfdJX9rD
r9DtuF/a7H+sIMNw5Ycorp90LNA//DIV5cnkMUpk2oB2ssqWZkKvhj3nf5q9
y0Qfcy8x86Q/gmdZnYZbv5OQQcd+qryOWORoWatdrOUIGmHseqIEnsMzZUnf
T8TAcPY1hxAyC5DVeOGuReCRU7t45mRXIMQx+n3/ImkKnfq5XwKJeKl6pVx0
LVUJ+e09urX39y14kyMsh/fDkONbZw4cD0RvFBJVdiubgloTDKUR/I93bdp5
WzcMzfdqKC08Mgf/kZ0vYgj8o3/9rWW3BENFH/8Kz4ApfGo1fHKd4Fe/S+uf
UWwJdbr6jON7TKBQpv4cvi/+OVx7c/T6c0TFdXrxTpMJjN8nM9tB0KdGtnhw
MUejm0wsHC/3mMOb660XvhH42U7fL7VbiUUqskWrLT73oCo7eacyoW/PrJvg
suYLdLRA1+NSz31IL00/hOeeaXt/nZp8/xTmKKVOvVXSBzLROMq7hHxO6x8q
C9xcyPyx6d68cF1o6id/hv0Rq51g8MdYD5Tpl8v/l1sf7PU1eJ4S9BOKokuT
L54hPaqLvq/dDWHbn11SBwm6nAL5u/IzppC548Bk+UddmCuuCcP3qtYS9Y88
o1xQ4HDuvSAfPShVfZOP67hO39emOKoehIJVl0nkkoYgP5+wGd/LC2i+LQvh
fkHsW5eoHl+8DnPnIp8ME/jj5ofuiHv6ok2PukuNj90CQRMpRnyvnW0dqeZv
zAyZzQUvkk6oA/MH3TfYD9LJW7/5nvQQPW/R3qq7UwOYAsLu4XvPT69eF5xo
d0HjDlYHxUw1wbj1Qx7GM9ImkCxraY0M3nV2deSqg9i+Le447ip6Gtfbw/gU
XUrRF+ml0QTONBXqhzjeu50qdIPcF10Z+r63q0ob0mj83EUI+sXQF97W513Q
9IekwM+S10A+mP8Ejrc1KmyLva/eQSePGOyLklKAuxce78Jx1w6eQocJowco
/cbB6NHtivDO9si79e9x4mzxmJs9IneNqmgOOQ/l+o00zQTdTzKN2qzHGVFG
GYql7FSBaI6CfYUEXerQE+OBVmvUYCTpd5VDDb5Il5Xh94pi7NS8UJApWnjM
XZ4WjSCGmtMLx1HcGtkWGiLWaGmTixH5KRnwGyJjxXHskmuH4wq5KfIRzG9w
LjoLK4I7mzD/4tMbRngukGfN9ys4brGp+yduocots1B48hkWz1Alfd2TBvVm
20R+F88i7+lpnVjPPnB8a3xmxSIJDr9FJ3jCp9HDBP+n3a8awI5388263ngQ
uxpkyylP5OmagdXLre1wbs09mQfFguBEmpL8jlk0f1Hvjr18DXBbGReT34qA
mY4zkQFOxHdXp95glm6GJhccTyraRwD92f1Z+JzB32qOWY+yAe4qKR84/yQS
blxXs5RXI6Fzic6y214lwD1eqrq/HhHwQvPp1gsLJOT8oMBPuLQS7b40d814
WyS8tigOfviKhCzkmI2+u76H7y3nDQrOR0A0zYGPDokkJKKX+XbI/hPkxzm7
XfvwEuSc7XQjdhJ5tM+A9gjfB+BlP/fb9nooqLcdMsX3VqKbnaaOqAGcCX6s
d0UwGLY6qL7tf0fsY+wyl75ctkfTDxJOuzwKgnieF82axPv/tfPRr5gvgBqP
fs5huEjsH1L8756VkxAM3DI3qp4vZ9EsF2b+GQadbAuiAcR3EX3jCVdxRBVE
HKJ/v683FCbfPNJYDiTylE0DXNrL76DxWyf942fBcIFaewH/VzrGoCrOKDUM
vHadpLXwDIJkVf1Odnw+c8j4fg1lCZr0ZRrroAsG8wfVeanNJGSTzSF14FQj
mj8rIcnBEArNqs3B32SI+OrQ3Qz5XYXwhrbzZYxAEFw5xHJHpoeErr5anB5q
qASeUAvz1Rl/iFz8lKhF+LsInaUbCkMVcIBVuHz3zmcgms5rP5JJQhLljWSm
W9/A/h/cUlxVXuCmrsadNk68/5JzIu5JDug32Rf1H0We8DdvDy8/8b6JzbNI
N0rnoZDLRWSPaL0hMk/9d8JXEuqKDnEK5vxWLgX0PZt/+0GIQIAZ7tc4VmPW
2cVUDLwePWcdbj4DY2qxBac2wv/msXie/p4HdU/G4pYlvIGruVByYJSE/t45
ItRT5AUKitQJP6o8weJYOGcF8VyktY59m03PQXc8vdxGY7zApHg59NMUCR0U
MFbd6lqBtgbHoQP1voC8xMz5c4l9vqX9hTuqQhrZSRx7q/1hT/iWprIXRD64
1V0+gTsGHiaYjAvZOUJHvNmfE8R+bsfequdW2lxOy8fDVtdnBz2Zybq4DnYn
pSebxI0QGKG9eMWYdB/kv0pWsxF4HFd3yg0Vx4B4KpVMHJklMHQ+4sDnDJ7n
FVSrtleVdzB3Mh/tvwM79FJY1+eznY25Vb8rFIb+v7quPRwKrI0vLZ8l0eYS
u6PyubfrzliNjlvILUnuuctllWG0RJJCO5OQayUajMswrEuyQ+Yt2izd3DW5
t9ncBhtZ3yc9O8fXv9+/73Oe97znPec57/m9z+/5nYAwfT9WBDA8946J8f1c
urBlGuNKAwOSwJaHRQh41cgq2PLHR//WZef5MA+mVGV2JI4EAYEr9dV+/vj3
7P+sx6nmQWGyg/oH4QDQLSv3xX0Gw+Ells1oC4fzJyfaciMAqnvy/DC+OKTg
4Kcudg12he4QFSnxhxzneTtLvl1LOcNpoe0qWAfp2gm+8IUbhXeJuB6lUaXL
7khcggnN36qTvLzBdzLKB/clvs7uOeJNoUGkD+WXqVMeMGrCu4F1KdmuK/p9
B6iQPxtUdXDpJKw61Rj48e1CBCKNmJ0IblO2zECLE3C/PX5bX1Hv4c+9C14s
jpWDlbm8uhvQsvK3eeNzMd3NRhGXwKM2MDmVehIcqso7MN7XanGyU9hKAHbJ
61OSkSdAVNYs6zk+V3bBXj4OHuBifDlY9KgzSDGjdD5u46lvvnCKpcCJgfIx
cb3jkFxsr/4O53NwYvHef5NgpT/emN7uCE89mGrAt9dkbr5c604Ean/c7GCu
LYw2Erg4TtawyljnOhnmx2J/cIi2hrUp5Xge395Vfz69QVAJstfzHZ8YWUEt
43+6hcPeRiUa+XQOm9D7uFzFHv5Nmd7maVfK5gpJDVLgdq4sOUjPFtTbWY/w
Pa/n3VcjcJ4MGdSG9L1Ma8jUJF/E/ZwVrlvcwLQNXG+9klLnbgVnZfxncT1t
fHDLJswyHIkFGnQf3bCC5+vEe5gPbDNQe9XoYggcyaN9+vTMErLUFNfwe2nx
cEY+yYICc6vRsgG55sBcm4zD/xoceeZ+7ndGFBS7m6gn7zEFx3PZtrgfQtoy
19x5JRCoR8cfa5wngdl3ca8xD7/shfTNwykfD4uzgo8aKh+CzcPQh9cl0Kz0
Ivm9P7Jf2ezKtyFB+Knc7T7DxJlhs0lONucaafGAq4QZ+IeYbPOoiy5ENjVx
Q0D6NXv3SjeCNmrcOI6zUsB53+mAQLjnXzry8QEJbE6c4uF5jUPsrx0XMYKt
mp0XHEiH4FURrRb7OVgz5qnO9EN3Iz/8JKdAAqKTeRzG42q8ijv0Z2Rk5WLB
zgxF8GrulQLOZ/Dp42ZeaiEgtX9gJPKMIZA+UJJw36NcU3crazYIWmX662Ii
9MBpd+cePO+POjq6G5ddoaJi04ZhoQPR4bfe4/N57C9t1TuBUoiy8/uODpo2
zEhY8XA8axFDik+FXVGtUayGuIMOuDD3ieD9YghZpqOkNI7CnOPyAYY+zMn4
bvOfjaNkCP13vaHbrJGSbaoHxJaEZnxub9O4RP8BV8gUjNlnckYHksoE3m7/
U+Be7/QlUwV6TTWCRG9og8RI/5/Yj7xWMkt33gXp7xenfauhAwZjqkZ43gdZ
OStJ5CBUY9vV7krUA/OIIX+8rkkJmVW/phC0HHJ/4CTRENxPm8njPMjlzjEp
RYNQcjxMTT+UBeJOJqtY/39s3PHdmNgwgMfM0J479SDA+UXSeIOHbl59PI11
+KU1O7rlVTFfy5mK9cd28Z642KlNQaVij07B1TrwbLnQfjBjATX/xfb/SfEP
1PZduv9bFRbsbdZaqOCPXw+je/FeDsII4azPpnQ9vC3eyijh48ceKamqSO40
yP560a5ztho8OuOnrifPI3JXGHmzfRr0Z5xuvviWyX/Xd+r+mjeP1nuzkyKS
x8ButaVHOp+PczULnC1vLaJP4e5VS+e50DYg3KSUWA0M+6hSoWM8xJJbWRR+
PY04/tqdYXPVEFxOdlPl+w/ri6x8YjaBvucOT2gRK0FDQjtbUZ2P97snUUF+
L5qoLJcbrKRDQNW7how/lpD7TbZfb0EvVFVO2E1X0UHl4RupIL5dkrpcHKox
gt5nZxisCZZCSsBakNRLHrJeaHlLI/cg4mzOuM5zBkzP+mr8aMOvs32pslrh
3kCl36/B/JZY6Qfb/BaCsHbacIA3KqV+Yac9bwQp3WebsN06vIcwKDaMnlb0
t84V1sPlArYYib8v2VSFwNMJXBRZWaH88GI1mOzwTm105CECDLGovYOI8Tg1
wkWmHlSNlqdS+XnmJlS4L1oNQcXywd0pRXch2XN0CfOOihqsuvsTP3Ks5dNm
mx1KoXBfVGInH9ec+1f1hhJjEL3jCt8midRBhfCXzW6HlpDZ34+qr7lOQW20
/aMtzVqQHydSjsUsoA5aSULp3xJg/83Pa6UyDSB4xvV6K28Zpbeq0dvjObAq
ON5aOtoAGQVDOSUN/18HY4An7e4Z3QIbQhoGFHo9SMqpLOk+W0ZSZ/fOhs6I
gnaPyEqbYj2EtLJl7i8vI+/P+g+Cn/UfiJ/1H1JUPlYUNk2hTaV58psrdfDJ
UJZLN15AP/Rn7uqKHUAWOvSA3TMMeHPgemNZzBIiaEgWK+eMI5/fLdJMC2vA
3OGJB9YB+AeKwq4+
        "]], {}}, {
      GraphicsComplex3DBox[CompressedData["
1:eJyEnXk0VdHb+A0lSiVJRKKQEplJ6hzJPFSoJEVCkSlEc4okQ+oSISVESiXz
TKbMmSNKSZPQrDL+6p77PPd9v9/1rl//tNZn7bXvsz9n72fvc84+m5itm6k9
GwsLizkHCwv73/+vjCR3T09/Ll2cKLem7M/jjby8nbnbt3cQiupdRj05w8jD
bvBE7fjLO85zleW4fEL+SXPW1n/cp0VdkSb+ETnLE8GZ/+oRXOqc7NLzDnl3
yNpZ5n954cE4QX3aAPKoqa+7/vE9WU0h4vr9yAXbE4L+1TM1/e9fH3KHqd9y
/353U5TtuxyXnv8qHyBb1eDS0/lf9ddVrcwU129F/pwRj3ABn2KuSz1yVkb8
SR+6p8X1y/+rvbtkN0ZL6Gf8l59bFvdyA9d4lgAvH2+n+wTPfoZ3iXBxVnLn
7P0Zo7qd6Bn47jNlMi0+TM/Azdq4lypEtKJn4IeP/Cw5pduEnoFHf6ctlhmq
Q8/A7Rw/1tU/a0DPwFPPDqwr39+CnoGfcAu8/Um7DT0DH2GUB8/A5Zyo+sEz
8Ec/qHjAM/Aybyp+8Aw8ntFe8Az8FsMPeAbetZPyCZ6XG/Q+pIkvILcN18xd
uLgZPQOfXtDFtTC/CT0Dj3oytHNxSS16Bn4p6NL+J2KV6Bn48eC4CFmvx+gZ
uFb0mzN/KsvRM/CA7+sqdxk/Qc/AMx94DcZY1qFn4HFfqfLgGfhwHFU/eAae
FELFA56Bvw6l4gfPwBXaqPaCZ+Dxyyk/4Bn4964ndJ/g+Zzrm9KeHEEyOUKx
xZunCj0DD9cznz3/cwV6Br7RJDjvs2oZegb+63z7l1j/PPQMXG7gtKjUiyz0
DLxiW7nn+Pkc9Aw8hl0vSzCmCD0DH/ScnTjiWoaegc+ea0wvD56BVy+g6gfP
wD3uBNDjAc/A57M+o8cPnoF/qw6ltxc8A7/KvoXuBzwDf9A6n+4TPB/W/3mA
Ji5GhuRf1XHalI+egZ9QzbP+UJSLnoFvXjZ0vLY/Az0DX7pqz0WTF/fQM/At
N/SGHJxT0DPwbZoL13HZpKJn4DzRCl1z9qWjZ+AFFknTX2dnomfg9xjlwTPw
2k1U/eAZuHQ8FQ94Bn5FmoofPAN3EqXaC56B/1Kj/IBn4G1HKZ/g+VbP7885
LhJkscnMAyet09Az8Knxsy5GF++iZ+AvOq785mxIQs/Ag8r2BLYo3UDPwH1F
7DxcFaPRM/AjSwSW1O6JRc/Az5/+sdjt+S30DPzu4ZU1wYNJ6Bk4eYYqD56B
8wlT9YNn4HGiVDzgGfjuCip+8Axc/hnVXvAMPGuS8gOegTf84aD7BM8tLhM+
PTmryCTT83M8zt1Az8Dz7gpdH/S4jp6Bz5bfase9OBI9A1eTFRs2rAlDz8Av
ZJQld9gHoWf8XRV9zTXZIegZOGfQrcuzumnoGThH48vcadlI9Az8CaM8eAZ+
TI2qHzwDz82i4gHPwPvkqPjBM/CtClR7wTO2K43yA56Bf3ntR/cJnllZ/v2T
JT06vjv2jIShZ+BztFZUy+eHomfg2zUVsr1+BKBn4Kd5pPgOOfuiZ+Bxpmek
96mcQM/AuXSVs9VunELPwEuUz2St9PdDz8Bzj0YocHNeQM/AaSpUefAMfFyP
qh88A+82p+IBz8C/LKDiB8/A72+i2guegedtpvyAZ+AsGj/pPsGzQC3rZpq4
PMkmdMLivIcvegbemSL1wjHyNHoGHqCwJ6wsxAc9A98pcopY0eCOnoFzi7zp
KK47hJ6BBwbNjl6v5YqegX/cIj1OjHuiZ+DE7F5LWpwPegaes5UqD56B24VQ
9YNn4IaiVDzgGXjTMip+8Ax8QJFqL3gGnp9K+QHPwGuTjtF9gmc5GnuguL4i
ySmzXbel1h09A2+VD1ddr+SGnoH7F/IJFowfQM/Ad1y+eL5h4T70DLxfR83i
7Hor9Ax8+923huOle9EzcOJ7wYC7mR16Bs7ytSL9+eyD6Bm43A+qPHgGfjiN
qh88A7fQp+IBz8CbrlDxg2fgM4qp9oJn4MOKlB/wDDw/2JzuEzzr7Z7ZkOOi
TG78dUJ1I/c+9AzcpT+lccV9a/QM/FaM+8JiUwv0DNxTUudnsPE29AycQ/jm
mqwoI/QM/Hl3quoJiS3oGfhHxU+tT6LN0TPwtcaNBn02FugZ+Fslqjx4Bm7W
S9UPnoG3iFDxgGfgS6Wo+MEzcL3rVHvBM/CSAcoPeAYe2XyK7hM824jP4tGn
qZLicddLqzZtQ8/Az5iS1n6cW9EzcK0drg+WXddDz8BraJyadmc00TPwNR0P
Hql/0EDPwPf4Hp6uO0WgZ+ATIVeKpjs2o2fghklLjTJT9dAz8NZQqjx4Bu52
jqofPAPPeUbFA56Be0VQ8YNn4LMtqPaCZ+D5ZpQf8Aw8bTKW7hM8Hx3mNO/J
WUfOm2vLkeihiZ6Bj5xsV6cpkegZ+Jmt4cEDL9TQM/CCCguyPU0ePQN/9UrS
X1NBBj0DLyopLqxoWouegd9j0U+N4FZGz8C1zbVZZD+poWfgd1ip8uAZ+IzH
VP3gGXjEGyoe8AzctYqKHzwDVzGl2guegS85TfkBz8Arg/bRfYLnyzmzr7n0
rCe3sj5f+eyGPHoG3ucqluKwRw49A3+WUBLlK7QKPQMvEkxa+OqZGHoGLi5v
/Lvq6FL0DPx8kMXl/rmi6Bn46Wts/ktICfQMfGlqrUmq1Cr0DPxkNFUePAMv
CKbqB8/AhxSpeMAzcHchKn7wDDw8iWoveAY+z53yA56Bz1nQTfcJnu+c4e6d
nt5Avpq5S1+wVgw9Ax//MrX+vL8oega+TMWybmSHIHoGzqbom5TOyouegX/a
Ndf8bPFc9AzcXu3JWhtFHvQMXGHaMGCOxyL0DDwrcdPD+XaC6Bm4LIsRvTx4
Bh64jqofPCO3ouIBz1i/EhU/eAb+RZVqL3gGrv2N8gOegXtYUj5nvHLn0KcN
leqY6FhHiH8lony/6F4Tf0YkSyccE9cfRP6Z68Vhjew2Qs+nbWh6+j3y3fkz
5U51NxMh81TaclzeIBfitgv8ca+VkLU8oEMTf41c6sasfQcudRDxhvKePTkv
kBdwcNL5QH/4Lpp4N/JA/f30epwX7JJkYWlGvtmVnf67Ntt8BF17qpHPquqh
x9k8fbQh16UQ+dx3w/R22UYQ4S49I8g/lS48evx5F/Yr4GwtbdWVul3YD4Ev
/Tw0smS6C/sb8NqwI1/cA5jPh4G/8vz5hMbdSgyWz7DpyXmLnFb74E6cRzP2
N+C/5s+TDTJowf4G/Hv4zLN+m9qxv6G3x3zux+Z3Yn8DbqzIQS8vdXyU0Ke1
I1/j+JD+u9DfgDs4nZjINGjG/gb892EqfuhvwGe7eNPb257P0SCpn4D82D0+
uk/ob8A1xcbp3sD/gNujLb05XKT7p1mrIqdasR8C7zTfwLVIrQX7IfAmvTox
5ZF67IfALVk/PnF9U42egc97/XXjA7Fq7IfA52hnt/QaPcV+CJyLwaEfAj9F
mGzWGapFn8CvvKXqh/4JPGgWFQ/0Q+CXt1PtAm/AswYpD9Be094+1VyXRaTu
7312jgvLsb3A5xVw67U+KML2AreT8J9J8y7E9gLXXP+96IZOJbYXeOTMH3QO
7QXuPGj3yd6iDNsL/E73WXr90F7gTQe46PFAe4HHnIxKPrnyCbYXeGXld6KP
tw7bm8HyXpeFRYSMs4oy+XA6G9sL/HTgp1sX76Rju4BbCcw6qq+Wh+0CfrPM
kM6hXcAb9yxjF1yWie0C/t015hN/7kOMH/iW0j8X8myLMH7gWxPaxPq1yrA/
C8fOKcgZ1iDrWdoXr7gthXkD+NCh4UuOXKuwHuB32KjywCE/N63I0Hh+Vgzr
h/cscxp2bvz3/gXK/yeHPAb9SmzzY71HNsz3KcAv2CcsFP9Tg/Mg9tua/BOZ
H6swzwAvrQ4xd5RoxvkL+NTGGRovA55gPsFxVE/VA/MRcCHt/x0P9IfNVbzS
PUWlGA/wtdvqdh/QKMR4gH/ccievlKMK4wGu8SqhhcOiGOMBnqRC1QPxAA+V
OB95fQ7zPQhc31Gh9tyUuAz8XeAz7JZnlajm4+8Cj/gzusxhxiOsH/jq/S/W
Bc0txesI19d3OXV9IU9Cf8g3+kzvJ+AB8ueuwWP0/Az1Axc2a6fPU1rBmtN5
LvdKG8xO34gUf0284L2QfCy+iziu6ZmT4/IZecBVlyeR5V1EbXOU/Cp9GnJ3
T1c6h/K2c7kNe7w3kMbrkm5xzpTA8sA/q1Mcxim8n5JM0bm+YrwexxFwtSXr
urnIdszz0G9P5U7c/NdvhUOTVtHEhzGet19U5PLFuoghhQ1vpqc/IX9SHviV
W5q5PsH+LxyQ/+/9Y0lXx3WXnkEsn7/SlXVJewdx6bTrjp6cj8jTrya90rNu
x/ihnj/+O+3/vSel7q8+YHnLwa7TNsJtuM6B8ie1n336Vz6p0HF0evoNllcd
CjJodmojvPaxpbv09CO/9ftcTtqddsxjUI92cCv7Pw86s2Ide3JeY/koTQlJ
lm7meuk/y0N++894Fm4Yvymu/xzriZz0o/8u9FvoP2dfzKWvN7ID1yxkYenC
8kRaCD1+yPNQ/xj4Yay7/sv/TJ1kmngt1uMzeZvumS3uTog+rRI552MP+nWB
fvKf/UFHaY4nC0sZls9JCaZfd76ongzXnhzk69nX0fsJ5Fvghd/f3auq6ML5
Eeof/8Az41/8bO5qfuL677C89Oy9B5T4WonWRS0aNPG3yPnLqhduO8Fcv0F/
3q94b88StXqcR/6z/p3tewJ6cjqwng/nKun1QHmox0SJqufPsrA/OS5tpcke
xm4vcv4QD75lNs670Yh5Hsp/6Y5IlBXuxPEIv0tuH5j85x/GL+SZ52rbzA1z
mXkGxm/0tfyFUksksPx/1sN/X3GFPu0Vsx8mNa4Mi+gknt6+lu/S8xL5/dAG
Ooc8Cbz35Uuxgfud2C7g9fFWdM+xh8qcaeItyD833f9+yKgV8zbwqvrI82uF
WzF+4NHXvtOvL4wj8PNx5QYZ7eJWHC/A10pRHOLPenH/Sa7LTLJl6ciTnbQW
bC/wWgaHdgF33DPEez+rBX8X3heLli9zzj5Wi78LXO8uxeF31Re+/C6uv5D0
LVhqY2T3BH8XeEIOxeF3gav4yKn5xTzBfg7X0ZmvgH4doT/AdRdRp667XN3N
2hyX99iv5pVa1V1mbcJxBNxYM2PFL49O4vDX2jX6tF70b6sjTs8/x+nvaxuR
i/RS+RDGEdQT/ZXqt9Au4GdoAcdnJrWjB+CRDA7tBb7udIy3xZN2HEfAT3M8
+P3wdhPmJbi+LneoeQf6FZTfUUa1F+ZH4A1jywVf2jzDOPnYsp+xsMwjZcLX
X1kyoxHjBF58leIQJ/Cb6cb7LDc1Yn+A99rFHN15YzdLsT8A51/5ms7hd51u
vz6hT1tMupPh+zK9yvF3gTtJ0ugcysM66qXvt4OBM5qR433BwAKTpvZK9AB5
PjdM61n7iWaMH+p/uLzywo4E5u9CPZxpVD1w3cHbtqd+yqaVT9E/8HcDZ5Os
85swnhjVt+yuPUKkG9H05EhYEXLwsCaxuj9Em7k/AX53fM+hSwfdyrEfQpz3
kt8nyck9Rp/AeyuO9Ax+e4zzMvipZtyvwX008AKCPc2ktQHnWRjXGX17ajhi
mM8xIJ5qH+o+COoBbuJLxQn1wDg9Krlo3uCrKuKzn/HVyWnmficBo7XzOq50
EEuTBWImp5n7nRLux0zyG7cRhjVvbkxOM/c72eiIJL9zaSbmmXE3Tk0z56/2
S130+UXjyLOWqWnmOuSz4tuEf7xDVvv+5F+O+45+dw+UmjURTlEJnVPTzPUG
3/rPd/7l+c2fGvRo4q+wfCDHmc5OpTbi3RK5WHH9XuQ6ZRLbzd62EKR1dZK4
fhdyFYOHZ7IzmojriVYPxPWZ85rlmg9Z12Xrid/vv+WK6zPXD6PnafT9ackW
vH76tBrkK0++OLL9f3Co54dtXn+/SjOx9/XGSH1aGZZnM2F3/bdOkG7vNA0X
f4R8o/+f4H8c/EMetlw3MZr5vgn9A9f5cEi/ZaIO/QPnHX5dbq1RTRwbfJA4
+Xd9CHyhximT33XlRAr38TuTf68L8KHChMkTf/sh+Ae+2muXIP/7CvSM88WC
u+qnN9ahZ+Av+OVWTCytQc/A+a5tvBq1thI9A1dSCtl9YVY5egYuOynpJhZf
jj6BB7MPWcf3V6FP4Iu/6V2UvF+HPoFHxH5Xt2tuQp8wflUP1bxWX1iJPnF/
0fqXHZkSj9EncMmm1O2NJwvRJ/CSAeV9L9Nz0CfwEN9gzmMns9Enlp9iFeCa
k4c+gRec+aMQaVeGPoE3Rc7gNykqRp/AjXyH3292zkOfwC8kf4mYEZWNPoGr
PE2td/LOQZ/AeV2GOMWmCtAn8K1s/VHag2XoE3gAT2GABGsl+oT9Oa9YeBdH
DeeiT+ABJIulkWAW+gR+d6Baf2/EQ/QJPEHnk35nUir6BK7+IaeoauUd9Am8
U2lULULtHvoEXqYhE2f2KoO441O9TJ+FuQ+qqX+3zffsdPQM/NRw1PS7V+no
GfjPF1Yl9x/cQ8/At+q+Hp7UuYOegUvFsWo27ElFz8BVErQ+vfn5AD0Dn2Hf
qv2wPhM9A//BLXma7MhFz7A/p835XCRP5V30DNzbKUjAfH0yegY+/kRRclrj
FnoGHtI9Ob4kKxY9A0/fnBBryh6DnoF/OngrJ9IzDj0DP7pJfPJifhJ6xvo7
7e7yaCSgZ9x3xD111MslAT0D77T9mD79Ow49A49/WS40KhGDnoE372Rt4LKL
Rc/AHZpC2wdfx6Nn4E4vT98433cbPaM34yUuD5PvomfYn2PkfvZ4d9Z19Az8
7jO7yMn7UegZOD976xoVVRp6Bs5y9/iBOYtD0TPwmNOz3a9pBaNn4L9DV4+6
/LiEnoF3/nZSjv9zFT0DLzPw79ytFY6egSvMmlwseSwcPQMPM9Zdqegfhp6B
W7laBQUfDEbPuM/qU5D9x7IQ9Aw84Gjv77ntV9AzcPVd1fN09KLQM/CXa3kX
vgm/jp5hf07go++VA9Oh6Bl4i/sjpbjbgegZeKXmOamDfefQM+4vKvKYFTnr
NHoGPrF43MF86Un0DPyz1saGJ7/PoGeMRzxzsPFpAHoG7iWU8UTxhx96Bv5b
YUVI/xp/9AxcnDfj3UNdX/QM/M7nEp+nWifRM3Dnh0ssve6fQs/AV2ue4B/x
Poeegc/3tJayWBeInoGvsbOxCekNRc+4z+c8a+r6V6fRM/B55ZLdK7YcQ8/A
OTvbTu4090TPwHVmvLM6+cgVPQPvTw3z+ZzrjJ6BR4w2y8+xcEfPwGOmXim5
7PdBz8BFDndMLHLzQs/AfT2FXR6meqFn4CdXCZ6Iv+2OnoFHWm/u8epzRs/A
pze8uJlq7oqegS+S9Dxo/sEDPQOf2PXd+PLLo+gZ91+Z2Q+aFZ5Gz7A/p6J0
XoWErxt6Bh6jrijVVuuInoFPrvmSVXJ3P3oGPsRySfuCvDV6Bt5LLLwmL7MH
PQM/KiTg2HfdBj0DF9/Hzmf39AB6Bt51hU3+fa0degYelThR0D7THj0Dj7S+
krpgyAY9A88Qb8/w3r4HPQPv5DyaU9+6Fz0D3zL/doWOxn70DHyrZ4OJ6Q5H
9AxckjbjvrylG3qG/Tk3Nh3zDhmzRs/A92REHdiyyhI94z6l73a7fT6boWfg
F0flOW2it6Bn4JqyQXtfhxijZ+Dl2Uly59u3omfgMdJb2lzELdAz8Objv1/K
825Hz7jPKtp+nfCW7egZ+OaBOY1fxLehZ+AFLZ6ahdnG6Bm4+0DO07XrtqBn
4E7OmSbSZ8zQM/CXfyx3pGfuQs/A/UWLd3a3WaNn2J9z9ATX4bq1W9Ez8Ffd
wZPbjhmgZ+DpJmYuK1ZvRs+4T2mNqd+J7wR6Bi624qCd2asN6Bn4ejkuyUcz
NNEz8M5+8YVHnfXQM3BbkQV541u00TNwztYTBx6FaqNn4FJnizKW7tBEz8Ad
2LLaUrk2omfgGj3dRQI0Aj0DD9+n1rY3Tws9Ax+pPsw6h80APQO3mKdzfqXw
VvQM+3Ps9ivzm1mR6Bl4WXPXWFqZOnoGbuByWlrRWgk9A2+OPefya7kcegae
eu/szx9rZNEzcGHFoexMOXn0DJw7rMNp83019Az86r1JlqELyugZuOS2a47b
qpXRM/CXs92LWf3k0TPwIwNHTxbskEXPuE8pJJF2+s1a9AzceUHPzlVDiugZ
OL+tzwUWPXX0DHzAJFTXU49Ez7A/x5ul5kj4eTn0DJx7nFfSiF0aPSO/GMqq
fEUcPQO/q3nQWcRAFD0Dn2o6bPDhiAh6Bv6A9UTpEUsx9AycT22preigFHoG
ni52zvBhkQR6Bu40NMsge1wCPQPnSD/FHXFfDD0DP/r+d/SieBH0DPz6OZcc
RwFR9AzcyGFIg22pOHoGXuz268/ei6vRM3CRwTUPTx2WI3bU9eVPTTP3NaUW
dZ7urhBFz8DdPVPYXbWE0DNw0ybPuPjHfOgZ+LkjZv7K7jzoGfh04/Vb40Xz
0DPwuLKFm3n8FqBn4M7rMp0/iwuiZ+AjWW/rGj8vQs/AuzaOGTuv5UfPwK/n
Nhf87FyAnoHbdS76GPJ+HnoGvqg7NoVrIw96Bp6z3ZzH3IgPPQM3+vBhzKxm
CfocEH8jtJBlilgzM23p0a2dhP/Q3ZKpvz6zaH3hIzl/CN4zAgk2ve1Exjzv
iqm/Pv1ZeufUufwkyt5Un+i63ErQH+uyvirduzlmlEWYlSw/pNCdotdGzFu4
Qlafrbc0dFTO/sXIJJEc0C4V6dFKOO3MV9Vn6yrdYyfzIu/2H2Jg+JK2zOVm
jCdmeLrTmJeH9N3zbg6XdjPGI8Q75cjFMo/kmxJlF1jchPGw609I+PTMIdli
G98uGK/FeC7rmAfriy4gT2qUfxy2rsN4ZtiaObLM4yEbNJNnq2+vxXi+jCVd
cv01l9yx64XsE+tqojJ2i6Y+W3tpl3yiQW/rHPLhilnt42OVxG+933doM/56
vnmzPPfiLLKo+PwcjcgGzAOT0dJysUkCZORHu/tvvauYzyuyV88zpS0mX8sU
zlndVYHx9+vNTJzhy09O3NDLE75ZhvF/cdodS8sQJP3OX1gz5lGG8dsFWB7T
jxcg0+XXzasLLMX4u27t2slyaTHJO37nyKXbhRi/UbGFcu4JfjKYU2q0uTMf
41f6seOr+E4+Mq1Cy21OWjnGL2stKOoRK0rOauNM2sFVgPF/GBIIM+YVJVkS
OJIviuVh/JtcuDONeZeRj0R7TzTHZOI4klmzNq90WJj84NB3S6HhEfN+X1c2
0rtHiOSoGTmQP5GF7b2j+6jDZbkYebxQeOcynkxsr21H+mb9aFEybKLrVMbe
DGyv8P70THEeUfLuau+a8Z6H2N6019baLPOWkTzGVbHZafcJ0VdvDfTZmktF
J/euyB1fSkoGc37f6/gIPUQI7GV1/ShMburvHi52ykEPe78K34kcECfV5nw+
cjvwPvO+5ozwYo/d4qRO9lkNG597mGdauYUDjFtXkD/kkz6djUnBPBMSI/RT
Sn8FyW6UHue5Pgn96EgJ2c0oW06mBc43NKpKRD8sOUva+lSWk2fc5KVjT6eg
n67urD20QxJk0GWhSz5fkghVttNzWf7mGZ+otM6c+2KkabcgTVL3IXqjHchq
cOkXJ28+NHUbP5SE3ox+Zq7X3yVOfmH3+qx+KgG9cfhl3hVvXkF2eEouP+Z0
C72V8WQKsuiuIOsbtzy7rJuI3o7fyAjsKV5OXtvWvWiPeirxsEW8iDajrFRp
TcavHKXlZJSLX+H804+IpqyEGxJc6aUj+Y8caPfEyNZC3Ydcl5meL/mJyhXK
rCLFdhryb524yVxvLxC9GZkkRfKluQc0d8ShZ7aby+Z5CEmR2pWxZf4XotFz
0Zplp4xpK8nBnb+lGzOvomfvApEhKa6V5KXxN8d5l19l3tfoieye4StJDgz9
VrisEY2eOZ3z3uZkrSJFWpeklCtHoueUVel7e0YlSLvtwQ4L2G6h5/I/ueY0
6VWkP3fUtVmVV9HzyQu5FS4JUuTUjlN6HYXh6FllUa6CvqAU2X+DM25hEA09
f0nIuSV+eSVpoJPXdfhyBHq+K5fDwzJrJVmW6XQqRyYWPduVZJ/pOSVJjgpU
77y/OhE9ixhlj+T8kCCX926YPSKRip5LFonn9XnLkCqfdWw3t1xmrgMTV6ws
HF5D7mQPH7jrHoaeFeRXREbarSFvHF/p/aU9CD0PlSyf6dEjTdrybedLexSA
npONlnsZm0qTZaLHwjfPDWCut5+LvZGqXU3Gr+Idfn0wCD2rTRW69EzKkDOa
5yjtm38BPT8rzHw3TawmudP2Xj8wcgU9fwsu7M3xkiEVEiqjnt4LQM9pgoWG
tE9ryDG+O+cNwv3Rs0NKQYGL7Rry2IyP308Y+THzgHLBKv1uaTL5YTHvUtfz
6Pl5ef418a3SJHtYxQrtUyHoOWJr/iyWJ6vJGJnHxdxGEejZ5GWed8+G1eQG
oXvFeR9j0PNo20JRtldyZFHNriXR1mfRc3tM+DO3WDmS1D6exabli57T9y0M
e7FDjpyX3+jRnHMCPV+SCtcx5JUjE2JWRc6y9kHPnS8lJg7HriXjZUXagh94
M9eBzhKHjHnXkmrzC964K59Az0o1fWNnVsiT7kL783Vv+6DnWSa5ruIXZcl+
dj2xk6Hn0DNPmHXG8Es58gZ7vNdbAx/0PLK9z3F3jBx5ruFwyIaVR9BznbC1
WO12OdJ0cTp7aKsner7z5mWXygI50nW9l7kPhzd65tpeLKofvZa09Hss+MPm
FHqu6C8KE+dZS8rxu+7/M/c8ej7lXjQ1HSBLBr1NujTNH4Ke58UtsouYoUja
LD733bHiMHoe2n9ViK1MgbyzTOLOcKI7eq5ZvajN7YQC+VFHd13rdmf0nPw1
IuiFigKpsGem0JfnB5jvWfL4Nhl+kydrWqV2pS4/wOzPZyL+5N2XJx2+SE9s
fHIIPRtdeb2RV0+RtChw8GvmPYiel7jvOSHuKE8uLPB9d37CAz1LWewbPcOu
SNbxV6j1FB9AzxzLXt8fLlEgB8cUT3y8Yo+e+9/a2O8+rkBWsjmfe61ox8zP
aa+Ea5UVyLbze5PjvRzQ83VPm3aVr/KkndgvERs2V/R8XP1VcFKaPKm8+NuK
BRFH0PMOVhst3oPyJCdPPn/xm5PoWdJh8R3JVcrkSf6Sjcvn2aLnGTJR1hED
SmSkheldtiEb9PzqO/9itnglsmaloq14oxV6LimIbHLbrURG2H7Lur3OAj3H
nOUPeMGvRJbrPdWTPrmTef+oF7nBsFWRLAv31LVTsULPdpZvziU5/43nFrcR
m6MFelZYZ12aE6pIJnl+mOTZsh89k2L71XmllMmXAgEn2BdboGeRD/1fz7xR
IpUmzfK3DmxHz2MPbFOHbyiRlrfZYuPPmKPnriP9Nrstlci6R+63Jmt3oOcs
DVuB2kVKpCibwkT6yb3omcbe/1Sl5W/8d+Piz43ao2fXun0XkkIUSSUaT+QW
bxf0vHGt4FCesSqpo7LxsLuBKXoWHr2WKMmlSvrZlh55LLENPf8uEtgdUalC
9n5csS1Uxhg9d/pd42XzVSG5DHKPB1zQQ88ZBgJ1butVyAfcY627qnWZeWPB
tbMvRpXJIMODXLQrRuj55Iq31SpXVMk0XwP134/00LMB2z52/QxlcrGgz5bV
V8zQs8Wg3ekkI1VyUHGZj8s+PfSs8mhAmZdTlZRTN9tbJ6WDnnmP2g2fqVAh
ydLt6/+UbGbOgxsHkoZPq5Dvk2r3CizQRc8NM+2sdqurkOLLl209/soEPd9t
eLOw9qcyqZewscJs8w70HBC+v17lkTLZ7DKsPvf9HvS84/cSOUOPdaRS8wHe
m6c3oWel0pj3eTLryLyR/sf7d2qiZ56AJTclP6qR50Ru9k34bkDPI0YxOyKS
1Ei2YCeNV/Vq6Llu4ZJ5bDZqpOzMg/t6Z6kx7x+fR1e5CamRerMf/fZ4rYGe
I4beza7NXkdKVbA6Xvquhp5t6211ezpVSf9Rjg/farXQs3umQ7nK4XXk3QqR
rbRENfRscvzdsaQ168iDV06FH7JXQc+rNR3keT+okTwHlEdMfymhZ07Odx/O
JKqRscc01khsVUXPA0328cN71UhT1TgfP1UCPZdffbtz9xI18sQDTQH3AB30
fMPKfn5thyrp1GZx7OJmE/Ts+ljY60XkejJx7+icrQ8U0LNR4HVpQ9P1ZMmV
4ePn/eXRs9QW4Td5c9eT3zi5r6g2yqBnDv7rMZK16uTRYEmxr7NXoef+XiHT
CH91Mj3EsvLyZin0XJYYy8VGqpOHiyX65knLoOe07A8mu5+vJw1C6y+Jya9C
z8cj7IJdxteRKieahkImFdFz4MmDHLVX15MOfdvaZV5LoWcHrQ/FKtvWk1Yc
egP5cZLoedPsg0eSuNeTcnzWXs3SEsz1Rsv7Nbw16uS7sriJ4qCV6Hki6sDA
GT918sewQdzRC2vR8/O972OHN6qTcbyO22aWq6DnHIkDZrvH1pGV765+I6I2
4v1ywMGO266FG8glu3bQkkKWo2e7bTfcXnhvIJMThJvVHoqhZ1JAZKWhwgZy
ZphJ4qVFIuhZpC/uZd6wBjn6LSVKWlcQPY/dXhopmapB7pDOvpBxWgA9dznH
GUfYaZBrlffyGB1eip4rTw/Shqc2kGMzPj+OcxZEz7Q9Dk+nl2mQ3DPfe1jI
iqPneG0ng90FG0jBS2XcdsKC6Pk09yBr7ZEN5OvOTc2Fbfzo2bLNMV9FfgM5
OPi4i9y7CD2rxXx0TxrSIJtjeLpHyxejZ759jlK8dzRIHdelc2+0LUPP31Z+
7DuzX4Psjjq5ce6YJPFOvnT79F8/IhbfLzblfCSubTQ205rdjvuIrpkWGjT8
2y/HPu79NbgZ9wvVDJS0fpmeJD65mT5wc2U+39jrXlLep/OaOL6LM9zUsQ3j
nCQkG90WfiU4KoLm7u9tRh5m5fA1T/krIVXpUl3f0Yzxx+zWDoqM+EikHxEp
j5zTjrx0xPHYi9M/iQixR2GGIa3Yrs++LqxsNX+IyhOmDe3P2rGf3Hx5O2iH
eAvx5rzM7Osqnchh/9tJIdf4w85d+LwFeHb6nKlz2zvxfh+4//H8vTyGbcQm
7+3W03/7ifq1xW1f/npbe8/N4YBWC3K3Zpbt6S4/CU6d7B13NJ+iT6hn78HE
InK8BX0CPzf6sfLU1XZ8zgZcb6mi7M7pDnyeBjyyn+Pn75J27CclEVWtUt0f
idC7gc8lyBZ8ngblzT5Keca7NONzM+D99hKtE4va8LkZcGd1rUelYkxvV2fs
/yqsz04KWDe+9e9uR2/3G+2UH7rMJAdWbvos/q4FvVVFOhzTpM0ilz/ak3DR
vwH3rbXl/I4z/ct5jGNX65s/Qf5TyonVoWcOOXWkl9VstBL90F7kbNbm5SFt
O4QubDKuxXFUJlTUkLuNnVRiafn68Fsz87nQQDGPgfdM8t66ReeWWtejny/3
S817Y2aRBoGa3n5bnjDXkwdvcRg84CJ9HqkF+LyvZs4XPo+vuZZykfOLsi9M
v6jG/na5M+60hP1Mkn9ALf3M+xbkalxVouGc80hT+WMJrvOaMI8dnXtdPZxk
J8d5o1LGe9qRSznuz6Dx85DNn0xuOWk2o7dyt4IGx9185Azh4G9sUeXop+4M
u7XHX76gJNlq0rQY+XO1Ip6JM/ykcEGaxMbmfPT2jbXE/FKSAPnNvu3aSGQp
c32oYD8qvp6XTJfbp5sUWI3eGvgdBFyNF5JHq+Yv1wp5jN4sxh3Uc635yK3u
RuzhhsVMb107F7o6LiJ9owdb52QXIR/oO2DF4rGInPf2dRxLShH6uTN/x9Oe
zQtJjVPfo22O1CCfuOMYT4tcTPJcS0qovlOBfoSlt9+nKfCSAZ+lDNdENCIP
DHUq77kjQC4LO6fbd7gKvS2PeNybMSxMyus/17Agc9ADbw+n9KraJeTFkANa
t84WIl8dbptxKFaUzLOwX/xmRwYzP+9w5nBtXEIm5PF0aJ0qRD9r1rtI5fYJ
kfyLWHateJqFfvKWuRqwfBMmdZ83s3/lf4Tt4lTa0yf+TIg8WOO5YpdLCfIH
DmpdLnyi5IZ+e17N6Fxs18ktVsU9lUvI28kCkyOzmB5+dKk50uJEyU7u5pPt
7/JxPGY0ajZN/Z1fvlht63TKlsXyTSMHo4ZFNMjrUS+cjhYzuZPug94zRRtI
k30Ci0L8l+N7B3hO7m2xqHdtkijWD/snU8r7ff/tn8Tn54x9sw/mjvSvCmxF
/8DbNdd+HJarx/4JXPKGSPXDhdWY34DrKCcLyi9txvcCwE3OKGgSHLWYx4CT
/UHvHiypxvcCwMeW7d+rWlmN7cLvQwXrBly8mHHCfl2OGenrpQIeY5zAeSzJ
q7MOFmKcwL9lse3VGqvEOIGLrOv5cdatFOMErvfWIN3IrRDjBJ569uygv28R
xgnc60/GJ/81tRgnfC/26Odt3avVWRgP8LCxG9zNi/MxHuCqal+GF23PwPqB
77rJf6JFoxTbC3n+z4Zg+8SDzVgev8veO3FSyLIL+0+2hGs756tmoulTWte2
H53IYd45aTzS4OLZhfMI7NcVdI1jT1Rqw/kC+lVJGuvRf/0K2gvcytQp5N++
X1if/LjB61D8dx6fOMO50+Q5c37Efb9y5tL/6rlR8Ong9N9xDeUtk+dZSUcx
OaxzBubzOlXMZc6nUE9dHl/ev98Fn8DfGYhlm/8PDn5mavolO69krn/UVTce
N2Z7TXhoPjW77dqG65bxKFd7GccWwt/ITnF/VzvmASg/eEPPf9/KZ8hhHUWe
uphf8ZfDuqJIpK7t6N926fA/836S1YbXEfdpO/JaLJOox34I8XsXe9H3h0O+
kmldtT3C6iexKe/yQUW9p8iXLTx8UXLBFMF67mmankMD9geof3D2iV6rkA5c
97Y3LbRokTxMZKS8S2jfyeSw3vNV9I/14+nE6wXfiRhetnxzKaUTfxf6lZfM
Fy+dQua6Eeq/JO8VsWlLB+ZtiId2Y8NW8YIW5vsU04JACRlWsku98ZT/pjbk
ML+7XvSU15Jqxnhgn//ZxjVli9OY6zHc7z0/7LlH1xOsJ8vYrr1HagFZzmJj
/MC8jlk/Yx7MUf/VcnxOFdYP+/8XPJE+9zPkCc4v0B+WX46RUbjWgRzWvVNH
+xpGeDrwur/gi7k4m2WKOLK8cC3voQb8XVg/W91eFZjAzfQM318Y+F3N9fu7
PoT8A95G5dPrN3fXo2d4j3m9PcFbbroexzX0B/J3zMXzB5njHfpPEtfODcs6
nzHfIzDWS5UfvK4vX870DN/FbFql71Kn0IieYf/zDz3j8YjdxVgPrB/qJMZu
xrJWYfww7m55twkuLGfWD999iA6qlgxHMve9g4fy2N/Dh4KbsH4+j0MD4oWC
5CaZkPXxTsz3j/C+rLBQf7nrxnzMD5CfO66/7BMWrWA+l6g8eFrfn58cON65
yqTxMa7zC4dHd5X97VdjxvzCHLb1yOd+O6T9e3ouOZJuz5ViUY0eYJ4qezf5
8Id7I+ar+OvNDav+rrelSu1z30w1I68RCS7X/rt+1rMT8VVgZ95fbIxl27Dq
b3+b6cWjf/8SMx6HpcUK2n/9PGDnb3aJZa5/oF20OK2vqm/Lsf50D7fRFyq8
5PPO3JOiUdXIKzONvh76u/7kbntcukaqEr8765yx7Rfr3/4Z6Hf+celP5jm0
CxnXPdzr86hhYguejwF897TP5bvXGvC8C+BGc2/zPtCvwu+AgMvkLHUfkGae
owtcUO/gmNK9ajyPArgK51F6/fCdIPC0vBF6PPBd/MuyV7tYfP+un7MkgprH
mN/TAR8Y4Q+9tr4W4wde1rMlYmNdBcYPnFtys97RlUUYJ3BeQ3lWVecSjBN4
0KFt9HogTuD7q6dD/v0uxInnDNjJqfs1lmKcwHPUiLGOrjKME/irPaze5qn5
+P048LTobfX39dMxfuAqfyQ4WWIf4fdNwLebbKimncrB6wLcso2gc/hOE/jm
k9vp9YMH4M715TG31mWiB+Arn7HT4wQPwEN0ZejtAg9a8aNLWMqWk0Nnd19+
+jQTPQAvpLmWOgplowfges9eqEwfeIjf9QNvaDxkrcaXgn6A35US5bLfk4h+
gNeEXj4aO5mEfoBXj6j7qEnfw+/pgAeuuz6YcPshegPe9JkqD99fA2cLo+oH
n8DVVlPxgE/gvU+p+MEncNVuqr1wPgDwNX6UN/AM3LKA8gaeZcr+LGDxlSR3
fEu6veNICnoGbns769KnxanoGfgFh186H3YnoGfgst6DicnxMegZuLxMYpCx
YiR6Bp6mXrh7QvgaegZuILo48MOpm+gZ+CtXwcaaIwnoGThNjCoPnoGLaFD1
g2fgc9dS8YBn4PFHqfjBM/CHB6j2gmfgXd8pb+AZeFRuNt0bnjP/aoKThVxN
0hzH7ETLYtAz8JS3mb4LHjHPgwU+ZSK4wqMignn+PIOfnc3W+rQ3lHn+PIPb
XImfcbYhkHn+PIOTdp6bnX4HMc+fZ/AVRh2Cq3KuMM+fZ/Cv6tz+8d0RzPPn
GfwZozyeP8/gY/ZU/Xj+PIO7hlPx4PnzDM46l4ofz59ncPmtVHvx/HkG33SI
8obnzzO4R34G3Rt4Hg07Oz7dJ0fWyAdc/CFwFj0D11e4u4TH9hx6Bn5WuOSu
tsVx9Aw86XTU9fxGD/QM/N0lDocpETf0DNxbO3aV/Fd39AzcLPPth9dW3ugZ
uFCKhPCbQ8fRM/D1WVR58Az8vA5VP3gG7nyFigc8Y3t9qfjBM3AuEaq94Bl4
qwLlDTwDT12cSvcGnj8tY/81XapAxlmJpcnt8kTPwEm34ls3m73QM/AeidPP
pStc0DNwu8K37J+U7NEzcN7+0NHpwH3oGfiJ8rzljQL70TNwy5diqUoajugZ
eMcfFoXhThf0DNy7jyoPnoEXVVD1g2fgl95Q8YBn4OrFVPzgGfjdlVR7wTPw
V3sob+AZuNT6Iro38Pzqof+36ZtKpFOqkP2jaHv0DFzbSqaLnTiAnoHfGD3e
R16zQc/AyRmeL7be3ImegW9t43iad94MPQMfVuwpztLajp6Bd6lYhz0SsULP
wI8lpNbuTLBBz8BXq1HlwTPwU8pU/eAZuHAHFQ94Bm7HQcUPnoFn/KLaC54x
/ruUN/AMXGyOLN0beO4gOEamz6iQbku8Itue70TPwGu0DRbfur8LPQPv7Tc7
4rDVFD0Df+pWt2jjXAP0DFxXq7D8w3lt9Ax80ujRbjkPXfQMfO+Y4qMnM7ag
Z+BJ812P9lqaomfgleNUefAMvMSEqh88A9+iTcUDnpF7UPGDZ+BiA1R7wTNw
JWHKG3gGbvfUkO4NPNc9vfBx2lqN/LJIdO5uEQP0DNzg4odtXiJG6Bn4RIRc
iuyczegZeBeL80duXw30DNw6rP3X5SBV9Ax81O85bf/tdegZ+Lo717KFfpPo
Gbh3wM2HUvyb0TPwEUZ58Az84XmqfvAM3OcKFQ94Bk5jp+IHz8APRVLtBc/A
BxdT3sAzcIEr7+newHOpNdfbaUKdXLR4FpuygwZ6Bv46/KLZ3fCN6Bl41tbk
Ez21yugZ+JS0q73KH1n0DLy6SbK/NmIVegaecnjAPfilNHoGHrzQ56nHYQX0
DNxUae5dnw5l9AzckY8qD56B3/Wk6gfPwCVbqHjAM/A/slT84Bm4sinVXvAM
fIUg5Q08A98XEUj3Bp6zPge9+vf+V8RmzHBGliz6BN512PnwmdCV6BN4erSP
0HSRKPoEHmXjb3L+thD6BO7aHX4uT0QEfQK3mvn+k+rnFczzahh87Y2BZR3R
K9EncAMOqjz4BP6wh6offAKX20/FAz6B68dS8YNP4Mc9qfaCT+CWtpQf8Al8
d05ZmImFHGFjlbitJ+cTPmdIKqlKMcxrI9jutFfmuHxEHmCycLOIXjOR9H2m
Gk38PXLz7l9fXno3ELqE6j2XngHk7Z4BaSt7GomPQQdF9Gn9yHXs/BubslsI
y82RXCwsvcjF9t/3O+TaStygf+f8DPnBLBvhtl9NRL/H7k6Xnlbk6Z6J35Zq
NxCGfCeP6dMakHMmaoy9n/mUaNukqZPrUoF8LIzM8OptJXL6uSUNaFnIfWzy
pex+dhBZU/kTMvrnkJelPU2MGurEc8zg+cZDx7RNU7NqCHnGOT/AD+loPWiS
riTaGOdZAV9V7NRn5llJHGGcSwY8WXDzjObrNUQO4xww4DkjAv03LarxHCfg
QvlPHEfqKvB8GCxfV7go9lwVwc447ws4/8SDr+6v6gh+xrlDwN0z+XS3GDQT
jYzzi4C3vz4Q2x7UQhTFr9vdk/Men59Ebl5VcqCggNg75NSU4/IW+cn0hfuc
1QsIFrXrmjTxN8gvZ0mZLLtXSvA0lguzsLQjt5yrFaLanE+k1hhwuPY0IRdp
0sjYnFRIyP+a39aTU4U8ZMGDa/EPHxMe9Oeq+ch37T1P7NtVTagltNoVusQi
31ijLq7dWoPnhuHzkE3+eyOr0/GcGeCOR8Zu+3lm4rk6wJfejMl4b/8Iz1sD
Xnz5dXZGZjYh8PapXU/OG7zf18pLcf4cmkyE3XtpzcJSg3zkE49nu0oqsTZL
d1dvTjHy9u+7NU8+SSeClye9detJRu7uIR72e2UWnsMG97OjnV/m2q1MJDYx
zlMC7j92JVw3N4WYPObGzcqSjvdrOUGq08ffxBDWjHEN9xEfrcZGvLhOEqyM
cQ28efbzGUVuXjiugWvsi2tt1HIndBjjGvhggJ2aSpI78YExroHXXnLmvbn2
CLGTMa6BF804xNmzwYe4zhjXwDkP8bF4iXgQfYxxDdx9npfejzw3QpcxroEf
cpiccBL0IJ4yxjXwvisnNmnlHCUeMMY18HDeg++tSF/CnTGugZd1yb6zFDpH
hDDGNaz/Xas67q27epBYyxjXwPNS20RtJ2yJFsa4Bm71fuTR/eO2eN4g8Lnd
TVf2P3XA8/2AT9fMUb9x3p4YZYxr4JdLdh5YttKW8GaMa+COP292Bz7eT0xe
p8Y18KSllxRe2DoR8xjjGrib7wOL6sjDRAJjXANXCK91/qXhRRQyxjWsw8cH
BDI0S/7eXzDGNfB42eNss0zNiWlValwDNxHVFxU6aEHMZYxrvK95fiDIwcec
SGaMa+BhP2zGnjhsJ9YwxjVwtjDjy2FsVoQzY1wDt9yY9sd3wJaYxxjXwJ92
nF+8YbcD8YExrmF9yzMi3WkkrUMEM8Y18AOZS48XT+oThxjjGvjN7jaVkDm6
hCVjXAMXNj/VEBtrTNQzzkUEPuVjsS5expwoYZwHCFzm663qHz4WxGJGHsD1
6tblN3eErycuMvIAcJvft2Z6KhDEakYeAG6SzJdocESb8GLkAeApE167bl01
IDYz8gCuu7q9eauKVYjVjDwA3IZVefmVHA0iZf/GwhyXYZy/7p4x+sH2poPQ
f+gmSxNnzu9jr6h58NNY/C2Xng/Iy3+ov7da/pRYPShb4dLznDmPK1Lz9UyB
uXo9Ocz3EUWq1PwI6zHgVWYz+ZqkO3E9Btyd7X3L461tuB4DPrNVIfN94VNc
dwHnWKzyealuE667gGtUpwV7CLXi+grXFSMUh3UU8LyhT09P7GjAdRRwbsbv
wjoK/ayj4oT1EnAFg4v09y/HGOc3wry5z/kgfd4UYpynCvzTA2qeLWacjwpc
MbBHQ7KzjrBmnHcK/EcVNY/D+WbA9a7/MhAyrsfz4oCXMM7Hg3NHgYcKUOsK
OMcPeOljah0C8wvw1aWK2aKLmwiS0a+As0/96QyTaSEU2DTm6NMGcZ6tMnb+
E3T9MdFu7HJaXP8Dcs77G+nzeIEca1eOy2vm+x1nYrN6TTmR99suUlz/JXIW
fq35qXsqiImwJyd7crqZ5RNW09cP5MrV+2niHcjT3y+grzdkGeMIuNz8RYei
D1XhfAr8aESQwqeLNcQMRr+FdS8P68uyKkM5opTH4+X0NPM+4phkSplttize
rwE/IvuYvk7+wphngWdJUeXHGPMLcAHjF/T6YVyAzyvJnQ5xL5ux/wOfc/Ra
4ZHQarwfAc52V5rz64MKvL8AHs84/xDuI4B7j3x/8UmiCvs/8Gf3qHrgvgDf
39373/GAt8PKflb1I8UYD/DPR36FRCXlYzzAjdapiAa3V2A8wG+krR7zSyzE
eIALmP2h1wPxAJ8f56N4rPIJ/i6Muz5pavxCeeC+XlSegfOEgc9+rmos6NiI
59wClzF+5yXzh3keL3C7KWV6noF1I3Cz+qgY28QGPD8WeLPQNTqH9S3w0+EP
r/IdasDzY4GbNmVde1zfiedVAj9WtbYg9HAbnq8IvLWP4lAerlek36CI/v4G
LA881YfisG6HepZkblO0nGrA9TPm+ftHTvvu6iAu6bTy6dOYnqM9qPsp7+gb
X//ti8B20ah2Jfg1Zrn0vEKu9OK12e30NuKdaUNvjksf8/7r7KzLv3+04XgH
bssoD/0H+HPvBfMSONoJ17NXUsX1mddlZ1796+KSRswDwB3i1ki/HWnAdTvO
dzp28ZqWjUSGwI+wnpwW5P7PqftTv5IQfX0as/y+LMrPBGNcA1cpPpy407mT
CGHkE+B7B3fvDSjpxHM1wb8s4/zS/4v/X3kbri/0f73QFrtRqQr0DLxrA5Un
gzujr4jrM/mamqWh+cUV6B/46vUU///FCeUJWuuzsqQKjBP4uo8tdA73azge
17/9UNDXiPMv3sdJWd5qcXhMBN6Y3EITf4FctHM4/UBhOfZb4PkDSg2VwhU4
v0Oct6JF1Nrn1+F9FpQX1JtVsliyBMsDfxC/i/67xYx8DnGe2bLd98TWTvQG
fNKX6p8G7+e4i+uP4O+uG6Pmu0+M88+BJ+ZR8yOcjwp8eyw1L3cW32bVp41g
PBbW9em5ATXEUa5nXuL6Q8iTF3P+srpTRQhu5/zwb98d8B+z7S4uv1lGNCrb
qOjTupDzDVDt3cc4xx7uQ+W7Lvge8Skj2BnnugNXtKh74mlTTAw7dYvTxJnv
61W+3y4jK7KIMPr5F0PM9+nHXQdNizIIecb8ju+vC9VW7Ne+T7Qx5nfgB6eN
6n+uSCaOMPID8Pfvr3DuqErEeR/4dy6TdVrb0jAPAI8XuSh17cwDnPfx/XjV
Cr+BmFSCYIx34D1PRY7dvZqE4xd40e+NcSnGSbgeg/tiO/cn8WMdd3A9BnyZ
372Xz1OTcT0GXN+TOBZ89Raux4DnOYj07PwRTbAyzlsGnrnhxx61U5FEIuP8
eeCW3gW51zSiCW3G+g3v09W+62WuisfxBfxatXwN15wEXL8B//x28RqjvTdw
/QY8WdopcEFbFJ4zjO/fN7qZXe+LxHPggQtaWxI2Mtdx3Q7PB3x7vd/lhF7H
+wXg3rs+hbebxeD9AvAv9zgvfrWMwPsF4DGTSufunAslQhnzCPDkL+tPTX0L
JNbSz8NivgcPGH34cE5YMNHyQmn8334n4Nvic/b9+y77PSOPAW96t1rD9lYE
Ic24H8HnG+yqdl1OV3C+AJ7H0VU/1BKE+R/43ngX8zuSF4lh6/tD4vp1yAXN
VnC03L9EHLnkkU8Tf8yMx0bqR/Haq0QRI5/Ac4N5m1lKUq3PYj4BbrcjfuJj
0DFCj5FP4L57eRnf664hT8wn+H72yyOSJckd8zDwh9el2CpnOhOujDyD9+8a
Y1175h4i2hl5Bu6LT1pUShw95UD4MPIM8DHbQYPDxvsJAUaeAX7FTohbq9GK
uMWYX4AnBRipi57YSwQw8jbwkp/2H8gPe4kGRl4C/tvw6xrDMQvChpGX4L7Y
XVT4/RmeXQQbIy8BLw1wa42e3E4kMf5+BPDRw2PRqhe3ErqM9RvwnJ5Ht2Iu
6BEyjPkROBv7qaKtPluJOMY8AnzG7OCIz/bbiDeMv8sA/OjVJzT1Y0aEOGP9
Bpw7idRraNAhhhh5Eu671T3DZ8qmGBKXGHkSuCyHxgIiS4+QY+RJfH8Usyh6
/NEmzJPAr7PyxqRarCe8GHkS+Pcu0vbjLDUij5EngQ/8en+k65Emkc3Ik8B/
qWz9fMhKixhj5EngueVea5ezkoQGI08CX6nhKjVHah1xjpEn8T3dZVndH4/U
iKOMPAnPDTa57VY00dpILGHkSeB5YSqHDD3WE0WMPAk8dHr5oQOvlYi9jDwJ
PLP+0rKdCrIECyNPAicNFZ+s+rgK8yRwqZ9NLoLSMoQWI08Cj/v59I7/iALR
yMiTwK1Ms5rtLZSJBYw8CTy9lbVFul6eMGfkSeBqv54FSwdJE9GMPAn8gjyH
VOru1UQ+I08CTziorjXfXo5IZuRDuI+zlhC90q8mS+gx8iHwpJZ5YdICK4lB
Rj4EvoW1Wag5SJQIYeRD4DM8NAjBZiFClpEPgRt62A2HVosQTYx8CPyWm7fs
v+8ZBxj5EPhPxe0vsixXEqsY+RD4q/zTKsaxKwhnRj4Erl3Xc0X8x1LiESMf
AmeJaDN+wyVMfGDkQ+Cn13dMmiqIER6MfAhc54HOmlucUpjPYR0luGgf/b0M
5HPgNXrUexzIt8DrJnnp748g3wJfL0C9b4J5FtZX2jnU+w6Y74ALGFDvWWAd
Ausl/o5N9PcLsE4APporRX9/Ae+bgJudS41uePoY+yfU7z9EvX95O2y75t/3
FBDn4V2S1sV87UT9PieWf99TALdSr1BWE2d+nwjc5Lohx6K/903HZEKJf/uE
gXecNrjdlP0U9wnj+y8NuRfOf7356s/fMCnRxXx+NcyqsOz9U2KgbXWUmwTz
/mV4TLC9aFMjsYPTkmi0rWHef82ufsAz3Uyo5D8w7zMoY66HVUoc+me1E0bj
X/b9ix/aW8Wd7udfWEO8ltOsmZpmvs/KFVEMVnxWSVxQPX/o33cQwOW356Vw
/qwghNd00Pc/A+eIMpZM+OvtsaJFRwcb830WawXXGbfd1YRnpO1+ySXtzH3F
ATrGlyYqiIKr4u7hf9sF3LYsKFj+cSXx80aGzJNdNczr7ly9u/BSDcFnHmT5
b76A61gwY6fJ9rWFxO+G2fTvNYCPRN+3UfvbH16Gvd2QwsZ8D5XMu4pPtiWf
iHXe0FC3kNlPalnqN/kvKySEy9nYAzbUMJ8vsdgdCY8qY557wFhv3yoJVNyT
ko7fLwP/7bE4UPtCBvGdr6QvjI35Xqmf98/aVLtHxOa3pl2bxWqQv1c7vFqK
nXnuOu5TVe7QOceZTDj0So7wsTD3wTa9zB1bFnqPOMSZeJ99JvN9EzGVTWYr
phIyPPZFZ4TLkHNLSenm2KYTLcWdLeGW6cj97Xr4kz9kEruK207NZmHu/7wd
Tahc+3CT+HJm3a8vM5jvoe4kRGxLk0gkLPI7/WUU0pHvvvPN+kR4CmF0w5f+
XTaso+K5b5v9W9e9yupUfcLFfD91g2tLy5v+GPyuHNZRdadmz08cPInflQOf
LlW61rvMG78rx/dEtqHB5paH8boA3xvazS7A4Y4+gVePvrt0Y6UHEWvh+XAj
C/O91TcDE7+aZm9CJ/QKYcPOfG+lXS09O4j0Ic4yxiNw0cg5FqOvPQjOuL7A
2/LtyNXzjpj+UHMnVDPfnj2j2oz8nEL50jt97kTTCVsLTu8a5PGkY03NlBch
tm1hS8HxMuY+wAT1ONWiE0Tm086ZMhPpyBvs1GeMypxFP7A+NIna5S3n4Yh+
gAdIrxDrz9+PfoCH7D3B38Vqi36A13K+fPtgux1xaZ0oocTCfJ/Ftz3kfUOG
I45r4JGz5mxMD7THcQ3cc/iUYcwOW8L7dJfh87/jGrjo1DmJs59scVwjr63S
4gs8QAyUvZ+zZn8Z8qFZ9b1/NrkR6+s786rb0pn7A42W9TkeZp7zDOvShd3a
Q14iO7C9uH/PauLAFhZzbC/wiom7pifP7yB8lzQ2rWJh7q+LjHXbsyXKiuhj
5A3gM8VeaIgfNSey9OsXKfM1Iw9odPPT/WNOLGXkDeDT91tmcfBaEilyRTpx
hmXMfXr+lb0S9vuI8urOQzb30pEHnjyXwZNtj/HDenXD4GLhn6w6GD/w2cWs
bBO5eoTn+LG9y1iY+9Ze3C26ynVmC+Yf4OanIsKfceli/gH+SeWBw4obRoRT
/OWz85TKkC+oiV9du8qMMCjvFBk7l87cp2fy88/WP8xzdWCdmf3svVP2iDrm
K+BbC/zDvitrEs6MfAVcY69T1FlZAvMVcN/ahe/bv2wmWhn5Cvgni9cZPwkD
zFewfvv4urj020MFzFfAW988/pVdqELsYuQrXJdGFvB9DdLAfAXrHHuRNJF/
6y44bwTy/5EefZ/Dq2owXwF3nWg6/5uT+XdnIJ/Xm4d4Dc8uw/LAfVRT0nv9
C7E85OFthtm6p1mysDzwd9x+x88NpuN4B25xsWOZXv1d7P/Ax5vLHdqv3sb+
AzxDSWliZ1UiccrY6+Smxa+Q94/6FTm7PSTse6rXZK/uRS47FjDpPSuNULg7
Qdz8m/eAc/l+b3rNm0LIjG/5cFqkHbnOM8XX1RJJOJ8Cl5P+5BZUk4Tthfli
9f7bTUvSU7C9wEXHPzso1idie4HHaP840Pb2BrYXuMYHDb6xzGvM8yEZ/K2d
9ovz5ZHYP4GvCnk675ZGNLHonMahDKFXyDszDu+/tzWBWB8bse25Ui/y3vot
+/Ztjider7+6z1u+C7lrxrv+qZAYwlTRfHXOmnbkn5aMuO4RiML1DPD7v1ZF
N49GEbPybo1vVaxBXrJTeNPLXXHoB+ZHibU2WvPZYtEPzps/Zbbvt4xEP8DV
D29adlTzCvoB3hVoWZVzKhj9AFdJU/LsDLiIfoDL8NI4Hz0IIdJyZlguF32F
/I2O4dOCuxEEz25b7+mNvch5aHE+r0xoxJVGGT/jDV3If87JTF+VHkr4HLJw
HlZvR65rxM3OWXOR6C6Zw2f1d34EHmaw7on1YBCuY4GzLCqJvx1/GdexwNkk
fKRWPrnKPB+PMT8S8TsCU6zPEstOmD0+N5P5fGbp5qF3ny2PY3mYR66oj/mw
JXqiZ9yXnsCp+ifRnch9KJT+jYv5fCZv935lw1wXYiB2T4k2N/P5jFm8sraR
mhPWD/l8p2rUl9i39lg/8Kwj0SO7HGyZ55sx+IUNpIZyoxVhMvDmhu085vOZ
mPaNs34E2RAFu6XfOPH3MucplUiBabk9RFtA/cSXucznM/tDDVrie3ZiPJC3
rx/XJjSkLDAe4NfGjtf+ljTHeIBHzubs59u2BfsV8IalJjciLugR7wTSQlt5
XyGfZ33rVtl6UyJM6M+sy6K9yJseSzut5d9KnBOwE6kR7EJuUCd11EnWgOCs
MEzW5WE+n+m/6Bwp7a+D8UP+7zuQIffR2QDjBx4tYDJq80Eb4wduWsRyq2qQ
xPiBy733qW25qs48X4vBsyRbfn2apYZ5Enisg8wy1c9amCeBT2cINppGamKe
BB7CmyyR76+BeRLrHwnTHghXI2IYeRK4OCuXrZPlOmwvzFMsAzV5Odka2F7g
o82fBhPTVLG9+HymtHfpmKzC/xvcvzDxNlVWy/IVOnD/wsQnxq1YtcdGC14O
wNfrdpvsUNbWhZeTMPGtcjc1pywzhZeTMPFzlgrnmaSM4eUkfD1wXs7Mmgd6
8HISJm7PGyLNulILXk7CxLlOHNn2dpO2PRu0nISJy0zuNL2iZAgPB1h9zXfq
wH+vUk14OMDHNzgTOUPKlOHhABM/sYld/88BOXg4wMQTJoesuV0hAw8HmHhv
Xrz6ZE4FeHkIE7f9LTD5UZI6vDyErwf+esBcbZGK/QRoeQgT1xFZGjdjoQK8
PISJq+r2P154RAZeHsLEA/bpbbYTlrMPhZaH8HGk/VLlu7co2ZtCy0OYuKh4
41z5fRrw80Ng/X37efPfVgUgzheC9aPlCpgZxdguws+LgIlr57vvkBU/B99/
DRPvjnHwPrTvFPz8BJj4HvdXJ5RFEOdmw/f52mSEKMw/YO8C7U/BxMUDNLtb
Lh201/X+15yvipjnOtw3dd62tr1w8+HziZoJq/zuIc4pgrWjFhWl6Tq92QZ3
J0x8xq0Szd9vt8HPPYCJn2/YfNH77Xq4+TDxoKtvpHyZd8PDBxaex4J1dych
nfcCE59VesUtFijeOf+d2qyMDfBwuDQ9xJ7j/wX7Wzsf7Zl2bAPc/bWxZ09/
fn8cbg4sXkR4TGpDsxHnM8DE55sePvs1+4y9KzTcYOLsGW/PZRZcsrd+mLFj
uxBiHvPwwle/ZJgQ53XA3OMMPQcAph7mniUHRWy2nDsMD0/4OmQHSZuqdafg
+9nh8XJzlv3T6r1w9TDxT3sNWRbeOWgPAOqP6G8=
       "], {{{
          EdgeForm[], 
          Directive[Lighting -> Automatic, 
           RGBColor[1, 0, 0], 
           Opacity[0.5]], 
          GraphicsGroup3DBox[
           TagBox[{
             Polygon3DBox[CompressedData["
1:eJxFmgf8jtX7x5/7OefcMkpmKqJEJat+VFQaSiElVNJC20ykVGiIShtp70GF
dqK9l6KhPUSbtPf4vz+/z/m/fq+Xy/W5z3Oe+3s/5z7nGp/r2nTo6H6jqpVK
5cFQqfCvsjX/rUa3QT/PByeDq+hXkIngGujnkPHgAv0kMgb8V1GpvAQ+DZzQ
TyAngP9k/GXw6eAS/SxyUkU3rVSeQk4E/s2cp8Fjwf+AZ4C7g18FXwreHfwK
+Arw3uA3wFeCe4LfBF8F7gV+C/woeBT4N/Az4HHgf8H3gIeAV4Pngg8GrwIv
BB8H/hH8GHg0+Hfwcfz+iN4V/RjShvFTY6VyCnM2Bs/hsycYbweeyPgArjsh
33D9H/QqrQNyJHP+Qu+Abs14iTTj+litN3gX9CykJfgY9GLuP4LPf+F6EXg4
+GfwEvAk8DroR5i3OXg8f3czPvsX3BB5hM9Gon9l7HJkFtKY66OY/w+6q54X
WQneFD2H+QPBK5l3Jrgb+Hnwuny2BHwQY3XBr4EPBq8DfhHcD1wH/Ar4QHAt
8MvgAXqnPFMD8PHomoy/BO7PeA3wC+D9waX2FrgvOIGfA+8Hbgr+AHwMeEPw
e1o/rTf4ffDR4E3AH4GPA68PXgoeBG4O/lh/FxzBz4L3Ba8HfhU8EHwT0g/8
Ib+xIS9nMjqh/+JZdwR/jz4K3RP5gnm90b2QL8F7ovdAPtN+Yt4w8K/o+nqH
jL3E3zmravwCY3sjeyGf6wwwryv4O3R39O55f+yM3gn5FLwdepPCZ28496mH
vprrJ/U39HvRBxSe923+7hofo0p/cL+893bV8xR+xy14pk/Qw/RuGVsLbsvY
QPAP4O+RHuAfK/5d7/I3tkd/g34f6c/c3mWl8g54O8YbsVZvgjuCn9a7BTcH
LwKfWvX4Iu53Atd10fuhG/Cdc8Hro5czvxdjA7jnW+BtmP+l/mbws2+l5+X6
dZ0P9EZ5/xzAveuDnwL3Ad8cfNZORr/BvB7oXtxzBLqW3p/2I+MtmL8CPYmx
fZBftIdk5LTu2r98timXi8FruO+14C3RK5BLwU3RnyGztJbob5BrwK3RHyEX
gTdEv4lMAddFf41cDW6F/hS5DNwMvRKZAd4EvQqZCW6OPjf5LOtMv8rz7Izu
x29ZCt6C8Ue5nsC8DuCHee5ljG+p94VeovMP/hRdj3lPgvdh7vHgpH0m28Vn
TRh/Fj2dsTO0b7l+nOv1dU/mjEMaMz4QfT7f30Hvl+sp4G31DOAGhfHLzJnO
eBfwM4x1RJogO2ottK7o15lzDnP+A36Msbu4bo8eix6OrKOzgb4Y+Yk526Kv
QX6W7UTvz+e/g79Gtgf/if4DmQD+Df0VcmLw2RuA7hz8bjuhzw4+r5ujr5TP
QFrpWYOfZ7LWj7GaSEutez5fOmeLo8/dE+jxweejA7pj8PnYDL1N8JluiX40
2zrZvO2Cn3dL9OmFf5dsSDOuP9R+Zj2WIWeC66DPqNqnPChfxpyt0CPR85A6
4N7oUci62rvo0ch64D6yncHrfA5/9zXuMxlcS741+L2cxXhbnTmkLddNGH8X
PZQ5G4DfAQ8BNwa/DR4Mfhe5Sr8L/SFyHXgL9DvIlfrt6KXIJeCN0K8iF+ve
6BeR88EN0C8g54Hro99GrpCv0ZktvA+78TcfyXtJeyokn88oZ5m8dgV6V87A
aXxvM/DO4BNl+8HdwCfJ3oM/Rl8vu4HesbTd3JjxncBjwM3A+4EV4DQF/4x+
kPm7oH9FFoJ3Q69FFoC7oL9C7tA+RK9G5sk2o/9BHgPvrbOLDAB/xLNeBu4P
/gD8uN4ruCb6S2Su9jb6C2QOeBv058jt4I7o35CHwbuj/0YeBe+F/lM+Xj4H
/TuyCNwd/QlyA7gN+hfkIdl79LfIfPAO6O+Qu8Fdq/ZJssk6Jzq3u+U1fzXY
nuvMNyn9nUNZn41Lr8sR4A1Lr9dh4Kaln3UweDOwAsVjwBuUXrtDwM1KP+sQ
8Ealn+9w8Dql98c+snOl/f1x4LXIdbIR6O+Q68Gd0N8jN4A7630ht8rWoH9F
btd7Rm/Kff4FHw3+EbkZvD36J+QW2S9089JreiS4Ren3dxS4Ruk92jvZTvXO
dqsn40cohuDs7AUeFGzXeoDP07kB7wmeBm4Erlf6XR7AffYAH8D8hrK54EmM
t2R8lj7n/h/rLJZ+fwMYb1B6fxwEblz6/Q0CNyy9/waCa5c+P/uBa5U+e/uC
65Q+k33B9UvvrQPBdUufh/7gdUuf5/3Bb6DP5hnWQ1+uueBPeJ5r9G7Bnxf2
DTqbI6NjHtnhmsgh4EHZb8peytfMV2wTbDsXKPZGRiO1C59X+fTFip+RY7Ov
ObpwXCWbeD3fPQ18XXBMpNhVNvT56Lj6BPRz8v3g0dFxl2IVbbunuW6EHo5e
N/lvrod+JjrOHYH+Mdpua45shvz7XYXfiWKbJ8EzkRnI1MJ7+QlUr6pjs+/A
UXYh+BluCI6p1npqZQfwxshGSCMGljN2BN9tCH4LfDh4z+AY/0J0d6Qp+FT0
oYVzig253jE4Zj8vxzA1CucRr0fnCKejR6CHI1X5Q64LdC1+7xjFWIX9hGyh
4oR7wbMLx6Wa1zf7yjoV28IW6DsZe5H7bAIeG33+jgB/WfjMDZHP1T2Dz8Rh
6PurzqGUl91bdb6mXO+BqvM45Vb3VZ27KY+7SHsW/A74AnAf8HJwh8JnqAfX
l2hvot/j+mrZHvBn4GtlM+Q3wRdrj4PfBV+ovQ9+G/xg1bmnAl/Zrz0rtmeK
L3Qu9+D6oarzVuWnd1edn/7BZw+DT9V7RN9ZdZ6l3OqOqvOsn8Dtcqyza8U2
5nF0T9kjxpoXjkPmV50nKsf8JXpM6/lC9Lseg56t8w1eofin6rxMOd1t4GPA
3xW2eYPBX4EXVJ0vK/ecV3UOqzxO9uwo8LeF7dyR4DWFbeGx4O8L28ijwWvB
N4KHgr8Bvw4+C7wu+i3kHPD66OXIVHA99Jro2G1K9BnfIp/zr6J99CT0yujz
flJ0rKnPx6Fry96y9n1Ln+NNC5/lBnkdZQtWR8eTZ0bHL20Kx6+aI3/0UmHb
2Ql8W/A71LvsrHNVOP7Tuv/NdYvC8dmowmdDOXNd+QXFjDzD2MJnQ7HU1Kr3
wpLCsbL+5inR52/zfAanoM9GWoNXRd+vDvcbV/XYPYXjE839ITpGPUV7Njhn
PBl8YnS+qHHFe69Fn9c/FEvy3bPymV0HuYnv7SO/wWdbMXdC5g2Uu63H9VTF
e+i5XJfJ9ke2ULG8clXZxy+iYzrZhzuC4/nW6BuD58heTc1noXNeZ70HxVxn
V72vXyycfyoPVdg1UbFBYU5gMlKDsRuzLdS47KFw9/w95YzKhWvke3TPc84M
9htaH+WgspuymYrn9yv82+RTlIvVqlj3yXhKMFbcrjh/38K26/f8fX1XvkB+
4Hrt0xxvK+7Wd5Wnn4WepPyC8YuCn1HP+ln+rrRi+aHBebM4rnOrtklLC/t2
2ZPX9E6C13kh+L3oWFpnRDHCMsYPrTpHrlc4Du/L+NayPdnuTsjP/xGfPYP+
AD0kOB8fHJxz98hrqLXRb9TvUdzRFf1s4bhjL/Ay8KHB5/Q5cBekGdJU543x
Nxk/jLkfRvsl/S2th3y53ofWUs+jvEnx9cTCvvjAwlyA/OW13Ofgwv5I+bGw
fK38tvy31lRn5YTif2dD+opgX38MUju/U71jxQyXBscP5wf78IH5/f2U76vz
MijP1x4QtyGOg3//PRM6G+IFOmWsMzI7OJ9Tntw+52jK1XTvA/P9L+H6yMJ7
QH5R/lH51IXZPshvbpCsGyfbmOML55l6Zv0W5ZI3aR5jM3XOknO+C5N98oj8
WcuMdeZbBa/xnODY57i8JsdkrFjoKj47sfC6KZYYVzie0D1G5XvqGcfm9VVs
pfm189qPyeOX8/2RhZ9NPl9Yfl9rOLQwlyT+SeugfPXWwvZEfKbuobWQnVR+
eVleo2noS7WfkccL2487g8cuyeOnVz2uz6clf1e80Dl5jmJg5fvC+q7OwkV5
78nY6PdVk3MyYa3xf7mc/K5vy75APJF4o6n5OeonP5/iPXF3uqdiRemL8/2f
KJzXHMR3Lyj8fX337fi/d/4z+LDCseX0zBuIP1D8dXjh2Ej7Qb6nbsXvaDDy
RsXxnOI62XHZ/KPyudB5HIKsAP8dHdd9Gz1+Uj6r4gDHo4dFv6vz8vsS56s9
dEveM9PzPvk6+v2IN5uT95XsvLhl3Ud2eGTmDW7Pe+r8vE++TY6ltk2O5WUH
xIkohpVNXlkxPyafqpxaHNTd3GNWMqckXz4jmSMSH6mc+t7gGHuGYsJgzupu
7tUk+TyezNyzk3m1mcncoHhv5eBnJvMilyhfC847uilfC473dtFzBseiu4J/
C45huoP/CI5/9pQfTuZzzuDek5P5mAvQvwTHUbspfwyOJ3cGP5RthWzGqzl+
Vhz9VDBv2YI5TwbHxpsm23rZfPGJ4jnFU4l/EIcl7uiBYN5ScdJVmc/UeisX
mZLMt12R7APkC/YI5k51xpQPviibxfjmyXZc9lwcq2y9bP7+4BeCub5WybHR
rhX78I2Sz4V++9RkbvXa5BpJd9ly2VjkEPBOjP8eHCvuAf4zOD7sofVU7Ks9
j/4LuUv7Hf0jcjO4vWLt4PjkAe79aXAMvw3fXRUch2tfrVQsI38K/oHv3ARu
h/4JuQXcAV0w5x49D/gD5ELwBvKbyAXgxuj3kOngRujvkRvBbdGB796nfQL+
LDinEFdQG7xYv4Xxquy73jX48+B8QRzCV8GcjDiBL4JzDfEJHwT7+vbgb4Jz
c3ELa4JjdXELBes7DNwT/HdwjL03+L3geLIteHVwHt0V/FdwPL+XbGAy93w1
+u3g+LYN+K3gusCW4K+DuSNxFB8G+/cO4PeDY4924DfBO+u8J9e0VNtSLrY8
eD9spbw+uF6zRXINTLWwQ4LjVMWro9CHRNdWxjHn0Oiay0nJdnFmtq0Tq7aZ
sp2donk/cRGyW12yTdumsB1UbCHboLxdNm7bPEdxSOdoLk5cUMdoLlE8xoLg
OOIG7eVobk0c0R7RnJU4me7RPJu4mu2iOS7xUe2i+UPxG2cl1wcuRbdXflUx
99Ihmp8Ul7JLNOcmnko5tGo6stfj8vPLhq+NHlPcPjT7y0LfL2xbFQ8rFtg+
23/lrMpdxR1MzHHt6ehTguOROwrbeq2HbPuQvCZaG/FHHfP7U61GNZtPK67F
qO5zWrDWuOJR4W55TvP8DH9ku61xhWaD82/RO1EdSM8vG90tmmMUd7cz+LaK
ubudovlGcXH7RnOew2Q/ornH4eA+0Vzi8eC+0XzjCPAB0fnvGHC/aE5yFLh/
NFc5GrwP+AHwseDe0fyq+L0B0XzpCeDDomt/48GHR9cQTwYPja4zngYeEl1P
PBU8OLqeOAF8VHT9cSL4wGiu5kTwkdF1vdOTOamWFdvl+wrneuLM7y9sx8SZ
bxLNS4s3axHNV4sfaxXNY4s3ax3Nb4ujWx88oWKesDn43Iq5uMbRHK+4uLrR
fIK4zUHRNcex4D2j+WTxk7cUPo+q884rnDur9vFcjvPPZu7R0XXMSfK5OY84
Lbr+p3xXteMe0byueNdrC+fZqudeU7h+0QX8TTLvIHsiDk55n+oja5L5Ptnw
LaNt7B3Kx0tz/f0Yvyu5Fn6J4o5oe34nuk20X7gLvXW0bZ8XHVPJjqi+1xZ8
K+Pz0dtG+5cF0TGE7IV4g5uS60bn6e8n15nO1VlPrhVNA/8n2h/djd48uh43
F70jcj/4fu3l5Hr/heDLwGOr5iLmJtezL5KNSa7xX6xnT+4hOF/PmNxDMF3n
I7mH4ALZreRa11TZv+TajN5LGV1bmYWO0f0PM9DvBteRdc8lyTVC/fZlyT7s
Hu3N5Fqg1uG15Nqhftc7yX7rIfDKZG5LNnxVMncmH/Fycr1Qa75COVTFv/f1
7GvvBb+R7LPv07tI9rUPgr9IrklsrTVGRlZdi5+enOP9o3MAHlF1Tfki8AlV
+4t5yT0Hl4LfTPblWvNPgvsltFbvJvvmheCPg/sHtJ5v5djiAfBnyfyd/NRs
5OSquY4rk/sntLe3Lt1nIBvSKLqWegN6s+j66e3ae6X7DGRztijdfyB71SA6
frhO76h03aUX4+tE19cuR9eM5r5mo9uW7gOQLWpXuqdBNq0Zn13OnNvQHUvz
ufKVHUrzuTrL4hrEI4g/aF+650D2p0l0jfhGdK1ojv0K/d3StbE+zNkouuZ7
s85F6dqbbGDT6JryreiNo2vBt6A3jK4X36TnYt74qjmrLUv3Usgm14nm8a5C
f5lci1JM8nUyv6/YZvvSdUfZVfFRytvFa+0QHY9pf17D9eSqeTnFsrKd4vq6
Rsdd2lddouMr7bftSvdnyD53Lt2TIfvcqHSd7GDdv3R/hmxy/ei47lr0NqVr
jYo91o3mHq/WeS9dm5QvqB1dQ78S3TA6Vrwe3TK65j5Hz1O6z0O+oGvp/gbZ
TPUuqda7UD6ZedOYfw36/eS6+MPRvL98uGrcnydz0G3yGoiXVH11YDS3o/mK
gdXDoF4GcUHiecYoLi7d7zIymU9TbU21aOW9isFVCxL3qGvVu9WjoPx2QjCP
pBi/O3MOju5zWBTdpyLfcTif7R4d3+oc/as4o2KbrB4JcWHT0NXoPiud017I
0xWfR8UbigFVv/ohmQveDr13dG+A7MN3fH58xbZxk9K1xqHMWRvcByX72TO6
10I2SnmW4jfVXhTfihMWNyx+UXm2amLap+plUk+T6hoKqNRnIX5Y/Ge9bAPE
vaqvSjyVfuvepe23epPUo6Sai7hO9S+oDqL8aZfS9RTl58Ny3NU5r6fip5Bj
I/W1/H9sdU9w/9N9wXmZYgBxrqqzK08WByPeT/UD9T6IW1O9Q3UPxXsHB9f9
xG/M13OV7tFS3i7eRfmXOG1x28p5FXuII1+dXM9QTiReWnyFeAtxR8qdVadS
z4M4GXFUimlVL1Dd4OHkfjvt28XJPXOyb0uDe97kKx9I7pOTnbk/uX9O9u2+
5D482b27k3vgZoIXJPeEyWctC84R5H8XJvfw6Qw+mNwnp3P3UHJ/nmzL/ORe
tMtk/5P7w5S3rkjuc1J++mlyjUd5ysfJPUDKo+9J7qWT3/wguXdH+/yj5F4W
5d0vJffHKMZ4qvB6at1fSe6PUYyxJDi3VWywKLm/UPbkkeR+RNmHF5P7dRTP
pOgeOf129REpL1E9V/0l4hxVc+xUurfslGQuWLykbLv6OsTJniEfmVw32l2+
Lrp3UesgHkMcvGqV8pniVNRvMrpqLlO9K61L97oNyz5We1J785XgPkbFGM8n
58OKbZ5NzoHl755Lzo1l6x5N7vmTT5QPX1lx794zyfUb+aynknuP5DueSK73
yHc8ntxrIt/0ZHINWD7o6eQ6kPzOvck9mvKbqueqb0r9U7cV5osvC+bYVUc8
J7jXZVXFPWyqj+hc36p1jbmuyX1uL8xla/5jyb0p8oPiYa7K9lk1DvWryY6J
U5qdz6m4XOVg56KvK8zlCou31P0vAF+cXOeokczjaaxP6RqcuLuayXWWMzNW
DUa8rHpFxB2Jv+nP/DuT+0H1ft9L5hRkz19I7utSPPxhcv+Z9ol43WPzmtyS
3J+q+Gppct+YfN9v0byweldUQ1H/n/bSnOS+Q9lh9Q2q9q1elH1L7xvV3FXr
UR1Hv+ur5L4B8QDLkzka2Wfl0ernFE8njvHUwrGc8nfVsmWnQun6qLiIP5Lr
juLZ/k2u3YpPK0rXdMWn/Z5cBxVXJuJcdVzxRX8n1yPFp8XS9VRxIKl0DVXc
yC/JtUxxIOKEZevm8gx/Jtcvxem1Kt3rqbzyt+Q6q7iplqV7NJUz/pVcTxXv
Vy1dVxZP9X81wUgl
              "]], 
             Polygon3DBox[CompressedData["
1:eJw1mnXcHbXWhc/MZF6gLW7FKbQUilPc3QoUd7i4XvTCxd3d3d3d3d3d3f3i
Dt/zsOb7I7+TlWTkTJK91147gzbabuVt616vN0rT6xV+N2x7vcv5nZ3Gyfp6
vTVoH7/q9Q6m3EvZgP7L6B9O/6T0X0b/kbTPQduetL0EXoH6UdQ/YOwh4FXo
/4K2uaj/i7ZLqc9G/yRcvzH4KvDc4CnAm4CvBs8DnhJ8NNeMCt6UexxL/QXK
8uAj6X+fsbODN6PvZ9rmoP4JZQPq59D/P/q3pdwJXgo8jPttBr4WPB94KvBn
jN8IfB74O/p+A/8HfIMfhf7tabub6jLgGcDbge8CLw2eHrw848fg+dPSdiO/
59D/BL+LgJ+gbz3wxdRnYfxEjH+YvvnBE/G7Lv2HU/r38h+Oo74p468Bz8v4
QYx/lbaVwMeCP6bvEsqHjF2LtnfpW9826rPSPzHjB4JPpv86+lYGjws+CjyA
8goTfArt21E/nXIL9V9o+4Trt+P6FRhfGL83fT/R9gN9l1FfucocHsz4iv49
q1zjtRfRdiB4GvBO3ONTn0v9fOqXMvbzkvXhOlmJ+5/N7x7gj10D1P+if3fw
zNSPYPxm/B4G3oZyEvWj/I/UR6EsQf1tytJceyr3v8i15HX0bU4ZQn14k3fb
FXwm9VMpO1b5z9dRaq6ZkH4X/UjeZzTwfrT/RttPvMthjF8L3KPMR30b56jK
PU6jfgJlK+qnUK6nPtj1SH05ygHU/839bufyxbn/tH15ps/ev8r3cT1vTH0p
yt7UJ2gzN1dRX4TxD/lcrh/I79q0vUwZCT6aaz/0XXnHucH3+//A+4PnAT8A
Pgv8CuNXBB/D+I/AJzb5lr7z+VXwP/+f+snU36EsAz6N8Re3WVPLgk+vs9am
AX/m/Rh/eZM5c+78D8e4VyjjuTcpV1Lfn9Kvl29yIPUrmvQdR7mH0nLPffg9
j/ZjqI/O++/C+Ed43m3glSiHg8cDj8732Bp8G3gx8FDwAYyfF/wg9zibvsMo
Z1Ifm7Y76DscfBZ4HPCd4MVK9v/vXD851x9H/3RN7NG39J0Gvpnxw8B30/4w
ZXrqK/K7WF++kd9q6m49nu5/pj5dtx5O5vobqA/lmmdL1rBr+Vvw9+BFStbD
r509PZr+Cxk/0OfR95P7kfrV9P9B3x4lz/edfLcjKedSH5+2fajfw/hJ/R78
LsT9BrR5t5ryDNd+7xqk/wru9yt934K3Bl8O/gV8rHuGsZPQtp/2jmu2d+12
10/tnFDflusW5f6ntLFr2rfn6F+b8iL1cd2H9O9M/yPglbj/rOD/gh8Frwye
DXy89p3rB9H2JNf+B/wQ9ZH0z0z/XuBnwGuD5wHvBH7Y7w+eBTxFm/+2IM9b
sC/2Z+sqa7hHfRfKY1RXYfxw+k/Qf9A/FW1P8bw9wU9TX4v+uek/SftP/2Da
DqV+fBPboQ2+mN9TabvJ+QUfSP3BJmNv1I9x/YnaZ9cDbQdQ353yJPU1uP+c
9O8Nfha8Dnhe8B7gp8BrgucC76Z/AK8OngP8g/sTfCX4N/rOp7xQxcY928Tn
6ft+6GW/fe37Ur+E8T8z9k/wf10v4Ib7rULbMeCJwWOC/6B/Z/BN4Br8sT4Y
fDb4G8au6B5yPsED+mJTtC1z0fYa328k+FDq49Dfn/7T9af0z0rbS/T/1WT/
3kJ/of8X8A7ga8F/MfZ38E5+P3DVFxulrdKGHeza9vuBF3V9MHZL8C3UF2H8
EMZvBb4VvCh4GvA64HPAw8ATgn/VvoOvB/9N3xbuZ/DC4MH0b+58ghcCTw1e
12eCpwcP7IsN0ZZoQx/iXmfo38GzgQ+ifh7lee01+JkmPud98Bq9+KLPtefU
L+B+39O3GuUU8CDw2Nx/dfCp4KnA48inwKeBpwaPC55YzP1u5j6rgr+Sz7gW
6f+Jvi+df/BF4B/BO1LuBY8Az8T4HbQJ4GXBM4IPZfwa1T9bo3e2vAu8CfUL
6f+Bxh+1Z+CrwL+DL6C8UYVjyDX0/+uCJwI3bXzCB+A1e/EVksTd+bmN61ue
t6o2BTwJeCzw2uCzwdOBJwD/zDXbg68B/0nfmpTTwYPB4/WFL2wIPhf8rVxF
e9b5mJ9LfIa+45Aq/PJDORV9Z1L/irEjmtje4zsfOnnJ936lW6/XMmYU6nv5
6vRNWfL9X+3W+5rg+13fXPumtoPS0rcHbTV9D4OHgM9wDsH9S/bTQ7TdQt88
4Au09eAX2tj7K8C/yYXB/wI/7n7k/m+BFwVfCf6D/pfBE5Ts16fBo/E+97T5
ln7TCekbj7K3toy2u9q02fcsuB/jlwHf4Fxx/9foHx+8j2uV/rvBQ8HHgd8D
PwaeFnw8+H3w4+A1wPeBx+b6N8CDSubntc7/Tgc+AfwB+An65wVfCP4B/CJ4
IHh/8PPge8H9Svb7g+CbwXOBz9PXgp9r4yMb5uq/dXzn2CX+/jHwqDzvSu19
HZuibRmzxD49StsofbERw92bdWyHe1bfvW+dvTwK4/cF3wPu6wsHdy8fWIeb
P8OzF+8lpjnEGEE+QX1c2u6SW1HOp/4dfc+34QT6yl3r+GN9wE3dO+gbLqft
e67fAvwN+DLwd1VstLZ6tJJ44gGuv4m+YeATwR+Cn2xjY40f9qlje6cHn0T/
R+CnwMPBZ4G/Aj8LnrVkLX4Ofho8G/hM8BfgZ/S1lFJnj7pX92wS1y3CM/ai
Pm7JXniSMXdq3zouurTv0MTP6m/1sRfYx/jrGF/R/oq2kjJlnXectISbTED9
JH6vYcw19PfRv6dr0rVF28zUd6Ptbfpub8PtnHPn3neYAHxkL++2sO9bxQZd
VOUZB9P3cp1n30DpX2eOnetJKAfpi2h7oFu/R4BfBz8Engh8APgF8H3d/tkP
/FydvWbbZHX2hGPvB09eZ81PDB5MOVpbT9uj2ibwUeA3wY+0sQm++xt1bIXv
MEWdOfbdvMeB1F+sc+9/9nCde7i3jV+NtdauEv8No3wJnhy8EfVBlA/0X938
bSD/oz4ZZcMmXGYI/adW4SjXdNymn3MKHqdkLp7gmXe0KePX+Ub2LU25XlvH
2FfbcPCx63xzufmt4LHqfOMB4JUod1Dvz/jXO/tr/CKHvL6KTRyzzn/WVmoD
xqgzB9oG51zb+nidtfAA188C3h38ThsbMmkdm6VtMb76VP/WxRPX0T9qHZvY
0v8Y7Qv5X+Sw2mR+ZwCPVYXD38rvjK41flduwu20F2PyuwL4Udc8eD+ufbfN
Hh29jk1z794IHlBnzYyq7fd9uxjN+N01pi/TZrr2XBPT1NmTrpW+Ev93L23X
07dwSTzzSx39ZMaS+P3jji/4n4wH7q7zX3fkGTPyvIV7+X/GY/tWiXmNfd1j
8sc76+w9fZz+/a66830lfOy+OnvnYq45qErMtloTH2e8cEcd37e98U/Hf/0+
2jS1hsvq2Dq/gXzr/jrfRpuulqKmoq2XI8ntDq/DnX7u/Pt14CvAuzSJtY25
LzBWoUzb8emlO34r17i0ji2dpURv+rTjS1+UcNO968QnM5foSZ90/EpjZ7xz
ex1buAP3m6FbE86/PkVbfWsdX/MReH3wWeCvwR+W6BnqGiv2JZZTnxiuz3LN
Gwcw/njGf9JmT8i/H66zV9TI1MpOcL/W0R/URowZjR23pAyhPrE22bVdwqX3
YOzCPG9T2qZyfnrRH85oomUsQ9mvCeeUe57C+C943lvg1cEngz8HvyfHAe8A
np/7vSGvBJ8I/pT+N8Graa/Bn4HPbRKPt1XeR583fx2bry/cyvfX3vSiv6jf
GIvsRds52qI2eo71kZ1etSj9x9Xhlq+BFwOfAL6wTUwj1z6iTqzzPnhd8Bng
L+3nXkuAJ+D30DocUO1C3UVueGsT7ap/x5mN+d9n/L/raAFyGGMvYzC5zb5N
fJt8ctYmPnKOOhxN33lDEy2nqqKZ7aS/or5kL8/fpcS+ameNHRcqiUd+rqNf
uuZd+/+rE0+oh8zUcYyD67zvaZ2NVm97rrv3hPweRv+cJXrfN3Ximd0YMzt9
Y8g5muA5quwZ984cJfro13X4tTG5/nKXOrG6HHD5OpxWbniQ65j+AeBLqvhw
Y4d7e/Ht2vzl6nBAfYEceF25Wi/cePYSffZL2sbvy/c6ufP56l/rNNGq1Ixe
rMJ51b7UPOTCchS1ZDVluYt89Fzq79aJF0ZpY8/UltSDVm1iy/UJd1ThmAvW
4bhyz2lK4r936sS3azZZK3Nq46pw8AXq+DS5uRrPfLTv3kT78R18l8/qxB9y
YmNB38l3W6vJ3GhjjIPVkPS/29TRluRkM9fhwHK1BUvi1Z/q6K9yupnqxARy
PTUe/df2dbQfNZC/tAd1tJH1mmjBI2h7qQonn6EOZ5ary7lnrMNJ5eJqSuqT
ZzXRmuYviXd/rKMvDymJv94CjwGeu4k2NiXXbCxf5XeKKmvK9TWVNl2+18T+
qKGopRizGLuoWahdqKFsXBJzjujWi/tLzUftR81nvRJNR21HDWedEg1HLUeN
aF3wAuB5muhzd/C7V4m2O7k+somGopaiZrKR688Ys45mskGJZqJ2ouayYYkm
oDagTx1ZovGr9avRr1Ki2avdGyOvVqIpqC24h1co0QjUCpzD5Us0ArUCv+mI
Es1I7UiNapOSGHvZbv+sXpIDMBdgjmDVEj4zqJdv+iJ4OvqXqKNBrqxvKtHy
nEPncjvKelXyFw9361Vtchfa/qC+XF/8pP5y1Db2UFumzf1bblESn2jDx6N/
K/1R56++1leX3Eub8k1JvPNhL2N+p743ZbQqPvizEv86rEpMYmyi5mZMoF55
VxP9XNtvDkCRYSzKoVU0frV+n6/vmre7v8/Xd8zX/Z/lud8RTf7zj93/O7/J
GN/Pd/bd9bl/Uh/hemzCt74qyVFc0MUn5h/+U7J2zBGo329Oma0KR36X+ncl
2rw5DfUMNeTFOvu0YolGr72S08pt1SDX7vzHpuBTS7irnFBueEoJNxzQ8Z/T
S7ixnFfue0YJdx6r4wOnlXBhObBc+JKS+E3OKHc8tyS+MCYwNjivhPuqARif
XFrCJYd08cWZ4EN64ehy9XNKYgljKGOps0vikfE7vi8HcN+7/+UG15X4djnb
P9yN/unp/8r9R9/1JbZTDiAXuKHE9mpTta03gm/sxSZrm88qiSXG6/j8ySVc
uX/HNy8vsWXaWG3tZSXxrBxZrnwx+OReYkrju4tKYktjKGOp80tiM2MCY4M9
wX1VOMknJWvStammoLawewmXcU8Yu6uRq5V7zfPuDYq5HffgnbTvDP67F871
QYlmu07n/zYrsVHaKm22tvt28FjU/6A83q0/ffPvlMe69SrnNN54o+Sb+m3l
KHKVf1M+ov495UHqjzeJX/bnme/x/y4siR2NQY0XLyiJRY1RjVUfAv/Yi0/R
t9zvnu5lT6tfaEO0JfrUPvkv+HPwr5RHqd9H+aYXn3ZnZ4/MVXxHeYD6bXLw
XmLQe1zbJf/FGOqRJvv3yCbxuflBOZ/cT5ugbZAjDK3jg+QOxjRqoWpyxjpy
dLVQNTi5uxxGrVCfLreRAw3r/LHcyJzJ7B1fk0/o89W21cDkAnKu6Tt/KRcz
phre8Q1jLWMGtVbjM2MJfb57zz0oFzDnbO5ZTrV4CQd9uUqOWW5qDu3xKvlc
c2tqjq9UyXGrRcrB1YfV6//Rg9twPPViuflnHaeV88m9jRme6vihsYQ5XfPF
cma5sxz9mY4Dy93NWc1Zh4OZy5Jzmjs3JpKLyjnM/RoDyUXkAOaajSnlBuYU
r24Sj5hr1Mfr64dWiT3cH4s3yTmZWzKmMvejD9AXLNkXTmRMZ2xnzmf9Jjkc
c0GL6487jv9Uk5zZSk1ydObSlujLGQL52dP8LtUXzmjO8bkmOU1j+IV7yXUu
0xeN491u/6nhmntQA1TbVdP7rUpMa2wrxxlYR0OV+8gptZ3aUPmcmqJ6mJqD
2oMaYlNHH1NbVHMdrY6epBarpqrt0oapFakRmxtRr1I7VhPV1mnzjPf7tcnt
muP9FXxTiS/Rp8iFPaPwSBWNwbMLahxXVuEID3Tf01zaxLS9VZIjN1eu3j3m
/8dz+kLGP0H9fcqgKjbL/NabJddOQnm75MyAZweMSZYsOeMwXxfPyffNAX5U
JeYyN+gZC89aGIMsQf+y4CWbxMvaV/OL5gaNiY2NP6IMrhJzGHuYf1ZLUVNR
iz2wRHsx5tZfux7UYWx7vSSmNrb2m/Xn3vuUaFWDe9FTXa/q+Or5h7RZo65V
OcpL3fsZk8oZXyg542DcZvz2dElO49MqOS5zHeZAP66SMzA3as7M/I0ag1qD
OZb3qsTU5l7MIX1VJadjbskc1hdVzoiY2zKH9U2VnIy5Lc+IfF0lx+LZEc+c
vF4ln+JZFDWFV6vk8NUa1Jhuq6KJqj1p82/v4h19gWdmHq3iEzxLY87uf1Vy
Quby1FCvqBLjq62a8/u2it5sLtAcy+dVNBe1F3Mq5nc8k2GuxRzQO1U0AHND
5pTeraIhmGvyDMybVTQOz8aY03q7ioZgrssc5SdVNBNzl+aAfqiiuai9mFN8
rcoZBHON5rQ/q3Imx1y3OUL1cTUYtZirSmIpYyZjJ3PG5o7N6a5P3xUlsY8x
kbHRTG1sqTZWWztzG1urDdYWq5eM1ouP9PzHjG1sqTZYWzxrG9uuDdeWe2ZI
fykflZfO1sa2O2fO3fzqCb3sGffOQm3+u2vMtTZ7m//qnDv3M7Sx7dpwbfnw
NnPvN/HbzGK83YuP0dfMyTN/6SVGH0p9uTa2SZul7fIbvKotavJtFmnzLZ1j
59oY7TXwwCaxmzHS6+CJmsRO6sl1LxxEnjeCa3brxQZqC4e13VmlKr5ogTa2
wT3j3lm4zV5yDp3LSdpwA+8ld1QTk6+bc5ypScykbyhNYqk52uwF16Br8cqS
2NiY1tjW/PsKVc6YeH5HvmS8unWd+29bkov0zITxszmtiepwZnNd25TwP2MC
YwP1jpFVOI/fUx8il/tX51tuBT/Qi0aiVnJLiVaiBqIWosY/bR2OqvYvf/K8
hWcmPDuxRQkf9MyJetOWJbkjz5yoD/g8fdeUTbjkPG32mnvMvTZvm72mzdH2
zNfG9miTtE3G2G+BJ2sSe8/VZi+6B92Lc7fZi+5h97Ix6dv6xiaxqjHLO+Ap
msQyC7axfe5Z9678U+3GvI1nS4yx3wRP2sXextRvgCdpEmurWferk1NUy16i
ja3TBmoLF2tjG7WZ2k45gvtRbUvuMI1rqhcfqC+ct8n30odtIvdtMr/6lM1d
/03Omsg/5CFyBvevuTq5hOft1KbVqLdr4qOMBfQJ+oZp29hOOYXcYkrKFL3Y
TG2n+SW1VzXYLagPamNL9cn65sHamF5stLb6nZJYcoNu/XieybOOanyed1qh
DXeQM/Tr9Ci1IzVEtUT1LPVdNXy1fPUetTJzCOYS1uO6Wav4cHnAkDa+QZ+g
b1C3MnY2fjGOWarJ2RZ9ojxOH6uvNeYw9jCGNtZXMzC2Nn9k7s8YYUbqi7fx
bfosfdfkbbiFmozajBqG2svoTbQNOcO92vYmXGK6NlxNTiw3HtqG2+iz9F3L
ULbqxSfoG+Qgai9/1+Emai5qQX1NtBg1F7WitokWs2Qb36rP0/ct1cb36eP0
dUu38XX6EH2JMby+YtQmsb0cXu3nzzrcXk6jNvNXHa6jRqRW5XlXtSM1HLWd
MZtoO2pEal1jNNGO1JDUmgY00ZbUvNQGxmqihalpvawtaqJ1qfGoVfVrov2o
gb0EHq+JNma86nmFnetoK5O1iSWN0Y3V1SDU3kZrok0Yf8oVd6wzP2psr4An
aKK93dbZN2NWtW/PkKiLq4+/XHLmYJM6PkJfcQxly15y1uZzJqScWEXDeaXj
Uws00as9SzpGGy5qzmj0NvztwiZnzj7s+K/cyzObY8tlaHu+Fw1ZLdmYw9jD
Z/ism0u0QzVEtWj1I8/SeUZ13O55vrtnLsdpw4cvaTJGfUk93lyzGrTv5/li
Y9vRezmfqo2eton913abrzcvan50ou77LKtv7OXsjTmp36vk6ORL2sSpmsTo
2kpzDuYetJn7ttkn7pexOx+gPVMbGKfzAeqtzqcawRlVNO1/tO0qZx/3LXkX
cwI+/7huj+tj9qe+U8n+9syc+rD5C7WCUXrJz4/fhht7Ru/Vknt676Or6H9H
luTrPLPj2Z2jwGv3cmbY85yeb1u0iUaiVnJECRfW/3i2yfNZI5twern94SXc
Uf9tPufEktyrZ2rML14NvqgXTVxt/Knu25pbNDa8tuS8izkXcy+er1qmCeeX
+19TEtsb45srUM/0v8iJHqF+SEls6Rkxz3t4/m5+eXcVLeef83xN1oRr4/iS
fLdneMxnHlcS+8mnzAeeUHL+wTMK5kuPBe/ay5kT84HmqN7q+LK5q5NKfJ85
Z/Oxnmn+suPX8umDS2J3+ZPnSw4t0QLko+Y/jXGNhT3La+x7WEns6xk/819q
KOb/5Z5qK0eXcGPtm/lP58jYyry1c7dbif/zTKb5HnPwq3V6vbbD81+rV9F0
Zur8qWtFm3ND982MtTwn4Ld0DjzL4pk350Y92PMynvHzrJ/62NS9nKn0bKVn
lpbs9FLPMnkmZa46c+xZFf25WpycTM6mv1ILH9St6V1L/Lvv4vmf/wMjOOrp

              "]], 
             Polygon3DBox[CompressedData["
1:eJwt13egT/Ufx/Hre0eUWVRkSyErqwgJCckmVDczK672IqVUKg0NmsouSmkY
Fb803PawVyohSkSEQo/373z/eN3zeT0/r/c5557v53w+n1Opf17XkamMjIwV
lE0X+DMb+LNARsY1/O7MjIyXsjIyvsIK0lisFP8Cfc5n02jsZH6E2pPk22AX
U/WcjIwX8S+0c2iM3Cn8aKqpvdA1Wst/zz9Hn8oUoFv0FeGfpU/i5uhmh8L8
FPqIP6b2RuxEfip9iZ1Ad2Il+Ubu5WX+N7nfaQ7/PL4CS9GtckX5ybScPypz
A1aIf4Y+xo5jN2En8U/Th9i/2PVYQb6qc47D8rHmWL7/5UzsbmwF1gz7DHtL
dj9Wm2ZgTfhr5Qrp64Z9hnXG3qQ/+Zo0DTuff41+4SvQU9g5/Kv0E1+WJmHV
+Ln0M1+OnsCq8/NoK1+ensRq8K/TNr4iPY3V5HdSNfd7rftpR+Pd2x1UTnuw
3Ca5/jLnYzP4P2QHYLv0v4H/hp1FL2D1+QW0j69F07HGfGO1M/k9agdiv6kd
g1VwHIr/gA2Uq4LdyX8o1whbhzXBZmF7sUHY72rexv/C6tDMGLd8M7m5/AG5
4difcsdirDpOoJLYUX48NdX+VK4bvpHvr/af9LiN8buGfwc/ot2Q5sm35Mvi
8cJMUzuMjmOv0CbsNHpE7ky+gtxN/AKZUXQEK4KN157lmu1pDdYz7gu7T/Yr
x6/pMrlv+BOpUMh7NDTer3im8ntdYzl/K92MDY5xp24b31XtD1hpOp2Kqr0N
v0V7iFxVue18b7ndWDU6m0rJjcDztOvLHXCNT/gz5IZjz6krji3DRtIo7B65
Dvg+/m4ai+Vh58Q7F/entgzfA+9ODVyjI/atdhl61PlOlSuPXR/PWF1F7Aus
PfY/7J94dpSTk7zT07DN/Ka4boxRug6by1dQ+7nau6iB9lLsHdcvLdOS3kwl
c0HMCceyk+f8dfo5xfNamp3cd9z/KHWd6D7scDwXbDLfjL7mh8Q7HO8qv8e1
PkyPoX+x86hRvHfueQxeS/8i9W1kV/I30g36B/KV8J/5E2K+irmWysjn8GfT
RLm1MSawlfryspL+mdjD8Tvxc2ij3Kk0UV8VfjZtiN+VHsYq87Wd72n+R7U9
sE3q62CTsZ+wnthmbL7sLqwqPY/V48+SezjeC7kO2Kq4d+x2bAlWJ54BVgt7
CtuCdcc2YjWxJ+Mdj/cN24Dd65wXxBjDuvAb+Fm0Rq4E3a+vHP8yfccXpnHY
6fw0+p4vEmMQK81Pp5Ux3ulerAw/g1bxxWg8dgZfyL3kuuZE15xGBfmKdJvM
Yrx2vFt4DewxbAPWGVuLVcMewdZhHbHV2EznXI0Vp/uwsnx1uUf59XKdsDVy
lWNOxd7D6sbzkzsPm47txvpjO+WewN/H/sZGYlmx3sV8ql03zkNj1Z0b65nc
drkr9f2ML5LLdGyOv42153vJ7Yx3ml6Jc2ALKRVjGXsLa8cPkzsB65JK9gId
sR7Ydr4uzcJqY5djv/L1aA5WByuVnczVY7DXneN+vift4M+l2fpqyT0acyX/
i3vug+2VfSTGL7YV643twd7FCjg2jfkTa8u3cr4F6fX3OuyQ/quxv7GLaCHW
XC4XO8i3oHexplgL7HX+UPqZHlB7ETYfO4zlYQexxbIlYk7Dl2O9+JPlHpQZ
gc+mYnw32iJTnV6UqyrXHfuRr0FTsbOwoViOms7Yp9hl2HCsINYVy8c6YQOx
Y3xb+gBrHXMsVliuJ/YF1hXrjK3jK9MUrHxWMpfHnD5UtmW8VzJ5VET7crkv
5brJXBObu1h3sGWabbBB2HG+Xcx92MUx92FPpJJ1KNajHfwQyo75EP9E7lK5
wVgW1hH7GOuAdcHW81XoGawiNgA7yl9C72OtsL7YIb4lLcIujPUJO935+sf7
heXGe8CX0p4f+wx6QGYrXjn2ATE+6J6Y/6mYdu+4b/keMtdjxbE+2DdYz5hz
sZJYLrYK64N1wtbylWgyVgG7CTtVrm/Md9iVsd5hRbFesU5j3dPPalIqWYti
TZoR8widITco5g65vrFGY6dh/WIux67C+mB/8OfTa1gDrF+sNXyrmIuwFlhr
7K1Usj+Nfefh+J9jjYvxjZ0T+xgsHzusfZ52dRoX+6iY27SHxXysb5BMQ+wl
fpfavtgO/Zdi+djJ9ABWXG4CPRS/rVwT7LtYC7F7Y4xi9bEv4zfBHsQ+whpj
38bv4nyvYn/FHgnbh90R+4GYM7CysY+IeSL2YqlknY71+itsBXZIu1HMt3R3
drJX+T29psba+m28k3KPx/hW20p+fWay3yjtOCDW1tgnxFoktzT9no+KdZWv
j7+I/YrlYtvUjMbKOw6JOmxAVrJneCOV7D9iHzI31kD8mRg/fHu5H9U8hE3B
VmLtsC3YROxZbDV2KfYT1kD9VGwndjW2HftYbr/2udpV6K5YK7EP0vNVzE3Z
fHN8HnYw9unYftkrsb1YE5ofz0xuC10dfdj3cX98PbkX+B1qr8J+0X8Ftgdr
HHM21lCuHbaYz6TbsAJYm9gHp5Jvofje+kftVdgB7EJ6B2smdzH2dir5Lovv
qCOZyR5uWSrZw8ZedgFfl57T3iZ3hdzWzOS78cTMZI8Ye8UN/IX0WnodHCH3
l/7HXWdJKtnfxzNI8Zuykvkn5qFcmc387WrLal+DbdTXL70v3pxK9rqx583n
S9CE+M6VnUEn8R3oM/2n0AS1xdS2xRamkm/T+A49Krsk1gbHy2LsY735SfRe
+jeKe87kL1H7birj/9+w8S35r5rH8EX8/pi3sePYjXKlYk2LMYNdIfMf5eL5
VQ==
              "]]}, 
            Annotation[#, 
             "Charting`Private`Tag$978772#1"]& ]]}, {}, {}, {}, {}}, {{
          GrayLevel[0], 
          Line3DBox[CompressedData["
1:eJwl0ksopWEYB/D3uN/Zi5M9ymyRmpRcohSFXMe4Lcxm1IgUG9MsLNnRLIZY
s2AllGyZcR+XZj/J1oLfm8X//P5P3znf+3xfp2zoS/tkIoSwJENK7B0+/nM3
NYQi7jHJA1byhLX8zRb+Yw+fOcFEWgjTLOJ3JrnCSq6zljts4RHvWOzMr3Jm
HmCV9KY4w9zHP+znebzOCw7yMu7NKw7zk1zrn3nDEd5ylH85xjuO854TfIj3
snuJM6fkMc78IKN2OzV38ZBN3GY1f7GcyyzhIgv4ja/uN84ndvORzTxlDY9Z
wX2Wxnfqdy9xL2cWxmdlUrakwNzOTcnX27gheXor1yVX/xHP0nP0Bb1Jz9bn
9UY9S5/TG/Sfkmmu55pk6J1clXT9I60UZn2/TkeYibvrKfGdx70T7/+ZNwkd
Qic=
           "]]}, {
          GrayLevel[0.2], 
          
          Line3DBox[{953, 1215, 1307, 1595, 1216, 1211, 1417, 1128, 1217, 
           1212, 1418, 1129, 1218, 1213, 1264, 1275, 1130, 1262, 1277, 1278, 
           1419, 1267, 1131, 1219, 1407, 1420, 1132, 1220, 1408, 1421, 1271, 
           1279, 1308, 1615, 1282, 1280, 1281, 1272, 1614, 1133, 1221, 1214, 
           1422, 1134, 1266, 1283, 1284, 1268, 1613, 1269, 1135, 1222, 1286, 
           1287, 1423, 1285, 1300, 1136, 1223, 1409, 1424, 1137, 1224, 1410, 
           1425, 1265, 1276, 1138, 1263, 1612, 1288, 1289, 1270, 1139, 1225}], 
          
          Line3DBox[{954, 1226, 1309, 1596, 1249, 1227, 1310, 1597, 955, 1228,
            1426, 1140, 1250, 1229, 1427, 1141, 1251, 1411, 1428, 1142, 956, 
           1416, 1429, 1143, 1304, 1618, 1230, 1273, 1290, 1297, 1291, 1616, 
           1252, 1292, 1231, 1274, 1311, 1598, 957, 1232, 1430, 1144, 1253, 
           1233, 1431, 1145, 1254, 1412, 1432, 1146, 958, 1433, 1147, 959, 
           1599, 1234, 1148, 1255, 1610, 1235, 1149, 960}], 
          Line3DBox[{962, 1312, 1502, 961, 1313, 1503, 963, 1236, 1314, 1600, 
           1256, 1237, 1434, 1150, 1257, 1413, 1435, 1151, 964, 1619, 1305, 
           1152, 1306, 1620, 1238, 1293, 1294, 1298, 1295, 1617, 1258, 1296, 
           1299, 1239, 1303, 1302, 1601, 1415, 1301, 1240, 1315, 1602, 1259, 
           1241, 1436, 1153, 1260, 1414, 1437, 1154, 965, 1438, 1155, 966, 
           1603, 1242, 1156, 1261, 1611, 1243, 1157, 967}], 
          
          Line3DBox[{969, 1316, 1504, 968, 1317, 1505, 970, 274, 882, 301, 
           275, 971, 1439, 1158, 972, 1440, 1159, 973, 1604, 276, 883, 302, 
           277, 1605, 974, 278, 884, 303, 279, 1606, 975, 1441, 1160, 976, 
           1442, 1161, 977, 1607, 280, 304, 885, 281, 978}], 
          
          Line3DBox[{980, 1318, 1506, 979, 1319, 1507, 981, 1320, 1508, 982, 
           1321, 1509, 983, 1322, 1510, 984, 1443, 1162, 985, 1444, 1323, 
           1511, 986, 1324, 1512, 987, 1325, 1513, 988, 1326, 1514, 989, 1327,
            1515, 990, 1445, 1163, 991, 1446, 1164, 992, 1447, 1165, 993}], 
          
          Line3DBox[{995, 1328, 1516, 994, 1329, 1517, 996, 1330, 1518, 997, 
           1331, 1519, 998, 1332, 1520, 999, 1333, 1521, 1000, 1448, 1334, 
           1522, 1001, 1335, 1523, 1002, 1336, 1524, 1003, 1337, 1525, 1004, 
           1338, 1526, 1005, 1339, 1527, 1006, 1449, 1166, 1007, 1450, 1167, 
           1008}], 
          
          Line3DBox[{106, 500, 107, 501, 108, 502, 109, 503, 110, 504, 111, 
           505, 112, 507, 506, 113, 508, 114, 509, 115, 510, 116, 511, 117, 
           512, 118, 513, 119, 514, 120}], 
          
          Line3DBox[{1010, 1340, 1528, 1009, 1341, 1529, 1011, 1342, 1530, 
           1012, 1343, 1531, 1013, 1344, 1532, 1014, 1345, 1533, 1015, 1451, 
           1346, 1534, 1016, 1347, 1535, 1017, 1348, 1536, 1018, 1349, 1537, 
           1019, 1350, 1538, 1020, 1351, 1539, 1021, 1352, 1540, 1022, 1452, 
           1168, 1023}], 
          
          Line3DBox[{1025, 1353, 1541, 1024, 1453, 1169, 1026, 1454, 1170, 
           1027, 1455, 1171, 1028, 1456, 1172, 1029, 1457, 1173, 1030, 1458, 
           1354, 1542, 1031, 1459, 1174, 1032, 1460, 1175, 1033, 1461, 1176, 
           1034, 1462, 1177, 1035, 1463, 1178, 1036, 1464, 1179, 1037, 1465, 
           1180, 1038}], 
          
          Line3DBox[{1040, 1355, 1543, 1039, 1356, 1544, 1041, 1466, 1181, 
           1042, 1467, 1182, 1043, 1468, 1183, 1044, 1469, 1184, 1045, 1470, 
           1357, 1545, 1046, 1358, 1546, 1047, 1471, 1185, 1048, 1472, 1186, 
           1049, 1473, 1187, 1050, 1474, 1188, 1051, 1475, 1189, 1052, 1476, 
           1190, 1053}], 
          
          Line3DBox[{1055, 1359, 1547, 1054, 1360, 1548, 1056, 1361, 1549, 
           1057, 1477, 1191, 1058, 1478, 1192, 1059, 1479, 1193, 1060, 1480, 
           1362, 1550, 1061, 1363, 1551, 1062, 1364, 1552, 1063, 1481, 1194, 
           1064, 1482, 1195, 1065, 1483, 1196, 1066, 1484, 1197, 1067, 1485, 
           1198, 1068}], 
          
          Line3DBox[{1070, 1365, 1553, 1069, 1366, 1554, 1071, 1367, 1555, 
           1072, 1368, 1556, 1073, 1486, 1199, 1074, 1487, 1200, 1075, 1488, 
           1369, 1557, 1076, 1370, 1558, 1077, 1371, 1559, 1078, 1372, 1560, 
           1079, 1489, 1201, 1080, 1490, 1202, 1081, 1491, 1203, 1082, 1492, 
           1204, 1083}], 
          
          Line3DBox[{1085, 1373, 1561, 1084, 1374, 1562, 1086, 1375, 1563, 
           1087, 1376, 1564, 1088, 1377, 1565, 1089, 1493, 1205, 1090, 1494, 
           1378, 1566, 1091, 1379, 1567, 1092, 1380, 1568, 1093, 1381, 1569, 
           1094, 1382, 1570, 1095, 1495, 1206, 1096, 1496, 1207, 1097, 1497, 
           1208, 1098}], 
          
          Line3DBox[{1100, 1383, 1571, 1099, 1384, 1572, 1101, 1385, 1573, 
           1102, 1386, 1574, 1103, 1387, 1575, 1104, 1388, 1576, 1105, 1498, 
           1389, 1577, 1106, 1390, 1578, 1107, 1391, 1579, 1108, 1392, 1580, 
           1109, 1393, 1581, 1110, 1394, 1582, 1111, 1499, 1209, 1112, 1500, 
           1210, 1113}], 
          
          Line3DBox[{1127, 1248, 1247, 1609, 1126, 1594, 1406, 1125, 1593, 
           1405, 1124, 1592, 1404, 1123, 1591, 1403, 1122, 1590, 1402, 1121, 
           1589, 1401, 1120, 1588, 1400, 1501, 1119, 1587, 1399, 1118, 1586, 
           1398, 1117, 1585, 1397, 1116, 1584, 1396, 1115, 1583, 1395, 1114, 
           1608, 1245, 1244, 1246}]}, {
          GrayLevel[0.2], 
          Line3DBox[{322, 228, 1264, 314, 255, 1427, 430, 265, 1434, 444, 275,
            458, 1509, 655, 473, 1519, 670, 488, 1531, 685, 503, 700, 1455, 
           518, 715, 1467, 533, 730, 1477, 548, 1556, 745, 563, 1564, 760, 
           578, 1574, 775, 593, 1585, 790, 608}], 
          
          Line3DBox[{414, 904, 814, 886, 815, 1419, 925, 905, 827, 869, 828, 
           1428, 431, 840, 876, 841, 1435, 445, 644, 1439, 459, 1510, 656, 
           474, 1520, 671, 489, 1532, 686, 504, 701, 1456, 519, 716, 1468, 
           534, 731, 1478, 549, 746, 1486, 564, 1565, 761, 579, 1575, 776, 
           594, 1586, 791, 609}], 
          
          Line3DBox[{415, 325, 816, 802, 1420, 416, 943, 944, 1429, 432, 948, 
           1619, 949, 446, 645, 1440, 460, 657, 1443, 475, 1521, 672, 490, 
           1533, 687, 505, 702, 1457, 520, 717, 1469, 535, 732, 1479, 550, 
           747, 1487, 565, 762, 1493, 580, 1576, 777, 595, 1587, 792, 610}], 
          
          Line3DBox[{417, 895, 896, 817, 803, 1421, 915, 946, 947, 945, 1618, 
           829, 919, 951, 952, 950, 1620, 842, 934, 853, 1604, 854, 462, 659, 
           1444, 477, 674, 1448, 492, 689, 1451, 507, 704, 1458, 522, 719, 
           1470, 537, 734, 1480, 552, 749, 1488, 567, 764, 1494, 582, 779, 
           1498, 597, 794, 1501, 612}], 
          
          Line3DBox[{422, 914, 805, 936, 806, 938, 1423, 929, 928, 833, 873, 
           834, 1432, 437, 846, 880, 847, 1437, 451, 650, 1441, 466, 1515, 
           663, 481, 1526, 678, 496, 1538, 693, 511, 708, 1462, 526, 723, 
           1473, 541, 738, 1482, 556, 753, 1489, 571, 1570, 768, 586, 1581, 
           783, 601, 1592, 798, 616}], 
          
          Line3DBox[{423, 901, 807, 822, 808, 1424, 424, 632, 1433, 438, 640, 
           1438, 452, 651, 1442, 467, 664, 1445, 482, 1527, 679, 497, 1539, 
           694, 512, 709, 1463, 527, 724, 1474, 542, 739, 1483, 557, 754, 
           1490, 572, 769, 1495, 587, 1582, 784, 602, 1593, 799, 617}], 
          
          Line3DBox[{425, 902, 903, 823, 809, 1425, 890, 835, 1599, 836, 439, 
           848, 1603, 849, 453, 858, 1607, 859, 468, 665, 1446, 483, 680, 
           1449, 498, 1540, 695, 513, 710, 1464, 528, 725, 1475, 543, 740, 
           1484, 558, 755, 1491, 573, 770, 1496, 588, 785, 1499, 603, 1594, 
           800, 618}], 
          
          Line3DBox[{426, 888, 889, 887, 931, 1612, 930, 909, 837, 874, 1610, 
           838, 440, 850, 881, 1611, 851, 454, 860, 885, 861, 469, 666, 1447, 
           484, 681, 1450, 499, 696, 1452, 514, 711, 1465, 529, 726, 1476, 
           544, 741, 1485, 559, 756, 1492, 574, 771, 1497, 589, 786, 1500, 
           604, 863, 1609, 864, 865}], 
          
          Line3DBox[{605, 787, 1608, 862, 590, 772, 1571, 575, 757, 1561, 560,
            742, 1553, 545, 727, 1547, 530, 712, 1543, 515, 697, 1541, 500, 
           682, 1528, 485, 667, 1516, 470, 652, 1506, 455, 641, 1504, 441, 
           633, 1502, 427, 625, 1596, 867, 824, 411, 619, 1595, 811, 810, 
           866}], 
          
          Line3DBox[{606, 788, 1583, 591, 773, 1572, 576, 758, 1562, 561, 743,
            1554, 546, 728, 1548, 531, 713, 1544, 516, 1453, 698, 501, 683, 
           1529, 486, 668, 1517, 471, 653, 1507, 456, 642, 1505, 442, 634, 
           1503, 428, 626, 1597, 825, 412, 1417, 620, 812, 318, 891}], 
          
          Line3DBox[{607, 789, 1584, 592, 774, 1573, 577, 759, 1563, 562, 744,
            1555, 547, 729, 1549, 532, 1466, 714, 517, 1454, 699, 502, 684, 
           1530, 487, 669, 1518, 472, 654, 1508, 457, 643, 882, 852, 443, 635,
            1600, 875, 839, 429, 1426, 627, 868, 826, 413, 1418, 621, 813, 
           801, 893, 892}], 
          
          Line3DBox[{611, 793, 1588, 596, 778, 1577, 581, 763, 1566, 566, 748,
            1557, 551, 733, 1550, 536, 718, 1545, 521, 703, 1542, 506, 688, 
           1534, 491, 673, 1522, 476, 658, 1511, 461, 646, 883, 940, 939, 447,
            636, 937, 1617, 935, 877, 921, 922, 920, 433, 628, 933, 1616, 932,
            870, 917, 918, 916, 418, 622, 1615, 927, 926, 818, 911, 912, 910, 
           894}], 
          
          Line3DBox[{613, 795, 1589, 598, 780, 1578, 583, 765, 1567, 568, 750,
            1558, 553, 735, 1551, 538, 720, 1546, 523, 1459, 705, 508, 690, 
           1535, 493, 675, 1523, 478, 660, 1512, 463, 647, 1605, 855, 448, 
           637, 942, 1601, 941, 843, 434, 629, 1598, 830, 419, 1614, 623, 819,
            924, 923, 897}], 
          Line3DBox[{614, 796, 1590, 599, 781, 1579, 584, 766, 1568, 569, 751,
            1559, 554, 736, 1552, 539, 1471, 721, 524, 1460, 706, 509, 691, 
           1536, 494, 676, 1524, 479, 661, 1513, 464, 648, 884, 856, 449, 638,
            1602, 878, 844, 435, 1430, 630, 871, 831, 420, 1422, 624, 899, 
           804, 900, 898}], 
          
          Line3DBox[{615, 797, 1591, 600, 782, 1580, 585, 767, 1569, 570, 752,
            1560, 555, 1481, 737, 540, 1472, 722, 525, 1461, 707, 510, 692, 
           1537, 495, 677, 1525, 480, 662, 1514, 465, 649, 1606, 857, 450, 
           1436, 639, 879, 845, 436, 1431, 631, 872, 832, 421, 908, 1613, 907,
            821, 820, 913, 906}]}, {}, {}}}, VertexNormals -> CompressedData["

1:eJxse3c4l+8bthSFymiRMoqSrESUctmkiEiLyFbKTmYyyszeZJMoSkTGnays
7L2jZH4aVqLe5/7wvsfx+x7vXx2dx3Wcz3mez/Pcz31frg+nvsVFI0oKCgpN
agqKjcS/VYq3/SachVD2We0Qk5Y09GJKd+nJEglqTz1Lmv9aUObOucG2pagc
ZWe/dGR8RQLf6xVZCuJ1kqu2sgyO74qRo7taX2MTCd5ue7Zn0a1NkvWR+pm+
riS4fsqKmfoPCfj3nGA7/iVf8kSkrJWu0QfoqYmPnntOgrST13cYZdSVHVZw
FpxtLAYv+7ckH4LHZ8ued6O8zWXznvHugm8jkVoKw4PGVRKcMto5PdMrWPbY
6ufPJI1CtPZ/Epg3OPOPCjdLXnz9XAbXyznvI9fLCPBjfskZShHA/JEebmT+
mgmvFJ2O/DL6K1VuWI9IxjaynrOSW7WW7reV/cs57oL1/4pQIevnTXcovChU
Vzam4UeB/SqpPyb73a3//XU69VvJ5QfVTjifw5xm5Hwsfdg2fGj+JDmve0Ds
wXQaWn5R5eZM5FlOxW8REhsNolFsuUZ0GaA1YH78wDwJuDerxr7a2Q1GK2dV
tW+kAWWd1gblpzNgHeMWPNk6CpJm070C9knguAQNKcwToKHTf7a5Zxgem/XY
irglQYBzYnGAwBR4blY40xSWD3Obs4YMI1Lg4G2BuZZ+EhykTxsPYepHca8u
3tIMSwbh6vNUg8XTMKHM4vmN7zP6nnJv5tejZKBa3U3bcWES9lC2lgWX7QDO
Fqf+tiMZEDRgVRS3SILDKyKBRD1srQqjmCPqK4V0KHF9QteWEIIfDv776of5
j2zi2Iv5ZZnkFVvC8lHYN4V+rMdP5vks1vOqXcOE0I+MTVnNsP7KRINMrL91
Kc+P8IukqFkHsd9vzq3N2C+bt7ggkQ9SDPx6G+cj43lyD86nWc5iZG9+NBKN
vXf6ME8GbC/bqbyFyJPz7q2XrGqRkGnOeOmaazpsa43bs0jgn+6cUn30ogPy
n9KoBr5MhUPxIkczds6CpdmRVdfsEegy/HuKOjkRrJZqKSieTcL5Tz/0ROX7
wb2QZZY9+ik0RrxZvvlqGq7sDdMZKMmD8RQrvyezT0FL6V/EwCgJKk98uMbi
0YEKs+x8C4QSgPvk3SoN9ll4zprd975gEPX/2tDJzJgEc/nzwa3bpuGmtf9Q
thI9VDfzuWewp0F4dZ8x9W8SkNL5Joh6KAp2bcb1F/4pPMH1Mj+/byP44a5O
WhTmLwjhbMP8/L3jI4MleciZ+0wg1tOwdDoU67m/lzOO0I/aZT53Yf0a9w9N
Y/0s7Ky/Cb8oXLwasN9pY/uN2C9N8TWS14sOtENPXgfnwzkhfRrn03SVl/mD
cyRqWn3tU2+bDr6xG1LniTyr3T37voaFwOOyycS93slgdI5SU4nQv7GJ9gCi
a4GrM5aHyo8mgUeZ8Ea1tlm49Dr2nsP7Prjbu+cJw5NYmL3BZuDQOg00EZPx
O9zaocZMVdqMNxL8nDNPHladhV30V1sm2LNhI/0JLYMb4SCiOSnT/YMEIhdZ
J55uakRdlwIOHbwcAS+9KLLyeUgwOe1aucunE9Htevfhn0IMvH85tPv+9xmg
MHZOjO+ngj8Rl7MlTBOApfPkde4VEgTTrnQT9TDJkV2O6y9/27QD1+v0zLsQ
/PDFhuoo5i+RO/0K8+faz1dPsWcjg6rtl7Ae+i9C0lhPqENTPaEfaRtRncT6
b/J8O4b1N6ow3if8Iq/c0yHYr5V1hT72e+7GyXdldC2ojqtVCOdTwfuYEefj
Xar8ddYvBN2S/jWo+TAZFJRvB6gQeYbw3ThpfMwHGOo4+2o7ooG63aWgitAf
ZrI58Ld4DXA15ihyHogChs/6biV2JBArmVi809oK1FezIfNsKLg7fI44HjYL
dHIFB1XmaiEwyc0riecJDNFNn57SJIGthUdoknQSUPQWPs045wtVKxxBWcsk
UFUbJHXGliNaLdqz4Xv8gXfbYOYlYn27X/XunO5SA1Kq/ja3ejcYks6eNBfh
JYF6dpN/z40/kkKRUfpj9mGwJVRug85f4nlga9Ei6mFzk84Crl/hD7uN62Wv
L2YQ/MAeb0Lmpzmpk435DRIXqpOlk1CtrRBZj84+p0Cs530yw21CP/JTq/bA
+v9anjqJ9cveJvtFmmpnZLHfv/MjZL+Lxn5cRD7ooMPTszifOJ7zXjgf7TnX
ZlN5H/SMipInj8hTZelRWSWRp39V56Ud/a4QWFfG2T0QCP+6IKKa0F/mnbtq
J1ACx6zKRf1aA+DoIxEzrUYSdFG5yZrFVMMZ74glxejHcOWz0Md8VxK0vAuL
0e0oBQcrnWC55IdQrZBpM1xDArndOhP3nELh962bidfHXKCmPM//PMGvVbON
yv5THnp6gzGP6qAbnKV18hIaJ8Eg2/OHgu3vUWzglNfbTE+QTqrusy8kwS4b
J0ohN5KktG7o2LygN9Ta95fc+UcClueBXkQ9fGK57onrB+PTyPXx7W059z7l
gd3SqTeYny1d9RHm13x/5Ox9p1B0OPRFEtZzXcCVrIf2QO8MoR99qL1D1i8Z
bWmN9XNYqCkSftHdQjuyX9IeKrLflxvoXYl8kOjZm6dwPhEZS7dwPm0csnyK
yBVZ8//aNzAcCN+aqDpwnrs7vk5Q6lpBiUXmgyAOd2CM4FmNIfQPp/6dGk/N
AW74IOk97QbCGZs20n8nQXdjfc4scxG0snFe63N1hIRIIw+dbhJYF5zJ/cSf
C59PPr13U8MGtuykPudNIsEKt2nO3gVP6G6gPqjOawlHrle2PCT4oyBhmVs6
De00LjfU8rECD4bQpX7iu7y7JT5QSvs1mhcXEhppuQfRZw5XVU8Sesp55jN4
RiSr9q2oPPvoCBw+Y0faCJ7NP0LDiHowUJ8UwPXZnazkesgYiCP4QUQ5zQDz
Vxi3kPmbFK8c3rfgiR7ef8+J9Zj+fkPWI9lgO0ToRz80DMn6W4zTlbH+czeK
3hB+EYPwTrLfhu1aZL/nEkYuEvkg9mA1KZxPkWocOZ+tZU/VmjWt0N6Qf3a3
2NyB2gQdiiX4PVvdM2eD9eG8toypdKgNGP/0zvxM4FQHvwnaziVCKoqmMpay
hnMHIpbNiX2OmkiOzdGs59Bx4nG54mVzMPGjTWmfI/JU3cqEVhKB/vMJ1slb
huC54jV2j6hXVPg2sINkB+F5onMzS3owHs19d4DgFzzlVHdNOAK5JL/yfmWj
D0y3bGe2Eff94QuHrJpLKSgy59/UUVFTuB9zZJqNeK+T2gLbmHe1SlYEhbxd
cjMHthdsqr8IHpL+vVdEPWz4uUKuf/uHm1z/ZtHflOCH0rsDvphfw8iLzN81
Mnp1F8kOHduY9Qvr0fbmJOu5WrggR+hH7sM/92D9t37dIuvf/POZA+EXhTqF
fsB+ewOoyH7DBmgHbeYS0ZjHa3I+yt7l5HzeOyVfnE7WR/t2zO68HGYD3W8o
4nGeVzS1ZnJDNMDnydIzH19DUC85MLFI4HbFtfvCc4OBRMfgp77fAHZdLNEq
J3RuiV4WWM6OBU1ds4fokQ6Mtxm7/yXWH0WeoXIxr2BQfcAz33jgEjy2LpKr
J+ojBuPqWiKModrvhMOghzokBB1sXyD479KWqOxtf4SWMlOv19FrgNibx8rO
BG4W+b46eSkUpVnt3TG17yrUx/Sn3SV4RtHk39XcD5KfPOlGz6foAMdoZPAK
UU9v/b6GqAcxi6NMuH6bzVq9T/H7KZb2RyC/10sH8xsx+ZP5+zJitdoijBH/
JsX7WI+YwwGynuhHPb8I/WiyasMi1v8m5jVZ/7ukJVHCL5r7bUL2+07NiOx3
iLGtPiw3GO0XeELOJ9u9Zi0fCU47PxcNtH2kTlnVxxB2ixyewXk+39B6tmFJ
Fux6nteW81+CjTOlfav4ebv61+m5gDt82GEoVpWrAU7HijuyCDyu6ft2pev+
wNBcfjbhoirQLQcxniDwFTF1q2djD0H+y9vPC0nywJYw/yCHwP9kaMdu3H4Z
Wu4tCg18kQadbUZxmP+eQmGvtKI9+latvZfaRRaqKYc/4OfKk0qAVsLME41+
7DQ2Kj4LzoPZwpEEfu3tF7t/+/Ikv7v5jl8xU4W2no/M/wj85iD/dqIeGJ+t
1Wflr9VreBfZEfxAc/YXC+bP4hkh85/U0j5Ktf0yktkfQNZzqcqQrCe48EIq
oR915BaQ9Y90/iLrX2T6zkz4RYyBzErYr775ml/KbxQ8RD4oZcKInM9O/jJy
PhNqtSYr9HKIdeRe/TTfJaDe/bsX87+r25Hmc0MEOmUTlGYS5OGuzBErrL8z
0bww1NsabrsPig0yy0E1HffBSbweDl9EUr3O0OV0J4/jiyTc9cgsqSfwUosj
VzP5rEHt3EsqEYoT4LcBnZ4icD7TtGcrpopwpr1gskVQGFjfqetj/i1uXU9K
EkzQklgz++Sn4+CUt1cQ3/cat4kYxVJbtPKsj/e+4CkICTj8a4zApbti+pB5
iuTdZnPlv0uSYLmfrhLz8NhOJBD1cN9hH7n+qdtafVp31wGCH54/CeTA/KIb
Wcn8WRfTpP6aKiLSw44prMcqY03PHqojQYR+ZDb/gqw/xrOMrJ/2zcWPhF90
MG3qDfb7S3/N7yb1OzeJfJDT3QfkfC51rOWzfc7B8I29CHpccOP5CpGnlN43
S8w/yDxgUjbGBU1iOm6KC6LQ5r+lD+NxzE+ujzbqA3MQxw16UxH45xiiu0zg
FBIuWWmSdyDqAyl+22VBCJ9JDP1J4B3TGsjCRJ94vnNr088dAk9eoxe43siI
wborTwxCP9J/X7p9AIbiwrsw/6gKsyXfxGXUaPBM5wgjF+xpWi7F9/3zpvML
qhuMEH25ub6ZHy+8+8HB8JvARbZ5Lei+CJW8emPJ87aZIGQJhX/HPCkbzv8h
6oF62z1DXG85u1bPY8hMTfDDCVGtG5h/9PMaf40uA1NPnhjSeGZM1kMftabH
uVVjjtCPSjJv1GH9W7au6bcVcMkn/CJj1/in2K/V2JpfB4UnG4l80KFpax2c
z9uXa/kM/aTdMlLNhaz4uoz+EnlGb9lLzlNiV31RJ+UuYv3rX71z5hAcZvJf
wPjTxy9OpW7WANove6zYMrngxeSxwL8Evjqf/P1MmA74Nk5+Ci1gh4wTh8jr
pFhy9MH2mItgHbSzzdp/N4xuH07B9VPLcsyJ84fhc+wJXYVEJmLfmD2P+Ufa
fV9I8iqhla0Kxt7KO0E33MQc4y6Xei9anb6E6qy+u7/t2Qt7uE6cwjyvl/1W
db94SOYUPA3i/sgOWya3reD6Vc3eS0Q9nCsO9MD1kQfX6j16feUIfuCvTjfC
/Boxa/z3fsu9T5o/jHYK2ulhPRWda3qcY6OvEPrRMJtGO9YvuHlNf83P5GXC
L7IXy27Efi+LrPnVDn3xOWWzBnKZWcunYnEtn8CUjw6iW3YhKm2lJhrJQ7Cr
0pecZ17xzTINPSoo2p/2idl1NxzoCV3F+Kv4WwcpJGTB/tyjEtXPO8HrV1cS
xtO/xtm/HlGBFxylxj+pGGBqtJId4/sVhxd562SAgUI+83INNSj0ncrAuIEu
5QljYWbQP3ci81QzJbhT3yDz9529sLHcWBz5iW8YXXXdBGoH9Xoxru9lsf2t
tTzK5j044MBBB+VZCv7kHFhu/ANmW8nOw2JHHm9nAAGBv38xfsLLgomohyuc
Qf24Pny9XvvchfD3xuKgf3KNP5FrjX+TLmWviTAzWu1meo71CK/rkZMfFjpa
J4NC/8qR9Qv0rOmf+BLnRvhFrbE2ZL9G635fJd6q/3dKFlnI/SrG+bQtrOUT
yWr0t0uaCjUaVzfzO++G87bhZP6PEZEPPGXmJUkUy+GH86khqItYrgicedIi
cOzWcVjaGul3cA8VPDpI8Q3j7PcO8tTwSoJXXl5tLT8FSL4eqCbnwB8tfXWR
WO8CuopX/i5IijsaTGC8dclZ19V8C/TlvvKrX/0p2aqhSeYXZE6kHkjkQVcv
2He/z52TNNh0m3zfa69s7zdJF0XOpx7t3m3wR7LNz+szxs2udv5DSoaSG9va
NRRPUMCgchmZp/zK9iGiHgyP2O3C9fXr9cHMiVH9iTwQtM7/dp2/cMl5j5v5
FvRpXU/Juh5a/mh7Qj/y33SBrL/QYU3/oN1BEcIv+sp7lOyXYd3vxKTFMSIf
9GTbWj63uNby0T0egZTs58saL1up6BN5bldayzO+kSGjo3EYBL7a9C/mx4PO
v0fVPmJTcI7Or0ClchRY2NV2b7VNghr95S28XBNw7o8Ryy+HLnAOqNB4syEd
DqhnJbeUzMDCkh9YrY4gL+oK1aELSTB+TPmZsNUkiHbr6HXPd6MZpUOCPONP
4UouV56kzQycrncbJXAoYNrXd5jAd3haRWL8rb6KCMEDNLecD2AerpRtuZgn
aqX9EXFdJHuPjQdf19VVOABfV3rTzTJCJ/pSdHyUjtB5tWCOEuuM2Pvdj/CF
minucS4Rvka/HO/Cvujto1/mU34AVvYD7Zks0dDoy35jYzYJ6srcXeSkO+Gz
5Pl3RwNj4Y9wZHj06gxsr4tLG9QLgziDCfn51kjYo5YxzkPs696G1ii9TBiF
oQuxtlKDCWDvf1q/XnoCzMSmQjYrjQBPea+IRWwKzFyd+BswPgnbWZMq3TY0
oM9qdzx84tOho1/jpfoxEswKOOg8LulHbun7n63+TYFxPr3e2qBpiErJaIrr
GEE/SkyObT+XALosYeU8AZPArCHXK2G0E8LTX4Tfr0kA0+p7HdsIPRqNpgNE
PUQdoZnfRtRPlpoW4norp8eDDzY0QLbcWwt83R2J54rxdS1CtDqXUAG6zH3C
SMshA4b8PRO/d5LgaAz7C0I/mt0cz4P1R2rsn8X6Wy5OAuEX9boouWC/A6R9
ZtivCUcyL5EnWimfZXpO5JnfWKGP8zxbn5s94BCGFsx+bQUit9SZL3S4H5Uh
RlH8e08l0E5qh0r2pUOwq5vHkRBi3zjiW1RVMgw3L/1+zUiVAr8mtFNsYQqS
z36m8gr5DEIrSnqpVokg/eTBsy80kyBYOrDbLL0d0gUFdpWxJcHSp6nRTfKz
MMGSu7kstBqxabtrTeclwcykZVe4Iwl+9T85kW7ZjQSis9JLp1LB4c8e13K/
GZj825lN4HDg15OnGOf8nGGE8ZW9suo7A4ZhT2M1unMuCbxzv57J1pmCn22G
AqWh1VDzTfgi5ucbFRrB/JqM/s6EHvT+WN1OrGf1cVgr1kN9oS6R8IX6uDdX
Y18nf3i8xr5+uWuxEDmgt5qUUTgHNpMpH5yDjvMpE6MbgzCn6E5T4x8H4oFS
hvqHp6FUVPG7yq9PeF9I+flODHzJPKrOQkucB2P3nZpILkXqt69QfjsbA9zc
ndnHq0lgU3PAWIayDR04v7d3HJJgo9fogo3PLFiUXKwlcFh9dqYd443K9uMY
p+P03pcp1gM6SZcD93LEQePmmrsTRjNgpanC8C25FBh3kKgwf7sL3yvMbzYr
GKj66xMS13/3e4TQEy+ioIj1cIef4pC/2Y/U3k2ws8kmEblI1WhlTgNNdrt4
/fJ7dFmWoVvaPxUSmagKfuSSIGf6/H6SbQcc6Mtz5fkdBqvt544ycM3Clq7A
tOwdlWD/lMZhU1IwnNvU9lg3msjnOT0prb0WeS847NO6GgWirg+dmS8R59NH
7gnp7bVgoJ73E+OvzaVsyLgvy4ZfTc2wd0joKJNfKAwmlTqgwVkYyNc9akX/
Gq5GWfAd3BkMPbSL0taTxPdFyfLt1s/taPbViL3Ngxioi5I59+70LJgYnMk7
9qYQ+XZ5+c9uSwBqLY7HfzqI7wUn4rAtOwy3u/35Iu3oId7hJHk9zzw7wGY2
tip5496T023z9LBU+5H8/e3lRFdsyg4jBsu9/Lj+mONavcqKkUP5IAca26Xg
aneNGiayGf5gfNjEbhCqa8vmIlOVFOuLEO1wiPsF4j2tZTiPcckAPeMrGA9q
0iXjv086l4oKdkE/4xa9Qc00kCiXtZurn4EEuowYd4MhMCqNsRAMSIRtlPnm
RwenwFkqOEDlaj78llCy+5CeBEGSi6OhgyQ4PyXqMdzLCLnqVEXBlBmwLDi8
o2iRBKYxWVqVW3rAwWNofqteEpR9fDp++O4M0DE1i1+4mo/uT36yxjyK9Q+G
ME/qNZ6rhB70ctMpe6xnSOytN9bjF7FziO9xNyiwjLVkC8RCQNFC/g3ivVPi
Fc0T3vkKLGr0Quq4YkCG2i+VaYoEsTKhy5uDaWFHYJmfcEAy7F14Ov50mdin
gWIEx0wL7GKaWto/FgNx8qGOXPmzYJb3Y+74zldIpUvcF/PcZupPwjzf29Jz
r4W3oVFFplYvuRR4bWMUsGQ5C80+E8bNAc1wMiBPipYiFHYO7rtQMU68L+w/
jEVCN8D2ryMdSkXRoNifLHBrlQT5sRZGvweqIenRH66tC8FgZKjyZZZYB+hH
2Q6lxDWgvmtXj+hrxYObhMMTOX4S7FwxWiXuLyRvEnXB9zdl/f4qMvSwwYm/
ZecWcsfdieckJLaG/Jw4bpkPWEAF4PyV8hZen+lEN2fg9fl8rAQt8Z1CF7Lo
b+DvlDEffRb+TrmPK7lUPEHoGH9O+4RkKhrYzvGPvpjYb5zvb29V9gaTTOaA
a8yZSMhsV0HoPAmiBrg7WpS9UQXzphcYz3bdQsbv59BdLuphgLMnWdRLOmjB
eYsQWY9PDl1XYQ8DurKOP1nH98RwrP5y7ATr5DtwOTUZlu9HK4t8n4EImQF7
4Vsj6EPadNNfthR48E+lurNlElR8GrtfZ+dIsn0JLGYV/YDW/k+CD5ODfM1a
bVAfb3/y8FI4eump3s74YBZUtp7l17YZgFMzz19Jau+EVuZnDznMpiGAykHI
eLFVMmHDkcgZ+XQkYfUiR3KJBEw/Bn22cY9ALW8Vh618GIy9vFK9b+MUiHyj
S9heNQyJxQ4WU43JcFGp+Jb7qSngOrqhNoW+UbJHJ+Rl+5N3IH/eUbmhjdg3
nuTTl9rXB3u3NjxtF34OVQWCx4a+T8NyNucPuciWsu9f/UMEbDJgUTEeTIj3
Yr+eUNMG536krHu1+/eHVDh4vDb9ZuI0yDLbBk9dG0Kt0WHBl9ujIaO0jt/9
8xTc/LHNZ56louz1uwea+dfz0JAZj5/fNxL0cNyt5uTuRRNcwROl7o+ASnWq
tkBkBiS82j5NHKmQ1FqvV1qvf1p0cpNCaIuk1viaHnelNT1SbR+fEteFyqDn
bPi6gyvcvPi69epuDMR+A7KoU/PxfsPL4PUM3m/Iyyg+JfTDspXy3mVC/9j+
ytdY/7eEso6XmxvLdpmrleF8TMvlyfms8muLG/1pLfMAKXucf1VWBTn/idjR
Z0TOqMnX4RHOmckv1hDn3LI93pu4L6hL7loFvi8Xnahr8H35XDzHTR2QUya0
/jyYrz8Pu59+Wb5uM4B+/aDddEBnJ+h1FTzB9/3RltTxJq02NH3KuuYQ8ZzE
VOkO4eckT4vpTWLLZdgrnuvFV52JOFI3DscQz/Oc7Af6d6x5Zdf/Ph01C/oA
cSxfcvUzSbCktHGp+FEa0qZOnLLkzAWKHuPMe0Seb9MPhP6JaUXNr6nqLi1l
gd05y7dmwbOwqNscP15Zh/rsqk9Uu6SAmvIx2hq5/8cv+V9+hfkmfoIHXGO4
YzGPDxt1DeYJSe8v+lpZBx8oPXjIPOHmuzGPYKjA/QMnXsNoLJwp7k0FtnDh
5TtjJHC/HHaqqLESdR84YXC5Ox1IUrekm3xJsG/g6kGPvkZJEUWh8Mo3r1GB
C2MjC/H9enij7wmL6VY4cfifa+ZTauC5VkB+T+svX3hgZ/+7zMV/9VfOd1p4
Q3WAvP8/dclm95P6xjK0zpPiusaTXGI1kvisCjWlv2bKrb8Acctfogd9iPtb
yrU1+VkVlIZ2SSUS+PWZnQEYF1EbaX3wmhEomJVbm2akEQP/rZeY37x8x8Db
R2lAu/VMI87ZSdksG+cc/khUAYYbUDJlkqj+rRw4SsrQX95Hgtenasc5nAvR
p7xfe1Klc+EzleKLjlpifzUvY9MzcgX9oZQek6jLRO0CuUaRxP119Pfj3b+j
F5XfN21Z3JQG2gIuGwuPzYDjb+PnBA6h5udzML4oQzP+lsBVuF72HBpvgANu
xzzkK9JB4+PDOFYu4rsscc6Ue7wB3ckTf4zxeKnpVxg/+Ud+s2AfExyttHU1
s8wAfkkFBTPi/Xoifl7s1fcO9OnWP08fsxR4tpdjVY1mFu6JKKUTOPiOT7pi
fOTp0DeMj/zWYGHYVAMnRsU+JlmngOXsJeH7tsT62a89t31TDVpSdWnGOH9m
AWA8LfNC8aEfW+FT6+2vYWMpkFSq4dL8m8g5WU03+dJvyUBZvrYXJFp46bp2
H8Nv9D1lNt2K1MQZ3PB9F1m/73bSJakKTY0gXrJYG2mQCrzL7vyMzMT5nUKE
0e/oIAqPMg0cc0wBJ7mUD9PHpoGl4jLNAe5e+FFHPYjXnz6Zn+/w+lP09lE6
sR6iQzQPbfB6ePKPJideD9+JOmZxnXiN2tIst+Dn1tpRdR4/t/KvX+2PLWpE
IXJ+OwZ6UuF95e1n21lIcKT0bVhcUSMIswgcxfhdi7lgjKPnd5sFTHeCtMmQ
GZtRGrxk7BHtJtYT8+NPbrDf64QjJwx1v7ekgE5Gd/Q14vvSMbDx9pxjJxL/
HnoSf3fkZVdE8XdHTiY9VLGpER3dLF2H/SZvF2bHfi+M06p68LSg36f12Jbm
U2GqeKX3d8MseDXYiq+o1KGs9Cor7rg0WE3X/J17lgTZzC1hqyp1sLDvsBHG
DS/Rj2P8H9W3b7tqGOCR7dxIkFA6NKzY+qgQOu8mOkhMdzahHsNzW5+4xUPF
9bhuij+zoGEt8ZXAoTbp1FIAgbPLZjZivKCWV9vergKltdJeHm5JBF6eotwL
cSQYZ7ly4b5dBehnIk2Mj0rrZmD8RFr+gPC7evQvxFiUQTcdPoRYZDuIkiCk
lb2BUaoKdXZ8935+NBmMvaOSdhHvo2HYI0Gne5/Q4tk33bt+p0N15Z5Kjq0k
uE3s7KlFtwCzOJuvJ1cS3G6qFzT9Q4JPf9mGmaSqwN5Byh3zzOSshGMe7sLD
u6xTBpB57ep2molkELGPGlTVmobkujxV7iNdaOhYgiBnbgogH1KD7KcZMA0z
UYoaRoixx+rD0o444NOoPnSwlNinfZ1Kc35Rjtj0Srp3DjyFI59pXpa+IAEl
zxfa01W9QDnP3ajj/xRunywO/rJ1Bmb6as4OGnbCQo2hrTf/U+hoOHX18sIM
OIQOLrTZt8DnjV/9fagT4UeEK1Vd5SwcVZnRI85raNtF/3x8XjP8YCOCz2s2
DldfyVCPIJa47bkdysmQsNnOXpFpCqJ1n+hu2D6MzF0fmlsXpMCmvVYm1zKm
oJAmRII4ByEm23tP8DmIWYbdFJ+DJNvMViWqetH9o2bNWKevU0cY1tn/4NjA
/sO9iDbQbFxAjDhvCs95lQgS++EHPPaM5h3wTet77rniNJjiSfucyD4LpgJB
rw9sJM6zkjE/b4clwwtT9mo780mY2J+kIPh3BOQ9c3dFeSTBXkqKc4GWk8D+
JrFotSCpTF1SxzHD6wOEVLS51xDfl3emLtZfZj+VrXyqb5avzgPh1yNcj8aJ
c8HVvL8vRQZRxuQFc+rYZCgIvBPMKDQNY3Q1B9CWxrJrvzYY1IQmIzmnk7tj
if2z37kW8hzUgfU5qJD1OSh6mn0Ln38MQ1T2oy62EykgXnCP8xYbcV746VdF
8EPjqJYf5tf99CwR8++jKHUJ9SqHJ32T1FPZxHpI72xXTXzHP63vHzjW9w/G
6/uHPt5iidj9bWUdfoXTIW5RiDNkICCD2FfnHZbTInJA40tT23EOp9X1pHAO
t/KE796hLS/rDIqnr6Z5j7hXnkRaIhI4BfZ68xwpk+SjEY2+4vUe7Uk/9NCR
2Pe+tVp4bCDTBge8nwxRb06D9m8H4ze7zIKISl4n57ZhcL6u0OdfmgQciZWU
wplTYEFj9rTmzyCYXLY68eZZAly9bhng/2cKwqV9TsC3ZoifXJK30kyAV6x/
dlD0zMLzbX32bVffoKmIKUmFlwnQvmOm/+Bn4n2J1+mTG+xCD7YEnWahSAQf
PZmp7OwZ4AU/8hxU1focVNj6HBT1VTmW+rB+GHNeyevITQKBsokTcnHTUHWC
KZ3gAS4aCWnMs1djcR7z/EsYp229+gbmIgIU8XXdC54M4+sW8qp6ETqRZv0+
Cayzp12YButsKdBAhC+UGUZxFPvipbjsiX0xMaOPRA7Iiat7FOdQR9NNi3Pw
sX9tmy/ThrZYpOyqp0qDMqb8R3+cZ0Hriewev5OfwGFBKT7NOAnEKg8q3t9B
nMs8R6piDvWAzqbFs3PEeedH+G4TObMZYLnhHPdGpgse2d8rWe6NAuqAJ9LH
G2dgq8rY39XTH6HOqFdNwCECDqTpN1SbkcCV4T7rHuHnaNDquIHX93DIo/mm
bvCL2A/8viTU6duMmBSUIt9rR4KHgwzFLeJcZnnX6f8777RYaeIcNt4OBp9i
zGn3x8Ls2J3qZIlZeDiQv43ggfQphljM4zA/ugnz0N36dXoX8T2Ln79siK87
xGupga/7Qpbd/O/pjyh3JzqHdb7dxl6DdYrHKBYRvpCz2oVC7Ctrxw8J7GvS
wuAlkQNSvr6kgXOYbmYxxzk8Co8XMz35Ca2mbDzTaJQEfm9/DzoSuf15uZwQ
4F8JimmmLLb6UeDiJCpjGEqcKy+3qtrRtsAnIW2v24/CgOOtuHFQ5yxsMBRk
Tr7xCVKoVbJrsoOgAOX4LuwkwQ+DvNCfemXwInxlj6OmPwS/EHyrUUUC5Y+8
ziI6Cci9+d/qVgY/YK9WGLIk1vl/N8US/9yrRKrd9vLUTQEQrC5cWxpOAreR
T+S5JsH/zjXNT5QX3q5FQbSROqwDwcDPTH3f/zoJFj5TP565XQt5kzd7WAgc
1X+o9yFwWRLcIfih5kKjAua3iZGpx/y5kfsOCOskgF5tJ1kPp0EvWc/nq7d4
fumVIR7j5t1Y/65fC2+wfuFcKznCL6pKGiX7rX//5zH2GxL3SZrIB9Fe/eqN
8wk12mSK85HKUjB441+J9g+zcFoSeSYLXM3RJ/L0Edy6bftkIVxdcfAwYX4C
ojdrVE92k4DjQh1/l1MlUHao39bk9QGXt/+2NxA6ty+df/HkUznUZqT9YRnx
AHR/w8tfOcQ+7d4hCQvdV+B3TcjxxAU3iL5/433vNAmqW6Oi7gYEoyGvyX+R
La7AQi/hGUTk9p3m3o5ohbeI7+Dx3mn5h3At7PZ09QAJbB87kueapP4z16Rk
NW6o61iKTjJQNSaze4GwJstWJmLf+1nBKC3esRR8F+SEMU6nI8TNSODH9wZ2
RCm8hbg3ZWR+6dscM5g/ruHh6TsBwUD9KHZDFKHHsPrWmp4TfUGEfuS82Zes
P2o8BWH97sG5Hwm/6P6WJ2S/WifoXmC/izztHEQ+yMHF3xznI3XoET3Ox4rP
16V9ohDNyHO3fCTyXM48sorzlKdX8dyxmAWndslcbd/xEBq+XbN2Jt4jFUrL
mzQfCyDI7rz4BS1n8NyYfVpliASv1Ku0Xz/Kg1VbdiXXTffAxFP75ibiXDCy
+9uszKdkMDPS+Wn13gqoVxeOGRHfqZ8bZNtu1bqj4P2Vhso5lmBc2a8dgf8+
zmB2yZc9Ew0ovtIe7bOG9pPmXnQLJNCSXptrqvzPXNOodTh7M2MuSvsh3mx6
0R4kaHfxFJBIUNC5+9JPxlxQt+qLw7j0PonRfAI/3hHFSPDDHARdx/xRvklk
/upr/tfNat3B2CfAAOu5FDRJ1mNRxq0i+ykZbVaO/4H194cgsv4PoqzOhF80
WT2riP12N9GT/RqX0V4k8kFlhSwncT67qbrJ+USGhKtOLmShGvHnGYFEnpf6
3kbhPH+OfVZ2WIgHQZPfZyluWwOr0t52U2LdK9a97JJ35hl0WBhrTN+8C/aF
H4rLCZ2rswnhek9TQXVApbTRwATe8f04fZH47jjef1jBVhwKFZT3Xui/1geT
qn4hO+I5UaMuy/eJsEH5b1+/uPr4JlCWD4iNEr6+Z3aMtqjFIJvVcz2CYwYw
8uimoDzxvVY4/79zTezrc02F2fv4NaYSkUF1AysXMgW97ANMLsT7flyFR8N+
KhFo2ii2YZxq98Z/zgQuxGgQT/DD4eaZXszfR2lJ5o/uvyjqHWEDxQZ8L7Ge
TXdHyHrOUc5ysxeHos1dT7Kw/rroRrL+ApOXbwm/6GlcWjH2+16sj+yXf5Pu
HSIfdO2jlCbO50T7J3I+XnnmaSUL8ci89dniASJPbe1NlTjPR2mTueaygSAh
tNOK9pwBsMZ9aKEirmvVXPKCxB8Ngo9/rtTl6ULQGP3vh4TOAzUC7UKa4RCZ
z/79mtIV+HFnrOgEoSfn4dBFkSuesHy6sPOehgao9wgx4HmYQ5WrYpQchuji
necNVswX4be2k+ESgcfuu1dlyeqHzMUl9FlDNaE+yyRFgcCZRNbmmhr/M9fE
ptoUEuoQjE48LNHofXEVxFdtNzcQ12VK2/mr0CEYFL60qmJcw/UaJcYvLDo4
E/yQd9zUAPMTqyiZP0/J4wUFhyHUjH0k69l2yZmsR9ngWgGhH5my83dh/TJf
+Mj6PXfTLhB+0fGbCj+wX57aQbLf3RllT4l8UEvrsVWcT3kXEzkfCsec4D2y
gYg3ym7LqLIBhO7d1oXzPJj8700dgxsUceQ9MxvWAPozdLOlBN6eaBfJ1ewD
P7bQeQqeU4PsV2/0ruB+Y65EDk+LF2Q/M6SVGFOCh/VaRt54/uEcG611tS3k
qpiX/qyQBYvJJ6l4HibB4bA1j7sm0rgQmR3qKgOkmDEq/Pf9P9EbaJieO6Ec
GmbVxK3y8E+KtqQJn5d51uaaSP+Za7raKfONuv8hOmdpeoJfXRksfX+F4Xkk
3mIGbv7+h3Ah5oIoxk8zPQ3FuEKEDGJ87gQ+FLUqmH+LFB2ZX3bu2fAhd01w
V+Qn61HoW9MjTNpnQehHZY9PkPXzjgWQ9Qff6G0l/CJ5pUoa7Hde4RLZ7/XV
eR8iHxRx3NwD57Oim0/OJ+HSvvolBjdUtcy45QKR59tD8dM4z+Ov3XRBzxKu
6gcYlp+VA6Omi52z+O/pPws8O+UdQbMvyp4rTgpkIlBEO4FXjCYrVfDfgzcD
Knu3a50Ewbv3WEYI/PT1Zxr1LEbQy3FZiopZBG4fr/+Bn5PIcvu/fxvlUPBH
pgHnemHwTilwwbnZyw/RWu82R65yTTLbTURBqCk3EK8PjAr/O9dktT7XdPhz
5xd/bmt0e4jFKOvjKTixX1USzyM1H/auyOO2Bql2HkOMG/2aP4Px4766JVa7
zWFyg6As5t+98xWZf/7IfZ3VRjn4/WbbINZj/2ZNz74/GaWEfvRP5StZv+dM
HVl/uLf+XcIv2jfdT/brRbXmN4P+rR2RDxqzYriP83lYs5bPhoTXplZ6lkh+
QVStgsizUHW6A+e58bLr6+/xeuD28FlhZ7QIyIv8CftD4KZ8Vdftkm+Bk8/c
/sxeIbh0Mal7Dn/3R+3kue4bw3eKxVczOUdAV0yUCevhMG4/P6VzCWqEYm2b
r3PBw9VlIfyclImw+2pvE0XbWFXCp2gOgtVK8iC5j0czQeVjoY0UeAO9i3K4
oZCRoRmvD4cdPclzTVf+M9ekwb6th/GmPnLLj1XmPXwUGg6pkOeRcv9wiJ+8
qQ/Kz9XOY7zK5wQZd987UehtoQ0W/aE+mL/1wBq/+AX28WvbREE3vJKsB1Gk
kPVwqrbnE/pR2P39dlj/76k1/fwNl24RftHt16mvsV/H/Wt+NY/LqxD5IEZl
Wjacj/GNtXxCChqev4nXQ48jWsNmiDw1ufeG4zyjTnVa5zerAWcVo8OzPoJ/
wnoQ83f5V4Xt+XENPj+n3oW2c8JXgShuPJdFkxU+dr1QC0xr3JRghQUOHeT5
jfEUgYoL3tHysJ/q6nvtiJ2wcWu+D3k+bSGIuVeeG7kemZRml9oBs4pOixiv
GSksGi89j4Y8T4lrzu4CN85oQfJcn/HaXFPu+lwT7fpcE419tW5T2EWkY7XB
wsueFd4P15LnkS5pHuRfDLtI5PmYjIeyVJJxja/3zQl+yPo8KYb5O7nX+H1X
Gay75bnhp6+dDNaz+eyanrs8FUWEfjQdHlmO9ftuXtO/P82ORrtQC5mbNJP9
xuxb85v8RP4RkQ/yFA3cifOZO7aWz5/YS6OoWQ2FOEn+KibyPOZqRc7zpR9H
vd5fKfgmG7jp465dEH2csQDzv6HfO04lfg6+8NE/oDnDCMU2CfIY375/oWH1
pwLoCtXEbZWmBe59mU4YL2IWr7VvFoXEKK3jtfWbYIK2cwTjbi4a2UmOu5Ck
1sHxCquNcJGznTz/4zF0WcWc+gx6Hqg+pn2YGg5RDtZhXMtD53/mmgTX55o6
v31gPV8pg94rFtzb+p4OCviOk+eRNu79cMG2UgbCr4iQ8Xt5x8h42XDXym3q
M7D/Ex+ZX3njGn/EgzaKRMddQC/4gqwnZl3Pyu7CE/ebRVHeYCVZP6JZ02/L
uvCL8ItC6ILIfo32rvk9w9DbReSDchXzXHE+frZr+ag8THp08K8UWiJppPoS
eSoo7CDneUZyNWtjthAIpn3fsmRCBSzHBGYxfuU0p8cnRwmYKpw4xWG6AZKZ
iRMdgZOC9B2SecXgkLyIav7DZckAxrPk9+7tgjTDxKZD4Kiuc8jw75xk3A71
JYxfW4wOcn5BhZioYn3HE39JPra0JveN1VlJeT3n+BH3odc8WjoLkhTp9j8x
3lPe8T9zTUPrc03U115HP/ohjCY5HY7Kb1qRlJK7SZ5HauJq5c/5IQwDgz68
GD8ypkfGs1lJ+gQ/7P58h8yvvM7PuRTd7fiCCjjW9cSs65FYkHYh9KO/W1nI
+tXX9bsFJScQfhG9z30V7Jdt3a/D6SRbIh+UdtGDnE/7ej6vG18sq95phzyb
lxYV8inAGxB+2FRlFth3ZdOJXPkMoxbLuauCiRArv3tI7vgkSP9rqLlMPwoM
UUpDis5JUOs3+dXg5QTxfrT8z+8E/29/TPlSsABHyzBc1usua2tLgl85+1UK
j0+BpUtyet+2YUgXcbLrX02CnJzxpLhnUzC79Y3wro5W0Oz8KffhXBoYPiRd
/BIwCw7q27VURUdgtXjvIcn2JOi+GVlYMzcJVW8DDR89HAF4doTGRzgRNtuL
mwVVTgIlpd///J7u//WRQjIYHvEPwHllhebRrcmgOreaaGQ3DQ2lNT/prPvg
zPLmCfHHiSBPW6X4cXQapqxNmPxYS0HTrMzLE5JAMo2h6lg1sX/bXfDn/JER
RJ/+UPMGfxLwewQc7l2ZhCGVPu6oc58gNV/s7YUvSUBxtXXnHibiO+h2Ouuh
TC/scI4xb6dJAPnBpCQf3hlIE7rV2/e7D7K5eUPfK8TCcK+rz7PKaXC7tNa3
Wf1P36bFUrt49V4neAgn5SudigPdxKwo818z0HQm9UjX9zagNJX90aUZDQWq
Ga2hRrOwsC2M+1rFa5jhPqKfwRENhTXj2q7jJDhbNpHkvqMfiXCGZmy3iwcl
rbcfBkungVV0ZyBlaiWU6JVIZtdGw5VrTcw8ISR4zrl8WfxmK+yN9kzI2xYJ
uifng1HqLLRu7GZi1G2DFymseT3eofDhDymaz3UW3pcmT9qhYFR2PXiX+psQ
EB9A20yI/a0o70nO0A2NKD3tVu++/eEQoXWkluUICVJl1voqwv/pqxxy2Pnv
i2ADtES4pI4eCYW78K32rigJuls0aC9k1QLtlk8Cku1B8GrIncv2Cgk2ezFM
FzSkA0fVg/SqfUFw8K94bR9xflH863bju897xDgkJ2+gEAK/+24ab3xHArM4
w6nbQ21I6LDAw+SCcKB7zTHKYTYLnfUH5ToYiiCff2pu69kgsCt2iI3qIval
p2sZuD9UA1fwgQzuygD4baSqHOVMgl89N3cPPa4BCdXRAzsifIDDW/BmiQ3x
XockPqbzKAHDazv3KaY/Ajp3nYePG0hwg68j84aKG3o9tXqxxvMRfMw/UCNJ
vI/+pIu+P83KkWKoBdOh075grQCHefKI93fAgdwPkf1PP4RDsVi6+nYtsr10
u+56cxAE3r1Ayr1OgqmnV8zLHEthjDr/wSHxx6BI/07x90di3+KoPcRlUgrm
lJTo2IAnlGhf26xdS9zf07Y75PVTQTiqfXxx1gOWiu0m9xPvS0FZ9fB1yEOq
To6W7X+8YEzN87cWcR6/KfGlmiPvI2r89s7JIc8PfLR9ReWNSMBNI7Ho2d+E
Dm6QusQkHQIZe+NCmlaI93flx6KuQyX6Yhq4uYs7Et7IxRwyCSOBNnTdnOTL
huPtpjbO9e6QaGNeeIY4v+9SsFG0HiyCmPr3H84ZPgTbiATlqg4SBFF3N+5h
LYZguw+0Da0uwOHZfLm4hQQxEyPdfyAX6gxSuRrfO4B5VqyEOokER6WiCkY5
7iK7jXqTlPIOQMHB8q2WyI1K8/7wjFUeUsvzKdo84QJdtq239xO+ZDoPk/sh
H//TD0lXUci661iK8rWMd/VVeUCubvg7diI3n4XVekqmXJBLylZ7ROUIjnN2
t14Q1xXYzcOHjHLBmuvfXSc3e8hf3LxIS+D6jaducwlEwm5V46Kek/egtM2r
qIZ4L4JaOKX+bUtDhvHb6W/F34dPOVWHppeI9V/Cd/cG+hI0fKv0UNnyA5hr
uctg9IkERnSBQiJzH9AmzRud3PNeoD5dE3sijQSuy9+UJZoKkWt/urC7nj8o
dG9VS+8mwZ2Yg23sYk8hp76OucTNFrjyp/w1ifXkG9fvmpcTWcCl/LJ36x4b
uOxDceMdkX9ul8yqme0L+MuYJU6vYQk/ZKn33/hJAkq/yJ7kJ0kQ7q5U1tF6
G2TPX/A8gH8/ZVv8xUFPG0nL/ardx3kb/h4vufaDyI1WWdVcrToV8d7c2p/B
bwlnr40GCxHPVWjrE3I/5ON/+iGXv/4x62bMRUk33OMUyu1gbmeFxzsit7aS
VRXvqUSw+imvJDVyG8R4WfQdiev+lHA0ZnRPgur553Onpc3ALWPY5yiBh0p7
H8vc4gN1g5qehytNgPTumes1gv9TVH9U+qkIpCzBe1dc7xa0PoonURPrzORe
Gaqgky/RuV5+Tj9DK3jtLfgm5QexryjPoTH49Qa9PJ7p/s7qPsjzbWjUHSO+
v7li9r86s1CXn6MMDY0buO06xJVE5CY1ftzvpU8gGF1seurz1Aik0rupKIjr
Tm6ff7YqEQ/yAwUq74UNwXhSozGZyF/9J2VdzdxT4FDKoJU8fRNq5hR6TxP4
maytdIXGIXCFToztLb8OyLno0T4ndP67nvjBRuUc8vmV1aamow33Y5k58fli
l+wm55mUcGS1f2anwbIe7PcyPniYqBd4NUHuh7T+px/yK/j54vWpRDSxyZ/7
GI0JpDmmaLoSuUkURaTXOQTDpr26U3ksOiC+2ZX8uy3JQ3kapadCwGnVQ2rE
+Bq0J6yQcgncrVbt6OBpR1D7+OhAcu0V2Py9MKQVnx+di633bHiMcsYOSdn6
Xgfd8vbi+3g/2fH7ZGdcAtr3vSmG9bw+NDecObqD8Ose5vOPWSwduRi2ePnT
3ALH+GVjPCfDueQKx9viUZZBhTW/tBXslpZ6bkPU6/GN2R8UcwOhzcw9GjrE
eeXI/QsluC+kEMFVse8JjOcmyafPaAKtTFgEK4F/2yKrsfg9EEqD5ZYvdqgD
x5zSy3+EfoWGUl3JBXdo77e3/71LFX43NZxMw/u9N86dbkWnUHTOR9OPx1VA
5NTRv3ifn6/85LX+yUdIXmIiVs5DHShKv6h7EHhpwhi5HzL3n36IxWX1ojiH
YGRxRLVj4/Bl+OT8VBf3l1grnjhC/0O4czwwv3NaBZSTJfVwP8RbY8sGjrfu
oDXgdOga3znobthWkIHPL4zPmb7S3AbhlA5SotNZoK87+wO/Lwcz9UwMfe2R
lPxv+Kx5HlxU8sL6CbzxB0vnTbkg9P13Jo/Ul4vwYZlraZ647kQYYwzaHIlM
Vx3q7BmvA5Pf2ReTeE7v8F0b2f2B6LzTXkHvrfogz1I/uAX3ja9T6Bs9toR7
JXUCIiMKoDrcZYbP7x/f9PtQF7tC54Gr+hfuysPbyR2PKwnc5MPJnRJqbvCC
7p8VM8iAmbc2F+6r6NU73ZO5bgN6sv07vxdJgq+g4LVveP9pGMCoc58XPfhi
5PG94QwM8/iXkvsb55quVqTeQyIKG9PyRqXhTdrx1CECdymKJvdDbP7TD9EK
/HOBof8hur3w4FKwjRIMPVPJxnkO5EiFV3Nbw2oglchnD0kwNb8rhPsh53sM
//gw2ABN1Y2RyUIJ2P0kgnkCn4M+UFqwxlyHSP4vCzl/TgK9CqkPvy/Hmtme
8303Qc+W7+v//nIaWm0zuvDvHH/empjsiHRDm/rrBoTUZKFBQqbxHe7LeVaw
hIc/RoZ89H1nKs+BgPpGIVsCpzwvm5i0/AD9ObdB9hVxrrXqni8uI/CzeUcv
JVXpwUIUHyuNrBhETizfx+d3RzFrNYXjFlCkf+r6zkZR2OFtnf2dwA8E3OAS
CLGEyr9CL0IDhKFv19h7fF8eGD9yncgwgI08BkjkhCBcCrg+jn+HNasfcG7f
rb3osXQgpZiMAPDNLpLPTSxt5XycS8bI/u6Nmjg+YSg7s+EF/h1c56QHuR9y
4z/9kITAY84R3NbI3jfq8IFhcbhbdFMO59nSZmF0/qY+/AxVe3x6SQBc+d9k
4n6Iy459Q7u0DKBO5q5OPBcfKAdu34dxM8mHqaabz8Ot6X0XX9zghZrSd0KY
nzvddSVH+gr68Yr7c9olfqj4ezQdn7vtgy9zZ3ZZIuGyLAGbxONw1u8UP/br
IOGjbLlqj5gr/igPy5+G+16pHX34fErrOad03hL5/B1KOT4vA6rXubaSCHxR
jqVUZlkNNnhYRfsHHwa3nbu68HvtS7kqyBGhC7N5soceMB8C3q1ZTPi+q4YW
CY7U6MFzt909Pg0H4AywkPtUq0eobOq+akDYd6Wd9bHsUFlGbYl5vrZs3i3r
SIu0Jy1iJ5PZ4BJ3Onl+9blMb+bqmcuobNx2cZfpAWjhcB/EvuLafcn9kIL/
9EP8XzSHst7UR5UNtw8/OHEEDH8OvMS5nTdoTaYNvwjdbsJpfVfYQZJhIBlf
V1PLXfJBkAaIbn8VFuuyD0Ia6F0xzqQ5voPi5ml4KjAZRPdqL+R9GCGf3z3m
d5TUPVZCz6Po3IRf7wejRDZjjJ/kU31qtfUm4spAKx4jB2H/2HEL7Pe8oWfy
jwumqPLn3p6QLD5IS20swM9/n/3lg4I+eqjf+53RrORx8E5nTcH1d17Tu2Yd
loabZmK39Dr2wA0J0Tfk/vBI6vKemQsQsYttC9XV3cD59tQ/rLPph2dv5YIa
FLNY0VVQ7oCcPc3kvgqf6783y/vlQCegzjJojh6sadujMc83xtznRnHLZf77
liQXF7eDyPIoub9hIklXre2siLJuBnvPxzLByO33thjn/a5N7of0/KcfoudL
d7In7CJ6bLYjQd2NBWyChFLxdf3DtSi9K2XASL+E0fYlPQQEL6TjehG6sNX3
lbJgwzp0cW/DVujLd4nHuDt3PEt8Dh/wPOdipVumJc4hd8nndwv/iWehNeKI
s7JM8ufG7XBWrayb/LsqL5FjuyXUUUog+wvKvTvhnbpXB77uXeqxl08irqCI
6O2N7hv2wwP5g4n4ORG6lq/+o1gNCXIGRpQ6HQTfuzSfcT0r79bvvx8fg7EU
Ldv3LzdDg7rkNObn09UtrGOTAtajxwpcQ6lBWt2nDOPKMXaDs5zScCzbqpNL
ZCMYgwy5r8Jl/Hrip5oIaOz8/Z7tIAUsTv/8gvGpot79grWTZZFp3pnBCv8k
jTLekvsP112Ci54XiKFEVQ7+pHpKcLrh3o9xDv61fgj1f/oht8RT6bUqZVB0
5b6I4xU0UGmsQu4vRdyJ3FXxQxgc6BMmF1b/SbI1qJP7IWz7Lp59OX8cmM1S
Yhp3rkoyTY59JfeXeNM+iy/tgx2SK88HzvyR5LrpS35fFFgPWf7aeATF54nS
Fl34K7nN5R/5d47PT1de0TOWRuzPkN0HlU2w5PYtD+NtDvfskjuVkHAlw5M3
qtsAPZs2xHhQgaCN+vnP0KAZyRbEkwynr9l0Kp2ahBJ2tvK+bcPoQBCPI+5X
0Dt7heB+RdDh8d0cLcNIKkG8hNzfePP+Ou5vaKzPCc+vzwmPrM8JP1z/fZbO
+u+zPNZ/n/V/cVjH3dfxFv+NzoQedM3TmQHrue+u2Yz1SDu9b79MP4pcJHLy
cR+m6fitAdyHmU8K/3P8ymd000K0EvdtbFdVJnHfZsv+1VdodzKEeGhuPsRZ
hBrGxfacbyOBk02PEy91G2iLSam70MdCcdIsa6HvLNwt7YhyPvMZ7MwNeJw7
nkK7qfRGbYVJiO5LNrh1ZBQsnuZEtG5IhjdXnWmiYybAMmhjTdeH9+hCn+DH
QP8s+Pssh9L1BQn4f9LahMV+QJXJ7Xxv6tNA+PI11ftJJHh/aNvspxPDaOZI
R0L5q2ToKQu4LhY0BU5tAoFXAoYRh7Tp3EWVBBDJ+SHhdmMKtFJl/+f3XCbr
v+cKf7v0jKiHotd/cnC9R7Q5H643rChv6vzwHpjVaRKxnktN/2ixnsHsmYsc
Gh8gtXA0VIkmAx785V2WSCGBqHyPBeELvblHdwf76u6xo8C+/jZyPCZyQJta
Wi7gHFhS3OhxDjZpahNns9thiI2FsqU7DZbpvv1YkpqF4RVWnvkLn2Ho6o3f
4grJ0D8z3JEpNglLIxkWRw59BkH378fmCxJhxpJBPu/SJOzSVVM0yShBfIpF
rT7KyXDDUeiFTA0JVDYrl/izlqLD3TneuO9k4LBQhvtOdjHzE178A+i50Z4u
3L/iLxh7jvtXj9kqWrrLh8GS2/LZsEgKKInMWIucnoKK6uh0saeDRH6sI05z
SdC2LHB/acc0NF3XdzbKKIEdFN8+4etOj2fm4etKr/8+q3L991kU3mu/z5Ja
x9E6vmEdX6TjYyH8ouaywU0nCb80fYrD2K+4TIWiqugIcv93UBj366qVcspx
v45XkNGDyA3p/p+63jucyz/6HzcySxIhSjJTZiqinGxlz0T2ysgehWwiSpJV
2SuJbCGeSUrIHqFsyXq9FKXS+N73S7/r+n3e1+fz77nOde7HOa/7PuP5POe8
lnbvxe1GRa5N+QOzm+a24SGWwT70psBEFz/3Y0/aaYWf+/3KmtdnHvkAYqM0
eT270sFECCS6zy1D2+2wwyEm5Wg0Wbi7LvY+mG12+IstEkHodoySaUsFagua
t8DPu14IK5vg510phAl24aJBdHlxV1zc+Qcg1tPLdnwvASrSzZP3zo5hOPTu
7BXJhrezKZe3ty2DtnraVxXLYRjeV6jM+jgdvMnH72i/WgGNl4cXgkzKQVJb
pB9/rj1t1DX8uVr/5rzg35xX5r85L/V/9KP/oT/jP02hvDKBglpePxDczIJC
IUJhSc0SHCoUmKVieo+6TSbZdOkzoSt47R5j0zI4HO5L8PPpQx9fpN50eZYH
5RsaKaMPCLApxt1Y/uEtWsp+NvRtew6Ufr/gUMBOhM6Eq3YjUoOQS5jQuReZ
BDTR9HtbRQnwkFxgQUlkAJWtU2d0jqbB9pqxwWumBJii7W2fE+tEC01rl/Fz
Np+JmU78nG1ynWqnssgAaHzd24fzj+8u68b5zTddg/P1u0Gpd1mc9stdCKMW
NOGgIkLRrObkG9Y88PnavCtJ5A5c3ZFiZY/VcQObRedemb5DnwoHt3nsvg8U
QqmTZndXIOdnSgHZWD966Rmd5DaXDCu5duw5jgQ40aCGXjzrRBTfV3vTu7Lg
hFCp6fnDRADLtsG5iJdo9W80T8lUGqi+HS10SCTCsNHVZq0eADbeHd8vpzKD
v6wcIs0pm17lw+io9PaTDZy+eHqL3nc47jYWN9Fxen9S3EzX24qbM3K/DSgf
i6OFhWN0+P1C17/7BcmbzAvWTE1N7tGXEvD+ybh0B1L/5LawgSneX/0wxHqm
UKQrH6zUyK1izAlQb3agXnJiCrr8LSSor2XBmcG7z49GLUL05W49+ppn6Pcj
PqfMt9nAZLXaaoB9dwJC/3OObPPfHJmHqHizGN8HUJ9oH5y3zIZqiYDhY1eW
4WW+VCZtzTN4rX7SHpcz3czeafD/+35f/Of73VeaH4rhRG4nYupwnH//vnLH
ccp1X5goI76HM+sbdKKnHoDHx2p/q+vLcKmprzWesgKhpUrVp4b3QPuuncjP
T1h9tPfO/zpfln0rrS7mwSAQE1+83h5/H8gP3+p4yEkA/p08SbcoKyBh1k0N
l5PrsUccl6P577s4+Z/vwnjz1Hmh9z2IK492l3l+LlB/1OC0fEeAY6G/t52V
GwDtMmOrHUF3IfjvJCq9QIBUp9X/MXem9m/uTC1DirtIuRPOew79oWq9A45e
OjyKx4ig+nI+sC2pDUlU3s042JMOuemi2kQbrN5xPXfuoP4LNCDulIvHhQWt
I5/xuLCN6TUzFh/RpEsSBx4fha+LCePx8fV8UhD1wydI5c7l86NjNeg92VfH
G91Yvl2VWatq1oXClItl8xj8UdmTScU/e7Dn0k5yluROo2Xjj9e4dHJgczDT
2/LXAlCVwzmz3c1ySYkxzHi/bomaG6lfNyQsLOT+vn65b6/iTiWGpCKRs12k
vt/+qSWLBI9eMHlCuHvlgwtqrg5+3vGGAPeitvZhRv3bhyn7bx/mekZanWBj
O8p6ut3hSuBVpP/u0UEOdcz+zxuWXKgmEG96vYqxSRJsGnyy0d1cgsVGC/dn
7G/lumRo1fH+5zkHVVL/c/ulcMqPi11yOvdK3uF91NOCXaQ+6qmZzEEsjsP1
vt+38TiurPbNEY/j7P/yH0rPrfyH+C//adr7wwXDj3gHZN/6YvgtDjxswvE3
pG/NMYVepiPNMV35N8ck82++ScpqO4l+/h+9QQ8deROXhJby5ALdHtbDSfeR
x7m9RFgeLHa+G9mM7kxq78b7q/X2yF7G+6vrUnf6fWrKlrsZczoI7w8/GPiE
1B9OtlbpmXj/BUQQa0/j+cnu4IbzeH5yTjssQGSzGUa7hbWHpfNgY4IhTPsh
5h9mz1SONg8g7YnEMy+G8kFWS/XI2dMEWEydliJg9vf8j/2dGrbyFv//zKFH
P50kzQENsP3POaCWfhXG1rgk+KB/3QXX67HW8xJcLyUX+iG8P/yn81Z/uMO/
/vBmpubx6c+TKHVxvA/vPw+ZYxLH+89rpLbu43j/cx+3xL3lZ8r/42eGxf/n
/I7ov/mdEeEH6+1336OZIu96vO/6vC3DGbzvmkH8f/Zp/3/7KtXJtvwDy3/8
g76D1v86p5MqsI/uUGM7HHLt/uKHvZ/aupf34+/n5V8qHJepJuCN0Fc+/P00
t6M9j7+fPvNP/EU3m9FTjiRZ/HdBZtuv4r/LWtiWnTP+kx/eH71MmpdR+Dcv
8+TfvAz6Nxdz8t9cjNq/uZjmf/TT/6Fb3kzOkyscQEdMs4XoJPPBos3bSF2B
AKK+cWdc6vpRH334dKt1NvxSoRlVdSEAp+T/7s+7Nef/17kYme3sxnfnB1Dg
ud+eeD82xYXKTrwfm+3olj2Z/mPP8H/1gup/6oUl0U7S3Mref3Mrl//Nrdz8
N4cy/W8OpeXfHMqbqK17xu//uWc8dWbLrzL9x6++P2PJljj+DkaurrfTJmP5
9jL//KbfCihe6wy3SHsHnUeyCs5aZwDNhQMuXVErICAYMonln+j0mZ52PP9k
dPG+hOef/JuCh3Z4jiGKjsYJ/L61evd+WdJ9a3RgjV7DBBLYbHrBTpYL+t5/
tCpaloB/jyHNIPcUUnrp63+FJxf6HAv/LJAtQdMLD6fOG5PI7ItPtwN5Lgyf
Lu1eNFuCOVq1I6qWWD3l33oaz9/qHhhF4/lbFV2f/vBqPyrbfpyA35P2MzZ2
4Pekg9flv94Zf4dOFjj24nqVMp4n4Hpt89KYrvR+j4yjH/9NF8yG7ywmr5Ly
lmFD6L6gmu8ousY/l4HksmAj7DqlG9cKhARns4hrpoLe0SYuIcU80J9f+qOM
/e62gyKqP6dTwDlalDYjuwC4Vpr2tHzF4pRMzff9J6ehm+eKFcdoFjjeE4kJ
U1uEBvlZkWmRYdRqvHJI9mIWWIf1y5h2r4DBzfHFj8yTsL1LOHKnFxbf3YlZ
nvmYvyWr+3Gj8AMaov29g78+EzJzr+3hPL8MgeMS65h89IV50A6X/zlOIw6X
f8zruuIIfSpy299nmYvhaaFOTm3A8Oxwr5Cs7OiDj7fj79OH5IBGpBClUAIB
hl/+thE0vQuL58ppgrflgQQN68h+7L39azK2NPNoHAyoghKpWtKB5+keV+3d
yzB4TrbFRKgXZS4pOA5WpEGVp4Oidi8BmjMbgk/4DqPEU7alvuT3wLXu+O3R
Fysgej5uAZODQjnC03A5GTeqSXLWZl/sVbe/ixRKL+8r/ZULzaN3vnFjz1U+
arys9aQT/O/TB9AppcN338vnTwgTIUo4zKtZJB4+yxZbCXplwqeQ8ggx7P13
2H5MWd9kGDrUO2wGA1Pg1oPup2NtK7DHL+8hf3kB2Oc8jLdVSIDY6MQ9b75h
cvbuc3Yxeo1+9beKaJy4AxKy8hPmPkRI5rtydj2uD92m3NMnMp8EyXK/Nc0z
CFB2oNgIo4OFvR+J/t7ytzpObyyVOy1YXoD4uzZv4fLVbLxZcPmfV76bHWjt
Qfr3HXeFH0qEdPHWV6qTBNizvI7jRBL1pQ44zla6IhLO/hPx59pF49Hf5MUG
Q5dMiK6NPiiB6fVR1tHbt7sFFOnfTrOW3YWiy2xJafeJsL/8W9OJ6EhQ2Sfj
ce5AMgjH5z/Iwb5fpZV2rRiaHqB0lD6wM+w2DK1eH+/4QYB8Vp+Vp4Ot0K+s
eWtfYAxglbv82etEuDtNPHpz8gFA9JM8RfookJe/5KWE+YfVVOmCIK9G5FU+
8D0o4zpw3A/1ZHxDhN+9CQxFHm3oVCuLYemdmxB4ovCm2SUixOrGdVyk3JA7
eRahr/oJIKwq8bT/D5ZfXSNjxfhh/ZSpEc4fwCNH4v/+UFYYkw+GuU4/cPnm
FcreuHyvnyek4icfoIO30kl4hBrWPHE82fwDQnWDregnjcVNHP9Po9tyOP6k
jCBtTF8UKuN0ENf3hb07SV+F6817Mbuh7LzmWdxuf47lpeJ205cvl9CLj0R6
Zw+ovsXsxmbofhK3G++V531z7HUQb39m6fa9G7A3WPDT8DARxoM3i94FBkDI
uPZmvGscLAbJFlPj/UXll8h+7H0JH0/O2ZNTR8IBV7Kzi2lEMG1xzta+XA+f
HCcLHM8Fg4yUl/kfLI4/7rGetZNNgMebgXbzPv4gWLhNuRi3D3+nwo3wclQj
kb6/JSUQNNdvqd5fJsKFb8dmVocb0Wslhf0HTMOArT9EqQfL/5nZ5Fr0Fpfk
iBaW3EzXIuGYQdGtOPy82lZjEeMHgUcrnDi//Cl7Ev/+Owc3YsLL4YM4wwFc
vs3PY2q4fILgKU4H2QSkqS1gj+PhbB9VwvEQXZ4tYfgRw+evJPxTdoFmOP4V
xllKTF/k+76DpK/M3/dquL4H9HstMLuh+hRGIm632dyEBdxuS88m3lfYBqA3
HWknzrnHAW1L6BxuN8L8HQHJ7hLg/TBz2PRjMCxwrEyOfiaCq2bpI4WL7sDF
Lf+6ck8oGDJvqhfg559PFoSls2tBJMBaRPLrFUj2ub868Z4IkVnTJXzupRAx
/YBrQswTPAZqOF0xOaE7H0eeqwmHq2HuNaKOrnD4bKPDbbyvrGbeUfFXLso7
InEyKNgdhP66V5Zh+YnrLSMyM5VyJJ3obaob4APTR4gLJ1aIEOxnt3OOb1LO
W1XjYa7UVRA2VJB/h58rLjBQYfzgaXneBOdv/TFL4m/92siEyYddoSbSuPx4
zock+QQV84/qNeGI8ypfFY7ne80TEp4D+TPU/O6lSF5FioT/A5U1Cf+H6DQJ
TF8UIXaJpO+pWzdJ+n7tNk4+2l2C+q88EMHttr3Aawq3m27g5Cl7A3d0J6Jq
eIY5FCQtIp1xu2mdeXa3vDYRgPKvycBZO7hHEbDXG9+3eYHl+9BLQ9AU0dKj
G7cHV1avn18x/mLpv5XO0xnwI1eDmsLXEqqep1TIY98ducuPtr7ERJClqKtR
SjsPxq7W4UGYnNz6i6cawRGSpbQrMhL0weU0RSzep3qbqmRDKioGHUjmJXt1
zhBWBx9dMMXP/98dl+DUTkYSe2zt6qkvQnHdXtHtmBzIsS3im3wpZ/gtbfb2
dUvQfMLWgN8vlNEkSWL8wOR0xxbnJ9PZ4o+m8YnB5ENoph4FLl/HoIwk/03F
6NcmcER/tpmW43ikpshIeMqRG3l/YiJieRRVi+On7rhAwv+F80EDpi+ay7hM
0ldsMYmk7zMml5OY3dC2bk9T3G4E5hiS3diDEtKSagyR2oXODpkP9nAnwvM3
brfVRx5GBgFRkGZh5KSqbwxuCe36wfg9gsfY+ucWNdCVi/ZNFjSBAe179fh9
U+cOPbu4mwkwbhBSh57rwd6WhOB2TP5myVQvr2gUfCI/+Hyp/RxsD/2lGYH3
S+jt/b6UdBFOCwY4GYqqwI977/VxObzjmnPhE4HoiP8T2VJ+NejaFq+P76WU
+eU7q64eg85svAphHtMGmkc/GSwwOvFkW5Vcaa3c5/64AoMePZCypc/A7xcU
Or7NY/wQfEGbxP/22hY/7eztS5h88HbVOYXL//XqNkm+Yyz74krSRcRYVOmI
4+k4soXnNiMXE59oFJIhY2jG8T9s+UHCX6rf64TpixyjJ5/i+opQbOmr17BB
0A+IQiUeySS7Ze7rJtlt3+iCVku7GmKxNqO9IGAC9JVRJLv9lTmyYiF9FfNH
5iM8Buqgcfp0xDBGP2p8/MKTalkQCCE+V7bXhPA7Kxu4XqFNv5R8C8LB6RK1
Tzq1MmxmetNmYvTKqrs1zq+vgPKU49f0H6fhz/fXDiMYfT9t4nPuZW0wkTE4
erZdGggVA6OkPY0r6Wl5+9yRJJVgHPtfGdg0/5KK3zPupvquJqcciAheDLNc
g/JwY7Pv2VvcbplX42qvPpJz9XoypLNHGT6WT9zG677oaTZtjB9qi3pncP5P
c1v8rT5/dDH58MhNmyRfhrgl/2XLnSWeZW00V1BLwqN3ewtPlpvkXww/+jZ6
iYSfkX0L/3uPOHVMX/Taetwb1zfSYkvfIKu3fpjdUNFxPpLddJ7Ikew2EO4j
2DUki+K+2Wc+sdOE5GPhJLvZRtfciiI6w50jsYfmNeTgRBt5Eqlvh1976lOP
KByn74iO1jwDUsa1pHo2IOjUWsczH4gMFWMyUpMCislWQ3xPcq/wnKa1pTOY
VZObbUsUBz0XgjT+PeYK8JzwzpaHuY/fnbrsjsCLgnjSvdvXhxtPhNqt0I5p
cu3gYRHQbhInw/1AyYuR8tXTbmjfSWbPlHpJyI11LsTvx+sJEqNuiulyx6/s
oxs1kgI1z/UPuJy06gt1GD+8Wz9O4teJ2OIvH/KzwOTDm33sOrj8nUtb8v04
eZx8suWRK5WiC45H4MEWnp3INhPDjwJ+CpPwpwls4VdwOPUT0xeFU3PsxvX9
2bmlrxnUbsfshihlBgVxuyXJUJDspl0+uso3Jor2BjGuNWJ2o2srJtntJ6cR
m0yeOZgzv/NHWeKgTtGrSNrPfGhSKfgvN3xuptD1mJMArRG/edJ+RabO+rU+
B6CIjRjKixaCJxevsOH3+Bzk5ZGmm2ZQELPxOV2IB/SaCX64nK/Up0u8tSSB
LmA9gYmSC357iJHu+3T0Xt0rvKqPbCrygyqNuSHE40YI/rvf/DDTLbDPCp1J
fXdjPZMfQnnK7HD7UF/f+dOM5rbc6Xsrck4pQtCi+ZJ075YxltiP8UON8qk4
nD+ae4v/tOWQEiYfLvmtk+TfDdqS70rZSOarJYmEb7y7g+N547qFh2uyZwzD
j470Z37B8fOXbOG/Rbf8AtMXldhWk/TNMdrS187QKPpknjlainMm2e0635bd
Tqz/eDy0wo36Z8qHyT5KQPZ6MMluXy/Ln+Qs0QFK+W/V3Jw8ICfdNovjcZGz
DT/iuhsGkq6lDl7jhVN5z0j91RwyXLO2SxdgZmEpxbmdE8KdhMzw+9lCi8FQ
W00d4L5ivF/+BTPUP6hex+Ww1iiORPzhA7qyt/tO6e2C0eTdJDl6goyC14WV
UXzuyI5Xr5lA1rL0Fun8WY9pufi+HrJlElkxvs4G0tGJpHmHKnLRP4xuoXLH
RFa+NY5wgpvxd9K9Z7heLwHjB3PBOyT+vutb/OFH4tujhJXBTdSaJH+n7ZZ8
iuoW9ag/fOiw+Lv9OJ75pC08OSbVZRh+tGGtyoXjb07ewt8k1bSM6YukUxeT
cX1bL23p+8hXfpmjRAcd+DhDspuKwpbdCLttOG1cdyOT6r49DEG84Oq/ZTet
h5aOWvQKoPZQ5oBfCjNQafGW4PRsQ/esQ7QasPy30PPgrp3wt7lYBqenlmuK
mmbJQxytR+hFcypIrJoqx+kbNSqGUxWsYJw8sGNXATn0zpWS5g4unqOt+jZz
Ap0Ybjl2WIYSHv2eIfW92ykZPX7FpYR+qllQPfCkA3snoXuk/oour78tI55y
djnZnse5d0Ir537SPTUoUZdh/NAc/3Ybzi//j/+R+icNTD6s/pPf92dLfn6N
yuR0BSuSv5PEgOOJ/YeHrOymDYYf1QddIuFvqtjCv2mwqwjTF5mosJL0jfqn
78KjEFbMPmg/RT0Xbp/POlv2ufjl8bTQU0pEeSahrm+MBfIql0jyFR1VjFLY
ZsD7DkO35WAWpJY816t4uADiO0xe96RNgbFl1ZpZWDaElt1feFO5CHvup+zO
NH0JgckaPHHb82DksgunWQL2nhzekXOx9B3aOZbiaVKWC1R8Ulkvg1fgufXy
wq6D0+hnFTXV8ZM5UDQbf/W48SLENmj4xA9NQkJfP8PjoWxA1CwJF8SXYHvQ
2i5G9nEYlroUU6yRAxyyQ8pLUsswrPvI4hJ9AJqVShlSVsuD/PUJblss722+
u/FkvWwCVXL9EH8mlQOEhvwToq+XYAef+A/F7hk0I8dXYu+bDQ8OiQpFcS5A
Rlujc53QGCIvcjz13isPihYOnTD+sgy/Dauy3j0pRjX12v1C0XnwezV2nxOW
bxPzPke1XpqEnSJanzlGMqFvl/1ZQ+8l+PxpWrr2zRuo7jGqEHXJArd6efmn
+li9X9ZyaN4bq8e9+BtfVWXBRjxfDu0nAnxTC529sDiBep3afdXEsqGAMrnA
tnYJ+07XZGLtx+Da+7kP0ZFZQJHvtxT+cRkMdTYm15yKoI9P5otWbRZ8oNF4
GYXl4eZC5rVjYe9Q0+q+UA25LNg04ZJYubECV5NWwyyvTKGPXqPEVyNZUHmh
LY2nfRGoE+VvNTwdQ3cewJOU9VyoKxPNfdqzDN48LKvfWGrRPcUQRsnqArDp
eih6Y4gIHqMjdWQ734DpVGF1FaSBQFi71B9zzE+K/t42avMC8UaePEU0SIPs
waDj/g+JEDiFCNI33yGrA7ppYsX3gR+Z65NheMStyv0oUyvgS1Dn21XONEj5
aPd6dh7zVx+b1tcae5BNFtGSNzsNzj1JvcQySYDTa7TDR76MIXuO2PtW5Q8g
+GZnqOirZZh6z3CLNmcENSxdvyatkQ1sTxg9+DVXgPDHK8+uqB71vG8ymWXM
gyfSibu432Jx/9p1l5Lj+WibixEbf0cC0O4OWKrfwPx/cmJ2xJ9O9PlEezXb
TCIsWvl88RciQrXSrz1mic9Rie5zLXnFO5DHay1YXYfV7ylUTsxF/Uggx8Kf
+mQSfKs2C6L3JMAxa4H0vzrNyC/M2d9TKwYaGN/N7KwigvIwm5dPeRvK4Ilo
PFYWC0clN+xM7LD8Si+CtudjJ7qWeL2fUJMAwnHbuMWOYN/dXARreVcj6k11
8i3gToLxqyN6Ua+IcP/iu+hPyy9Q+QI/9djnSND8dv9BYD4RLtfNS723rkYe
z86uUX26AVzRT4oKp4lAr3M5ouV1MTJQPD0USBUC2pJpV0rXiHAvpbQ02PsB
dI2qqHMGWAFd0knLXqzukO+mRrN/k4A4o9YwfvcC2AT2OuzF8uQlGe8jcRP+
0NtfkuTnagD9iWWyvZh/8M3T4H10Lwx5dv09KLhsAHajri/wPlIOv5CYUbiL
WCYp7p5KNoGzRUWHbDA51G+PvcwIT4DRCvsnf+nMgC6Zc/UNRi+8LYm0Um6C
3Oau23uqjODYA3kmXrxvp86zn9XlKLhcKaI/t6IPZN+rzHD/r2HS8z2e6jYS
e+vPwNdgBLJke5V/Y3LIDj1nJfg8QP5VZTujiOYwY8TP3oefI82ft+zjSUZc
lUlHjyjZAvfQkUhGjN+pidxmr5gPemy73d3ruj3we4dQ4X2t+wev1BooxAJF
reDkyd9a0FBEfU4Zo38rXac//M4H8lk1iij/qEJY2tF0fC5V5c/Dwb3Kl5GS
xZ7EVgtVsM8IZMH3xvM4cX9Yo4xErQW0hT4DGtBWRWzF625f0yaBPUVhQPOr
hJljvzoY6LPIPMToS6+uWxXvvQhfIzOMS1dUgI35iz2eV1h9F7P99uQa4hCg
U2P/rgZsXyK12jD6vYg/a01Ut1CBTJpXcIEOmO53StiP0dt1k+kSvWKRp/kd
w14+I9hvz1cqj9FfB9+PuR7thd6Ofn7A4XoBhh/6ZM3h8S49p7Mw2BUy/1zb
E5QiCzNvGlTxvvoWM/Js+WkD9NEjoaf17UmwNz7Dg9t/ZVSonbrcB9GelRTz
3ZSDY1b3TfH8s8ZLQPi7nSnc1OPJNP58Erh9lOZx/JTHPsk/Y3ZGzVfL5K0E
ZeFpsawZnse2/1UaHPAIRv05NSXXXsiDCn3hbDNG9xy6aiV5KQSpjzGM0y+r
gkSRBx/ed02VuN7u0uOCLvTQE4eUNIC/ShS+kO6zjj9evCSNFB1/d3pLC8P7
DZ0uUvyiG4u6rmOPzDnZ2vRviEPicV5BfL41eProY3EtY+Q+m/YxR0sErin2
5+L5Rnzkt+pEW3eUOnjy7Pn+o+Bw5TgXXgfdkLcu5ufwQpEUcXrcuSfhtEYm
Ld7H29H8NP4+nw0a6D19RJwR4KvMDB3eP3mYhyX00icjxP+Y+W1C4kGwl3cg
4PINTbvt8+itkI3fAwutcV6wu3XEHc9Xdbvfadj22KGhYXoKO90j4PR4JQLH
2fVIizvzy3nkz+rBaLYgDkOm2WW4nEvemmtpccboHt1tpX2/9kFLFUMOTpfw
Eglq69FA7hL61YbneEBMS/wIbodvy0zDCtGj0JdyYbm7PReU626a8rOvwKRa
0iYWB0HBMaYWj4NNQoqCeBxUYOj4IX16AmJ4hs98Ls2BZ5sccnfml0CXwo+I
xWtwFdGlxeP1dutGHzxeSwplcikXFEO1+LvDiZ55oLnvlWIIFh/JFoE2JGsY
Dr8TTDhxNRfMjuQYrNWsQDifgAPfqxmw0tWdPbonG9oujFL+4FmAZzZZ8f5f
J+HeqIfNQZocsNTcdnZz3xIYSjzvOXT6PbLlbL/ASMyB/g8cwkfLl0HUzPXr
EbZpFOW6p7G0KxuuDBASz1ksws3Zo+TCbNMgUDTRgtPXmoZjcXqeEl1b/kQ1
IhiC9JH4PHgzd2yX4xgRtg8pP8aei8x17pzHn1tw6qAU/txlSLbEcKLqmvZ5
HOdaEDkdjpOiW3g1xT4VRbO3/MwzzoPwjoEwSSyOvC4kF73EWAvvBF68oKov
gJd2qSPJWNy0rZ0YxOIs3NE0SMfjLHUM+R08zt4+N+okyj0N7CG5uZ43sqDs
WmfAyoVFYMlSdcDiOOYvT1zH43hYca08HsfLP9hWBmaMIbXiXkl3qlyofb09
smB4GSr+7cfb+Lcfz+7ffrzsS9pjWF4BdAV/r+B5RZKSTBGeVxjrUnV+9O6B
p49Gm/A8JFYgsBTPQ4ZzXR0sj02hBLNrQQ+wvGvqRRWV+ddFeNTef0y3txvZ
X9j5rWE8H3bb6acLbhCgpFgtwfnpB4jR5YZorQcQ5PznZIr+MtQZtJZgcRwO
1sY44nF89vdxTzyOT4Wu1T+a60cN3hp/98hkwbYC8kO1dgRQ7fGm9erthFPf
UQclZueNLE27v4eIwB5x6T2WP0CzYRgpf4i/IHoezx9i3vn7j9i8ACqXY2fw
fGPVOlIGzzc4Bb4MBp18jx7TXr86Y5cFVEpCwQ8rlyE9J4ybWbUV1bHFFvY2
5kJcYJf6u+tEWDRxuHJhhhm+MkuHKr9lgYuohVTvvC0aOnysB6B8Ib7nUioz
kBVs9fPs3138peMlJSyx3aXQ/MACKj8WSXmyzjud3NFqLE116j+nmcgM5tsf
kvjnnl96vDjMjMKlZhQGO1jAvbmVJN/K+kV2n+sQBLuobOejyIdYMjuvhdUV
mL+IeczhD3DGMEtr9H0mOLOah0afWwb7X/0KB2KrwEVr58sd8VlYHXd5TXXq
/95/2MVUuCNObRgY2XnldwZh/GI9Z1jbV0BGIXOUO7YK+Ye3tuByKOz0iLgc
6W6eMxgelL/XnwvH86o4KxLH46tyWnHj+jBc2hXc6yt+D6w1Xam10QrIDjZe
ltQvA/bcoMCza6nw43p+6cwyVo8H9d+ltaGDzE9lBe/fZUNks2g01SYRnvZW
WpYy90Lobc9jrS/SgK2RSl9rgACE8Bfpx/TL0O5GDl9cztqq9GNcDle4UEjj
Wh/K2ryqsg/lgDbXel7/Dez9cXQrzZ2oBrGoX7L498v0+9se/Pu1mrS8F5w1
jG5/Gr2P+5mLWp5OuJ9xPrDjwFT9EBgk7bcbDMgF71UnpZSZFfAcZ0y5oDiF
0qr5z8POHGh7Yvwqb2kReNK1rmF+BqpcLvrifiaA/vYZ3M8Uv/VJ4GPpQKkr
yeRtynng+4c4SnkGq1uvbTzmZemAbyHfPr/G6I1UJvM4PWy70mebd82wl57p
eaQsVgdNztVGFxFhInKc0oHzJYpqOR3xEePPqDqr0Z5IhPG4D/PsnSOoK2zB
ZSQrF65devzFXWEFewFjL+3tHIHfyn1qOP1DisMQTrfJOP55U2IYWYpn/Xh9
JA++vewVPtm5AqFN8za/JIbBPjr+C05XD49gxenvhPstr9X3QcoqxYfbN3Mh
puuxPH8iATiGE8arFCcR/3VedzPdXHg8ov9cNHoJ7u0SMFWhDwDme4RGvJ4i
FlsfxOup3WW/e/ZtNqOP5NdT30nnQXpDGbsO9t1F2vgdj7o1gKjvl/4Oos4H
UWNjr0wVAqSotbBmrjaCQSxPVsOhAugfJDxgeE4E6wD6fowfPuenb+D8rOLp
xjg/OjggZ83MAj/zHugGqBYAi8qP1NPY+7wz8/VmnfoI9O5Pn2iUzgVW+sW0
EvMVoBZOCPzwvRcaH1wqK6jOBTFOTtheRoAVu3eb/H1DKCnFVVP3cC5EpjyY
uTixAm89hBiyTF+i0ZB8brw+FaM2YMLrU5Y5Qyq+F32os+MU49vYXBAU/CH6
M4EAmzXMxx6kDaAsnogdskfz4VG6Sn6GEgF8H7HL1qR1oM4vnePmxHywyKPK
SZLC8oT/Y39p0P9BL/w//DbtT+HCx6f70NdB52bK7CzoEXQsrykkgK6dzRHP
3k40m0DTg/tJkajdnriffFZx0J3MtBLd+vI9JrwpG9oJc4PpM0TgteE3LY6s
BFEDOIieZcPFV8mvT2D0/2vPaqbMlO68yUvkVWuiMROUDRmRlXGf7hDBZleQ
4SeTl5DNMaWK059znQnD6do1rabNnKOIaPz3S0N3DtTf2qevLrEC/duUvGzq
RkBbSeVvaVA6XD6dpO5ydgXWb3yhzK8eAPZwN8JX4Sz4VGJXSVQgQPeo9GOn
033gEmmUGZ+bBV7hWtwI0/enbN547dFJFBdidI6+LBuaBS9/VEtcgqLY5z/G
0oZQ+/NcGe7meyCWU5YluYLVuQd22WLPRcVVNBRPsOdqCi1p4c/tmj584szl
AbiuG/ypXjkXSoq4HjlpEsDBTa7a9EkjsnS7fJv7SAGkDSnuIG8mwiFxXa7G
yW4IOF29Xf1DPpSD1fDhbwS4vmhkr3l8CvScD8acGcgG0156nbb1Rfx/iqRK
c8bglYQzek+RC/sOfOEuHMLiu9KXBwZ3X8Foh+aaqGYufO3YdT3jKhF+C1gf
bggdgeZiL/If1lkgtnHkfo3BCjRNN0TO4XP6ahMtrSr34Y7lVdGCl8sgpCst
d+vuEBwY8zPUbboHXy7p+R0jrACXSZq8YH4dzBGMr7VXZAD3lR2GbP1YvjG9
tFhG7IXMa40uPr33gEXpT2NbFQHYvj7tl+csAl4F75O8LUnw5IbE8rl1rH7h
Ck7L/v0KKoqTr4qFJYLSwNnfChhOT/NaDiT9Fgrlp7WuDdwCkwP7K2sEiNAo
oE/sl2iGp2RC/hux0fDUNGBSsBr7Tp8EHQnQCEEtaymevRFR0ERJfIvPm9tO
XQ/gk3qByGPBkIshHgbtM1IfF2P1F/NHqhqLIjif913nbdlt8HzHxv8Ow5NH
cdr56GgrzFpVuNnMxkJG8p4dG1FYnbJiqF0iUgUTC6s1psevQ6ZO/a5fc0Rw
LWaIdMgqQ577DylcY7gOA7ULbGIEIuza1DyVnZ4EIk6ubZ68caDO+L3a/jeW
79ns1JR2bIDdhzIV50tioGmMrFq+hwhPYOBQyZ8XsHxe+eciTwQkiA1EzOVh
9Q7hmOvAjlpYDhqfCIgMAhaP8zrB41jdbVZ3tHHCDeT2HSZOd/uDmFi7RAum
LwNLuh7RoxJlNweIMC1cg+iKQ5fwue+W4xIhh1XrENPro7FLE2Hwaw97f/ow
Eaq4aEy+u9yBjLTNPQN/IoD/V56cHFafSltzpejMN0CZ2w762+WhwPhC5tx0
FxGu1szv3Wb1GP4YPbpy60wgHJ8SYT+B1fU7px0/3RnOQHHRrEceyQVAi3k3
DwdW/87H7FVZzHuGUu4X2p6MDgGteK0d5zqJoPVH7woNSwjUUB8UqCULBQEJ
AXY/DP+7d4+WGqmegKN72oaHTTDEyxoeq14lQuIxMZ426lrY08XdtOp7BVJD
RyrzMTswvxxe//HwMUzdkJJW/OEBsmdO3WPG8NAZerNUJ12FG9r3G4iprnDl
S4UPXrdOzTwzeEaZj1Lnan6GjrlD3NRnahosvqRoUg4PM5WhWH0BY3wuuyBj
KQKfyw7N443b4+gFw2L3nut+uQIRt47ewuvE+/5k5s+ay4D/Jnpkz+UD+pHu
9/Ww3z2bmZ9dCXJgWrg+VsnBHcbuExbrfxKh4gP15szYDaS230mXZ8gVysQN
2k5hcuQviZ4tynuCGJ5Xltwt8YTbgi0C8pi+Ow3+jgtT1KIx2+VZd19Mj0ie
6SeYvucqTbvjY+IhP972YXqGHXS+fUKDz19fY1Ux+8PkhagzuVXfrFsAxZPP
qnh9bb/RLMIZHAgn1J2X1+guQPv4rs52jP57zOdw+75b8Jt1zKhxxQB0ngmQ
5oife/KM2415oWnqS29Mi3WBWZ7A8xGjOw1Zn6UvC4IJX+oBAo0uCJynoMDn
YU3D1s58p3ME7WB2E6KHBohuLjri98JPRH9EuBUHQ0yxCFJwUYNdY/wNzzH6
pDjHBS2dEDhb7vnyCCiA/6MmXnx+dmZW0rA30hUNFlztOK6rCOQxAiz4OUC+
aWj1xV+OkEX4FC54WxFKhpWYcfm0H6cdn+f5wo8bBYfKsgBUDtVV4/OzN6Is
OnIuGMIpSXIKygGATL2x73h9usy/i/pbojvkz6aIVRBkIdZrLRufryxqvq/G
SOMFJicUrt6kOg5cKwmKeH1tbMc5Rf/QBlo5MvW1TohB8hcV0pwpzaOqCpYq
W/S0flB6jHgMFr4wHcXpBRxNu27tNIT3jJ47z3KcgAemzAL4eUX57Cux2hIn
sK/zhBzWo/A++1Ynfv4g56uos5xoAI1PU984/BIG/R4XdZz/zDTLNucYeXia
sD28ME0CNE82Z+J5e9T02eYADSs4/e2Dj6m3GKSsxyni9Xv5XAzfqZd2cIuu
lKajRxCYgPw2Xr9ry1+UWeA2hjdJw5UWlw8C7wGmatwOP9usRiiu0KMfXx4f
2szhgsOwNb95w/VviY2sCTpcpWbGGysAYlSfVXH+bLlvHdjrC9uTvpGPFByC
WtFm0jwdZ+jFqp0vzIGBWiX7ryUfqNJ5q+LnLbbGcilyd9XhWWPl6A0qbqjx
HjqN8z9nXBWYsFNGz7XtSs/4HgAN00ek/VSZK36NvzmPgJfOpWcW53jBcqiS
NI/wtG1w5Au5HvyybjZJCz4I7DSfa0j3VpN/2QKjjWG5UuDQdDYHdKSakM5P
eKLoCqaLNIC7Y5zHVpEZvIwEJEj7nQLIlLlZaEB7VeIgR/QuiI5zJM1F9vy5
fs0iUBVRrTYr/Lq/G8jUt+YomX/GpvoOa6M/9ofu8guww2o7kJH2Hel931Yf
xg9vvJar46U4Icp+knQPuFxwMfekhy4IJT2VtyljBQbv5rc4TuuYOdpCY3n4
KRr3qCmeCf6a3yHN5c3YS7JkOhxFP/Y/fqPVvQtki+q29iZl9ahyPtFFbYcf
/cz5xAJnHBJacTlPixsUNGsUYNSgKXdGjRn4VihIc4X9u41Gvhqog35VDN9F
fwa41mirRNqPZPV84UX2GYiRSmnR4KKC4rFL9Tjd4hyD/leanWBHb3JcoZkc
7Oq6SXYIokqTq90pjYJGGwl6+ZRgre1F+h/JyKdFNoYvFVC0ZJocPs/Idnlr
njE8+N5aSgMV7GkZN9boYoBt/cUkOYQfC7Tc0Ypw61lMMyM1HbQf3pZF2rtF
Nxjg8/UYUOgw2U7up4RFVfFZnH524ZGfYikXYkqM55KeI4fZbApSfbqNkubs
mp4C0uh0e0+/RgWiasnFOD0+bU5+z3l1ZCRr/CPm0U6Ien+cpG//tRdCDPvG
UVeSdC2rRg7oVx5iGDuxDM17+R/w904i+9TjWUP92fDN/dBqleQSkBvRM3Xf
m0Jtrssu5mHZYPdSV5mnEu9HNZrhYJ1Bh9VvHWUfyIIcDy7RrqIFGGI7d0Sm
uQj5JzxO73iaBbH7iFNnPmN1YqPQbMbIG1R1U7Bv2+UsCNzsZ/qoh/3uOfTV
Yi0VqPOxf24OdxoUhzxuxuezrNsSo+YPvEFvkicMTRXT4Dzhoh27ORG8TLlj
fme/A+9DO1i22WSA/856O4rIFXjNKpZA5jmG9B1KhaWuZ0H7naZf7TPLWD5Q
rPxKZBroyDwG1a2zYQ3tuUWpswh0T5WI+0ymIfwXwfZ3aDbEp7Ds2iOxCGy1
hzjFsLrJPjiyC6+bdLLPe+L95CzMpzgvCE0g+5yLLQc0c6BR8cNDy5Ul+B54
9B4+70nOnKQ8gtlte/Q6NT7v6Z/9xtNPcAIqhIoPNWD8ycJv0z5i/O6mJU6+
vUPo8klRe0WhXOjTY2QPxuqdgotUQikm04gu9X3GTwyPl4q4CxLH8FQcRvXX
phGFtWDAn9PZ8FpSy02IfREuf8rUlHs3CR76nR7pe7KgObJ+wF58Cexitx1M
ftMHOSvec172WXD8rgXtkzsEMPvYRXtYoh65PrfhX3+dBR+H1PYkY3mUoNoQ
BxVmt6TdylO43QwKPD+9wez2cX7y/A7nMbir5a96KioLCrok2D3nluFP/nC3
p1A9uDu/dKp9lQVvvZkPlmFyzlycfejX0YeaD39YF3XIglW77/m22HO7Cl90
Ch6eRAFXImXfWGRBdmaJKlfaElxGjcQW1bcgqSLwzN8zDZaMyEbE+DD/zOf2
VB97H466fjyYi70P3gfeu+Dvg8h1d/J3DRWg7tz23XVfGlh/rBy+jdFrEuiu
d2m8RV20NEMePmkQbxlvMcNLhMf3ArfHCo2iFj+vRzbZ94GPK2IXGVbvKNGY
62VduYsqqPKe3SpOAAae6AQ+LM/MLuMknBBuR3R57KsdDInQe0BE84ouEczL
lCJTo5+jfVdfh6sr3IH9VEXijPVEOJz/iqGc0Ida6W53fq68C8//vnG6H08A
JVePOV7v5+g202RJQ1M0/E3RO+LWgOXDnM6ZRdav0C89troW5luwvvue52gI
lp+Yj20vKmlDBZ23timXxIKtiZfxDTsiHHyiVH3y61s0taq6FqGVAEpXEkOV
OImgyfBsJVPkBTrXYuB3fuAuCJ++oShfjO+LpuRVSGhArZOvI8gywsDybsYv
Kux3YbRq9TtKfIF41YOS/hAjQX7d7Y19PuZ/jCjj8+Vq0U7XxMaAphtQ9LPI
3+cDEfiqr/Dh+3aYM/pU8LyOcl6blNd1fXZmyOouRq82pUr5qUJg3C0xrxDL
G+fCfxlRHL8PQ3TP18yorUFkmCaBFbPnTX+KxZ6YVDg+zqU2VGIKbdcE2vG+
2SnjM/JJPtEg3DxxnaXdEFLO6ydewvySgJGD9S4/K1RN5fpAVsAAJHin8/E8
YV5kZ8attzdR+0NUwdplBEsHqOcP4PkDH9sQR08imve//rc55SKw5D+Twvvu
7p3/bonvq6GbYHOW2WEGt4RTVPF9NRICGbGSKB7id1Hzy/idh04/9nFyPE6N
dNmdG3WFcKexlls6BiDc1RiO3yMow1HWl+SRyCjyedNhC0OgiSHOxGP0kwy0
i9xWKaivrKGo95kJ0Pd/ihnF9FI+c6vI1OoBWtA98Sgw1gqYxONSBrF83odg
fzemMAFRNzXZH/e1g6W9Xnvx/zFPFHaa5kqIg5ypCWIOnQ6Mb/+xcRS/L8vf
1hZ34RqE8W+n3raiBpIcSzfx/VQcDtv/Oq9rIsrX9EdYX6uAyOj3dFKfTPfJ
CuHsEMQpduGRRvVZECurlsL3jVROdQ4caIpCdLcHhbyldWAsS7zoGn6fUqko
61YSBkRH9u2S3OqgEHGOCb/PkrQdWmyztoOYV8cm9h5UBXeqQQM8L2plPL5E
L+iL7nzxthOgVQP61N6WSfweyvuHzTG2G+izj3n6DjotWJINJhhgdNHnnPMt
yreRLxi/Up3UhxmFffn4nhlutudGx0wj0OBbqiXJEGNIahzbie/9Pr9u8+2p
oAfUXPp8IIrpFGxc/+y4gtH75AIj0pKkUaL0IiOZ/UmY9PhE6pfo6HqdvM3Y
E4U6yToop5wCSfu1l/j/aLMFCqZHlVxFVc7Zy/UHFTD/sufKEEaX2RNNrx5u
Ck/Tj+4R/HISlnM3JvG8i0pqZ7uPtANyo6sK/FQsAx4+L+zxfqHGM+eMoCUQ
zUUXlsTlnYETjxepOjH6bgnmsXbjMDTLPnYhRFgFRD91m+H/k17V8rfYbYcf
Kl0IU18KUQfrXGrGcYz+J37Hc49fPKinhG6um1IY9r3iIOVp6LxLggWDLXou
Ly66z1cMohKFHuLvOXGBw6Iq3QXRGe24eYX2GDC/tuPE+8G8Unn2dssZI86V
/N9VGiKg0YlI+09WmjXsCY5uiNm05lL/maPQzjwWjPetSezxT/vh6I1mbMfW
HD2lgWlluQuva45oB+fz1juiGcU/p3muyoGApLMrXheYi2UvRrYYorY9XunZ
hw8C+XTDQfy9ulgmklx82wLlvle6NkbgBz4pbhbcbtco0alPNFZo9yfLYqr3
vDBUn+2B59XhCqHr5gH2yNerWbC4+jDYqHMw4u/P+Er1lxr7i+hzXZW4X404
LMcuvMblBNndPumrpIvsys+vHxxmg9V76f34cy81h43Kxxsj09rxyic/9sFm
f2w2ru+bt+XOGnu0EbfcQxZLcR5AjOfocHtm8Tysx/MuPr38w3jeNe+4lXct
jn9kvWLQA3HbOmxSOnNA5cFA/cElAmhXD2l+OTMGdygmJszfZoK42vs3TcRl
uKnizyLwsg12G52iFn+cDofd5JPKrLB6ULYwMOLRAEj5RFnIi6XBtt2FJjdU
CEBv9ve3/IFm4Gkepbi+fBdUZ6oGC6qI8KHfehebVydMmBm8XHuaAHevxiQP
SmB4QFI9S6Ud2HmoqFBlHNCA/dcaHSJ8XdZiSvz5DG7S8wfNMUUD60bWrVft
RLh9auLKqGYIOruy4N0fEQViLQ9f4OczQV92fRYh35Ar/xK/aa2XAGS7awn4
3MR4lshBhtGXcJpZ73Sx1S0QOLWx42EC9j2y79CNutsMlYz25d0GMTD7Y+ZD
Qznmh6PsSrjCc8D9Z0BPTmsUKMT6buPFChe1N3NuVmQ1aP6pD8u5W9dhaWj7
Rf4pIugwuAnI9FeDM4N1s+DEDVhNZo3zw+i8KqXsfj+aYXehkZhaUhQI6H+l
0y/F5IwqhEVyPocSu2gPhrlQ+N1rxX27iQjtZd+r67rLYL/bgeNFYtdgp963
Vk4CESJ6xx9Z1YWglf7f32u5AuCufhEHPqeQ0i50/LdHJWL0JlPjWLgGZzxF
VPDzmdKo1JWoT0tynqdYyWoDIuHRulg6zm/sLyEUm18HAn7mpmpdYSDQI53k
PoT9jnHnwm/+rALvgJjdd8eCwNZZpPbELBHsvvda3ehOhF/nK7I2zAPgPF/1
IzXMnt+t7sUcmyxGCxc7VuPvBcL0EbXTBVi8W8qVLay72YRkNKb9T6uEglmo
9KJAK5aHhD/MP3jwEXxRIes15QgBAbfTeru/EuHFlx2WG9rVQPWeK9q40x/E
OfNHrGeIkDT/sZU3oQIYwsbPH57yhiP+1pW6i0RoaxPUuRiUAwlGMW8r2t2h
jWH2QxL2u7y6+UyMxSkA7Y9cQELn3MD5Xm89fq7yam9WE+VaAZIS57s0GOEB
xaM/Gcs3MP9D3rdkzTcpR/PSrXn0xFUwSmpQxOcRwlIO13l8K4Fk3rmjQz99
IJ/PJmsYy89lqNq7JkYKYZktmtqm1wN4zd470GBy6o4qNyjRR4C6pGrYRQ83
iDrazk+aH7ls3iQ+mYWecUaFa913h8mn3GoBm0SgCHOuOL2jAvElV71Y8/MG
+vDXJeFLRLjQu35yfqwaeXXPtPBa+kNafJneAvb+DCpd+t0VEw+7b2hT3s+w
A6L4W0r8fEaJ8eHbgHcv5RarjoonhFrCUVvxJtzPfPzN+SHGLAyS7vQZFJUa
g1kgUb0Io5e0tPCO77sF7BmuuVUrBlBmu3kXP5+JYVdzsCqslRvSFPb+1K4H
zrpDpD72acnXCZ+UIkBTVzyQ/aoOBN9XkEnF6IFvuwILfnlD4X1FIc9KdVjv
mn+K/2+CMP8NPyPOUIhxfX3I6pwq7E1c16rB6Esj/tOKOiHgTGxl5gUFuKrP
QtpvFth51G/A65EcbZ97YN4uZfhO3JWA+6W/hn5r87x+EJwU13bBXgE29JEk
Hi966W+wPvb3hua/KzyarHLQe5c6AffbfaGP+z5mOACF3pRMbakcuJU6MOBx
Kr5t1MrxkBfwuXLnRt0/CcI29z/i+9MGVMv19Ms94FBw9ulPnyThg0y10TJG
ZzFUsl4utAHFocUKlRNi4F59gXQ+U4OinXPk0uVYTwUy0OhLgV/aX1JfdM32
8JkFWifgXj2exapzDAoEvmrh8eKT/A+aH6fsoU6mry4zRBys/AaO4X5es6al
QejeOTDacPlJSBIGk706CrgceeptrheVTMAi4vqfG33icOGzySncn3+5ZqnQ
fsIOeN5NDK5+PAKZfuVLuBypdsl1h502ULM/uHTpJj84Cwlr4H0aRb/d399V
MoDjj/v3OnzmhjCmekv8d+zMfIklsPRo1ZTG608OF5AzbJ3PTDNyMN6gui03
Z8L4JviuEKTlvCKdP6y7mYcVr12EgHsnJmakBSCKibmCFI/orzAw/D4Pob+8
mF+vHwTFpvAGHOdh/Qg+Zd+ToKuQdSDg5AEY2fa4H5cTK/VKai+NJvq+89Zc
1nFuiKWSEyLV4/HbTpgva8DRaKWcEk0eGDqRRaKfEPlupKh2Hra55u03leAC
634L0r4vrgGeTaKTAWSaf929+ygb2DZTkvqmPMyo/7wYU4Lx5FD282q7YeTb
Mun9ac/YHyiVsRu9bBOOtmncBR/4b5LutbnoZzo8AlWR+fbhXooHu4HFC5HO
Z+pfnZMeuBwq52ZM+7p1mBMOvNrqE47soPlgOacN/l6v3wAvOwg/sCbt3aJ+
dE5AvOksNGxGnJl1ZIYPl0eNSXuQQn+xG8IhoKmT8JNd3QU5xuUkey4G/Wmn
+3kGvZHNWTd7wwQlKjWk8671a88E7tPrI9/oOxSD9KyQnBOViMv3Y3wREWR+
Fi6vs/AKwS6Y591tTrrH52SeEnujDL6n62qZ39HCQEVjNE5/+Hafbor7cTgX
w7KUlU0JvuRz0zid5bTtTqaJnajBtTR1TZgCJgQQ6VyleOkwb7K5DNp3yPx5
5NVtcPD+wQHSHjCLxx58I55y3m0NUScO7ITWw1v9vTaV3qea3eTB1aLDRZqJ
HiooDEjnTuikoXBmmCzEHNRiL5vaBg9/KJP2Yy979DUbb7IC2UYsxSMVCthv
+IBk/wPMe3PC/CURfa9gro0VJRy7ukTqJ6/+tWb3g1UZnbAqLs5SoIVn+2RJ
8x0zbhIbK9vOobMKLL9EJhihhNBsiNOVaPi4NC8PwPDqxJsG5Vx4M94ciO/f
Nn++WpAj1Q+M3p4rXn758MxiPcQ5iACf9wd7ax+fgh0Eygf4Xh2nicvk+F4d
h3sbHN3zH+Cu3YRtIeSAwZ7jlS1KyyAcMBbkdGIKqbEFi1Zi/L9VFX4xYfxq
FU+rJ36MQeu95y4vVe6DbcTN1MKXy1AbKmvkfu8dKB2epaN2yABx11WLu1Er
EJ479zu8dQBcx6WcL7jfA3N/l12F8gSIlXPpVWX4gGZp+JFJeyZUPf5ycjlo
GboLe/9sCvYiz/5vTxxikkG/brcHVx8BUgbduX4J9kL8iPscTr/klOOC02k+
aG1/5ZEPGyZ0ExL8CTD88lFwER7X2nuGrA8MoU8OPmPeZGnwvefZTZdtBPAV
/y6r3AMgd6uqE+8D4bHe6gP5AVTSg68A1W2/7X02kRl+PLYl0eVjqzwKpPtR
sJCWwDxmz1h6zzMKmD0VFLdHUZ/sQYf3uh7g5cqFFQdBwTgCAeLC6vqd8wcQ
A5nnyegj+SB710E2S4EAIX3KwY6/miE6e757VTYPkqgbtRQeEqEhr98nu3cS
goYJVqoj2cAQ+KvDVnIJ0na0qNfuZgF3BpSieLYAdrGtm5z6/n/vAVi66Wzs
aEcHfRVdR9RGs+FovVrjNizObnoZJZygG0fdN+PY6CxyoHZIwLxfdhl2PtsZ
Z9A1gCZKf/vUudyDnMT5Y3xnCBBhs362sWsYpTWHiNaHZ8Bu9aPaYmUr8P8A
KXFuDg==
        "]], {}}, {
      GraphicsComplex3DBox[CompressedData["
1:eJxl3Hk0lW378HFDSpNEgylJO0mIkqJ0XlRqh0YZkgipiEQolTE0IO2kUJKQ
MoTMCskcMicUkSg0jyK/m2sfx37W+z7/PGt91rku5/XNfezt3MMCi6M7D/Bw
cXFJ8HFx8f73/5c/xr0cHf1UMPeOknzhnyfrcv7Krtu9u4msUG/RbcscRPdu
sp0/5k2+kwsz7frRI98Kio25a536ChbjPfrK5umrx1x03pE4u7Z36EuydPTH
PO/QTVEm6y36au68DWNuml4TwGB2od9VjhUe83+jY//rQB+4f/G3/n+udc3i
XaZdG3o8e72fYkmVXVszuhr7+pUlix8ymPXocuz9SOTOWpFl9wxdlb3/mL6X
owxm0f93v8aK68IWMdPQvdh9bhslZJ2Td8oHT/q5ZLwndPbRuU+uMLiplBd3
Mj7fqMfO4C5+PpRqaD12Bud9u6xI07ceO4PfLReN4t9Sj53Bs8UzDxvx1WNn
8HJHx0naX+qwM/jvVIvPsQN12Bn8gWBjsWJHHXYGP89eD53Bvxyjrw+dwdPE
6P1AZ/CSMnr/0Bn8eDd9v9AZXIrdBzqDf5CNGe8JnaW3tD9gMWZSB790eXT+
qMHO4H/u7PMeiq7BzuBPo59tfxVSjZ3BzxwTtFotWYWdwS982zUcvfAZdgaP
XHwm8IXqM+wMHrTwZdeBv8+wM7jZ2mwpJfsq7AyuN59eD53BxZbS14fO4LO+
0PuBzuA17P1DZ/BvifT9QmfwgFS6D3QG18yle0Jnb/vugrZMUerkyIA3z9Ey
7Az+3Gx49PRIKXYG71e36jvFKsHO4M8W3Pi36eVT7Ax+f1Xwqy8virAzuOWA
tsIr7qfYGfyf6431r3iLsTO4cbaL87KEYuwMHjt8a3w9dAYPeEhfHzqDv1l1
bXw/0BlcUSpyfP/QGdzc6+D4/UJn8JLNP8f7QGfwtqDS8Z7Q+Rjzx0EWYwHF
cG6zFt1WiJ3BzylP059ZXoCdwXNaDpD1Sx9jZ3CtyqsN5Sq52Bl8o4yGht21
bOwMPk9w9w+FvmzsDP7ou3OZZ2IudgZf8vfEg6MdedgZXO8bvR46g9+cTl8f
OoNLLKT3A53BX5fS+4fO4IZN9P1CZ/ApinQf6Iz7rHw53hM63277/SnTbhHl
Z+MrFbwlAzuD318m/80zNh07g29cc/3gx/tp2Bn84t/UH7I+KdgZPCnipUpn
UTJ2Bt+ZcryDWvsAO4N/qi7j5+pLwc7g1rI2JieqU7EzeHcVvR46g2cn0teH
zuB21+j9QGfw/X/o/UNn8Klq9P1CZ/DtCnQf6Azer+A33hM619kNu7ZlLqGu
3FnMlIi8j53BnbWud3zPu4edwWW/aky/O/0udgZvVZZK2bgiBjuDTxpa2nA5
Lxo7gyd98r6eM+0OdgbnSpRe/rYwBjuD519wcbjwPRY7gwfep9dDZ3CLQfr6
0Bn3/4veD3QGz1Ok9w+dwQU/0fcLncF3E7oPdAY/L7tkvCd05uYa+58iNW/t
zf51y6OwM/h96fzeGetvYWfwTWGJC260RmBn8BmDOf1Lta9jZ3B7q9rSKcdD
sTO4++sEDaXWUOwMfoAR0Ht3+Dp2Bn+5IXloplc4dgZPl6bXQ2fw5jb6+tAZ
fP1+ej/QGfzEe3r/0Bnc+Sp9v9AZ3FeS7gOdwR2EI8d7QmeRCu4NLIYyFSY2
ZfFi6yvYGfz28Qa1Pw9Z2Bl88lBf38cbwdgZ/O6ppYWDrwKwM/jOF0Mxz+5d
wM7gB7lEW7RlLmJn8McO9vJf8gOxM/i0RHWWcdgl7Iz7t6fXQ2fw6SMi49eH
zuCzGuj9QGe8L1d6/9AZ/Nov+n6hM/hMR7oPdMbrX+Mf7wmdlVi85xjMFdSh
tA+mUyf6Y2fwMvuWQ3uW+WFncKE/jnNnJvpgZ/CR/e1Kr2d4YWfwNP74Cwfc
PbAzeOmfS4qPJ3tiZ/DObPeZtte8sDP4HO0Zg30PvbEz+O0sej10Bo//RV8f
OoP789L7gc7gK83o/UNn8GU/6fuFzuBPbek+0Bk8+SPdEzpvNuGryrRbSe1O
rGYuWnYKO4PfVaivv7jMDTuD72UWhEcsd8XO4FvKhFOLRY9jZ3DRSRuyJlx0
xM7gTZMmGDh1O2Jn8AYZrhfCecexM/jy71q/uqa5YGfwfYvo9dAZPJiPvj50
BtedQO8HOoOTYnr/0Bn8z0b6fqEz+JcldB/oDC42UjPeEzqbMyYJMlmrKH/v
KTb7uRywM/iL+0+Pn6y3x87g2THMEtstttgZ/MhBVwOv6IPYGTy5q+uPZtUB
7AzOa/k38LaKNXYGX1nkX7l8/yHsDH5N++P+eZ8PY2fwo4X0eugMLmVOXx86
g0t20PuBznh9S3r/0Bn8SRR9v9AZ3C6O7gOdwectnDreEzqfGOTXb8tUo5bs
63wcUWOBncFX7P7R7SNhgZ3BhV9u9J/Db46dwUO+2n72LjLBzuDh2vH3N4UZ
Y2fwX8EGQ5Kz9mBn8LzprkrSd/ZiZ/Afge4y5Sf2YWfwnqn0eugM/iSQvj50
Bk/RovcDncHNP9L7h87gHc30/UJn8MKddB/oDG59qGO8J3QOzpxy3a5tDcXv
K/HWb7YBdgb/cEc7WXzDbuwMfr82a/aS+p3YGbxWXuplzZbt2Bn8V1ySefTU
rdgZ3GrxJdfhiK3YGXxgh+qklprt2Bn8znX7X81dO7AzeMl2ej10Bk9fSF8f
OoN7RdP7gc7gO+To/UNn3E81fb/QGbwviu4DncF9d9E9oXO8x7T20VEN6vvS
noMy/UzsDK690n+Xwo/N2BlcM0FfV2CONnYGn3QoI/3rvPXYGTzevs77cJQm
dgaPka6zW/xDEzuDd3If7OTOWY+dwf8lhnHNHdmAncHPcdHroTP4fin6+tAZ
vMmW3g90Bh+yovcPncGH79L3C53BG5TpPtAZnPdo93hPixByxa7tY4H2Vm2z
EMYX4lZkEXa3pAH7g5f3rng/9T9vzJlYJcOMRjebv398PVwffGOAxPh6uL5E
xNTczMG11FWpWheL0u14ffCNKrr6k/q34/XB1STp9eCwf/fcqL8jaZz9wznk
8K1ahbFzSFgPPsJ2WA/XkcqnrwP7h5+b5ao3vh83TafMTLtPBVW73CNDGW/I
3w/fz8xwbCQVtdeUlzBZ6HFW38Yd1ltMn6bT5vLf75WvZ2NOgB6uB7/lRTt0
gOvEaoevePs/14f9H1OZrjq2f7g+7F/693zx1HbO/uH6Z9sF1Nbd1MP1/+91
YD38XEW3c+M/F/YD19mXTl8H9gM/99R3+ud+8tG7OjLKOdc9LW53bvq1ejIv
TiR8ZJRzfn464qD42M8Fh/W6W2tr3c/XE53y7siRUc65erjoc/mx9eCwvvFz
fJ2GeT05+SH5zshoL+ecvEtee2w9OKyvyltFpSyuJ3enucWPjPbgelNL561j
68FhvdieSoe6kTrSpLgxaWS0G9ev2+s8fk4ODuvP2gqMzPtcRzb0V21mMTpx
vdF6jaGxc/t419L5TC7OOT+P1UbBsevAerhO8VDAqomddbgePGZbc87vD3Xk
nZhSBIPZjtexOhQsMHYdcFhv/m3V9fn/rafMSmMYzBZcb6JktXJsPTisr/XV
4Gr8VEdu3NmbzGA24vrLB0/rja0Hh/WvPbP3BQ/Xkd+9X7MYzFpcXxDzedPY
enBYb5vp5XVgYT2JMxLyYbLKcX1mZbLi2HpwXJ9S6HZhbz3Z92ZdKJNViOvL
v8wc//0Bh/XfL3eEHT1XT5Y2Nu+8wkjF9bX2qxeMrQfH37fgpt7bofX4ewvn
vdJKSz4ZJNXg7yeehysLX7JsqcbfQ/C1Wcql6fer8PcNvLzyRsZA1DP8vQJf
8/tXSbPcM/z9Af95yqL378Fn+PsAXr+l9TTvwSr8fQAv3qJXlzK5Cv/dwZ98
d6zpF6zCf19wm94l/BuOP8N/R3CXoaa/k+Wf4b8XuPXhTOMNl5/hvwv4lu9T
PupcqcL+4LUacyu9y6qxM/jcr6pdsvE12BnOe0M+N65LmlqGnfH8WZ75VH2w
BDuD22sKP85xL8bO4MlTCwcijJ5iZ3CZqeYb7/cWYWfwqAPtKvu0nmJncP1Z
xjtzo4qxM3jR2cu30kSKsTP4C/I7ce3CYuwMbhWupXJm51PsDD484lS7+UMR
dgb30ZgS4L/5KXYGDxRIWiVrWYydcT/a9RIBzSXYGe9Xb6HR1Qll2BnOe38I
SCU1dhVgZ3DtPU8WH69/jJ3xnNnyfMmKHXnYGXzgzXRbUesc7Awu0DyxISMj
GzuDHxBXst9gnIOdwYsqfxf+N4yxM7jc7jDt7Ppc7AxeevYna/q7XOwMbrV7
tNnfOQc7g6eHlQU+yc3GzuCFH3i3bdTNwc54nWfas58vyMPO4H/4Nnbfi3+M
ncHtY+JsnZoKsDOeby8pXyGdm46dwSsTP8y4vOQhdga/8Ca6RXBnKnYGbxFK
qgp9+wA7g0+0V/lo9TkZO+P5881csuLNA+wMns9DNUsVpGJn8K/FM61YE1Kx
M/i0ddrXJwqnYmc8b78YtE2VLwU74/UdzngM/UrGzuAW8zO/7y98gJ3BtQeZ
90KXpWJnvN+fT9+8n/wQO4PvqeZ+V/cgHTvDeS9/SfSH1S33sDN450O/hlU5
d7EznpMP3zNavDEWO4MPr/7KtHG9g53BT5voC3C3RmNnPN8+Mftbyck72Bm8
XvfytO1vYrEz+F7TRb7Le2OwM/g1q3rTK0Mx2Bncs+Vs38Srd7AzeBePt5pw
RzR2Bj/5vNnns9kd7Aze7KY27+zcWOwMLvE6OWZ30F3sDN6np2wwt/Iedobz
3s7H5Ozag7ewM3jQysf3M9JvYGfw1KyztvU3w7AzeCMvw1/U9Bp2Bhdcck7N
ODwUO4O3hEVsqbW4hp3B66VPGz87FI6dwZdNSL4xQSEMO4OLnZd+dmpjGHYG
H/7yJPrH2WvYGbzbulYuLyoUO4O3BvzU/kOuYWdw1YKrw0FWYdgZXLbjebOy
+w3sDD5lNKNUZvct7AznvXJ7dTeuq2RhZ/DiTaLWD6QvY2dw2RcvbSw9g7Az
uK7AMffWpxexM3iL8W19t5YL2Bm8PqWF73jVRewMbtj3aurDU5ewM/itdeID
PEOB2Bl8fu7Zgrdzg7Az+PkUJ6HhHxexM7gDn9FFzc4L2Bn8uVhncHjURewM
HnL6QUm8ehB2Bg/6OKuF4r6MncEtiuNEJApY2BnOe+WKKlKWbfHDzuBifD59
nbpnsTO4wPcFCfZTvLEzeHTZETn/g57YGXxtw72Pepke2Bn8VMAfFTk7T+wM
rqVhMGNBtDd2Bnc2WqnxItcLO4Mb1t+7X1TlhZ3B4664+fL6eWJn8BS3R3GR
BR7YGTz2vlnxmZ2e2Bncyr5fJLnTCzuDrxnOaE5mnMXO4F+vLDlRstYPO8N5
r6eMCI/7NjfsjOfklQ0JjV9csTO4leKrZULrnbEzuMWg7SLLnU7YGVwqTv2i
YqIjdsbz7eBuPVNjJ+yMP7dsHV/pL2fsDL7oBMNrYc9x7AwukzgtyWboOHYG
93q+073JxQk7g7dOyJbISHXEzuCb+oLST6g5YWfwyr2irf4znbEzeHatVix/
kSt2Bmf80rTxJW7YGc57q1ysHDV/22Nn8FIXsXu28kewM3joc/HrztyHsTP4
ifLBOrMsa+wM/i7umZr1twPYGXxv1oPJ5QXW2Bl8+2vXbMUXh7Ez+OfY/55T
sg5hZ9zPnw+l/xIOYWdwtXW9n4O6rLEzeNC1pMr+PwewM7jQS8u0kTBr7Aye
Pkc0bKj0EHYGr/NSMvj4zRY7g9vUZk/Z12OPneG892C7mELpcgvsDH7EZELl
skBz7Ay+5dF0+0gzU+wM3ti8ldGdtAc7g8t9Ne82KjPGzuCb370x6Mrag53B
v86WLLMz2YedwevXnlS/8WovdsbrHL++VfnvXuwMLp9B/X3euQc7g/v7nH3F
99wYO4NXv1II23FxD3YGV2xtEi0XM8XO4GL5cfz9tubYGf37lf2xiy2wM5z3
rpYLXb95327sDN4/0Me8Y78LO+P5ebW7bJDGDuwMnpN8yuPm9m3YGZxn642c
Ys2t2Bl837yhfUf2bsPOuJ9ZtvzX6nZgZ/DcXWYHVn7Zjp3B172mGq/x7MDO
+LqASXro2YBt2Bl8kk5KZcWWrdgZ3KHWVJ9Ldht2BncMnDFNfPYO7Ax++upO
lt+mXdgZXGj4zv7lO3YTg8qOnH+jnHNyi0+PCqIYTOwMHqzNs6yhWhs7g0ee
d549pL4BO4MfV1OPlDfTws7gMhoPZigXamJncP7pO2rmW2thZ3Bd79Dkpr4N
2Bn80/YK7r1v1mNn8NeeDs0lP9ZjZ/AjP2+lmnhrYWfw+i23w06XaGJn8GbZ
2HO7N2lhZ/APS+bqn5q6ATuDNy5Invf2ljb2fMvoFhfm+keuDzMPzuzinHMW
pR3LHs38Q2R8bCvWqzVgT5aUvVKb3Q8i/+e8lpZ9A/a0CLKJz2R8IZFyPZ67
khqw54Hf1RQj6z1J+GyzompGI/bkayxVamO8IYJhPybKnGokew5qsxjcnQX7
NoT/5JLgpqiTf1+876wjq3jcp3P917OxuaIhlFFH/pHTB4LfNRIB4YWKTJ72
gsCfSgdefRwhK3r6ZR1M6omNYc4qJk9LgamVwqvs2D9k3Rq++r/P6klxxDZN
Jk9jgUL9kt0he3+Q604b1Uc3NBCpzp4tTJ7aghEiU31U+AtxaAmIUqlrIL83
/45nTSgvCDfZeCE05D2RvXD1R8bmRvKgjvGINaGwQH3VOjc9njckaZfYt4G4
RpwDN50ZUjuFBKkz7SHltc7POedv0puGZ3IJUEJ6Or45bs+x5xTjjdkebVOp
6Jndd565PMeeXy+tPz6YOZkKcG9Kqm17jj1bSzWVTFiTqMrYRK0I01rsWTRC
Bsrt+Cjvt6ZbTb/XYs9gbf2LTKmZ1Fet68k9x6qwZ7iP/xCDyUt5bBXY+d25
DntOsNh1mEtAkJp50G9X3K8q7Pl5KCbI/td0SuXVifYSy2rs2aJ8Z0t7/VTq
RkjDi7CjNdiz8NDtiVuSJ1OPuf7arpxWiz3jb90qyjo/iaIWL0/5+LcWewY3
33RfdICPEtBUOvshp47UpEdHLpqcUnBi+g31KxQvNevCsYUmKpxzzpGwpUoR
MSKURNpVV69hzvnbsQw5gZ2suZTKGit3VnMZdu6pXTLA7zmH+n2rRTPUoww7
Gw/IVhbYzaZm1ZxvnXqqDDtXT5KNdzGZRdVovk/8PKccO2suXOynwBSmmlKn
lM+0qcDOn21MIlhpolTQ4aTgF8nF2Fnx3ZbANlUhinU+eZvZzGfY2cpvz0lm
lAj1KDi1fO/sEuzcctvYkCtoLpU2d+L8RxtKsLPuY6OVWafmUILWBxyzRks4
nVsMhe0Pz6YudP+6L+Zdhp1Vvht8YRjOoiQGPl6Zm1SBneNnGDxv2yBMhefn
D2z/+gw7SyzdncRaLkRtPmnrPruwGjsrmolKOUZIUU4SS/aYNxVi574BkUt6
QlLU5773M4IfFGLnjT+UhncIzafS38k/sdpUiJ1zBJVa+bkkKbehqU9chQqx
s4L8suyCQQnqw/JbVicdCznnQpsUQ13axCkDmU3bPoc+wc7xm1Kb7KQXUIy2
t40+PXnYOWjKzpuMCjFKMOZJqZHmU+xs0ZSygRkmReVE/nSbef4RdpawTHnI
EJSi/j0W6YzKeoSdE9+YbeQSmE89eluxtTDuMXaWGtm3MOvvPCqmt6lR+HcB
dg4R2cdt/16Cytm/0v5i1xPszK9i2sF4IU65G9rvzFxSjJ1Pb9v7uK1YjFLe
dCt/0tJS7Lzvi0R86FsG5ZT4bOVFRibn72gPibmOJgzKQpfFJ/c1AzvXT5Pw
06tfSJUz1iyR0crAzgHh4j9kmQupblb8nZnP0rGztqy41YRCacpVp8OlVy0D
O3NlijV0qEpTfA28bmJ9mdi55WW6Kct2EaWrGNXRW5eKnV2vJTZnJi2gWPkD
XFHBOdiZdTC9yq6LQa3XOZZxWDcNO+v+eLiGacygrMWbMsjBNOw80efhfUbt
QirI6FhC7u80zu+z4ENRrk0LqYZdEWt2X07Hzm6RaefaHktTzim6LW1WWdhZ
RT7tV6aKNCV37kzgbIE87PwxJ9WalbCAmqi88uOtM/nYOchHSilPYQllsCLC
cfKLBM7fdzOlboXGyFJG6Uv8+m8kYGeeW/MFHMVlqQD5ZWoKUfex8yP5+Wf0
WIspg07/kO7Oe9jZJVdyQHbyYqrZXWiC3777nL+jN0uaTPCUoQa8nq42u5mI
nfmPZPdkpi+htOduWnpiKBY7312Ssq/t5yLKQpjxerNcCnYu+pOlz1q6hFq8
+m85604cdj7tn/XULlqWqo/kaR0ojsPOqrOzljNFZakwM73nwo53sfPn6Mzb
jODFVDkpKNjjeQ8731fKFOSatJiyKD6rILA1CTtb5Wd4tJ2RoQpFbndfU0/F
zpK6GR8zvy+ihnwL603zH2Ln/NmM7A4XBUq/5pvXDO7bnL877ixcnDcoTxn8
7fjR3xmFnZcrLwwNtZKnfDQEj3OvicLOA/nSfI5tS6noykkL1OxuYec4Xenj
ejuXUrq8jCK14Vucv+9aF3TLVshRl4U/Rokevo2dV//Ls2sbUaAsBLt3s86F
Y+cXeQ/fjRI56visgEkva+9g568X89ozjytQfl9UHidYRmDnRNE8HVa/PPXW
74CwTWAEdra+m5trZyFPXT7/Mvqt8Q3O3FiZu4T5cin1Tv3dBqonEju3FuVc
Z2xfSilIqtQubb+NnUO250ziKpOjAt45GuxWjcXOW19nu7RpyFEffwoNe1+K
x84/G4SleDqVqKSsvxLDh0Owc2P4lRdHI5Qo041nvA9ph2DnlP3Cl14ZKFH+
ApPtNrlewc5Bsle0dYSUKKkrTYNnqlnYufn1ouFjEcuoWSEdCxPmX+H83XFk
ka2e0DLKe/pcY7e2EOysUt4x5LFQmWoVMw48H30JO0/ammXPOK9IBSxcVx3f
fA07C14ySxt8rUT56p+4dNo4GDt/3N1x2CRcibJaLKen5hSMnSslzBZU7Fai
btm+NYvpD8bO8d2vW1RnKlFZttamPs4s7Dx592MpZtgySuOX/L3zNlex89Ou
R5cYgssoRTW5HL+rYdj5jMOjf6N+itSe8kkb9lffxM4CN2dbhUxYQRnxBGzu
0zqHnQcsr4rzFC6nPlyPTPsldg47l8vNbjh6ajlV+2J1d+B8f+wc9yXkwivV
5ZRsyQSGz1Y/zut92bO0dL4qUw16Z6/nJflxfp89Qv5kJylTA3dDDf2KzmFn
3ctv1gltXkEl/FA8Zp/jjZ3FHExPMQ4rUxbVraeDTQOws6zR/p8evCso2ZDm
lnv7fLDzxPlvkgbzl1NRZyeWvz3jg527eswPmLgtp05rHWwOnHqWM58TOyUq
Vi6n9sXHvrn9xhc733Ayb1T9okz9jlb/1HD0PHZ2U++8GJOoTM2aulmt6HQQ
djbgNl8vdEiZyl6goeVUdxk7y1jPjZdZspI6n3Bw1+SE09h5gsI1s5C3KpSL
q8WjgDOnsXPntzlzeaJUqAuiPV6zdpzCzvm5oTVHTVSo2Xmlv7bvdsPO4V5z
/F7NUaEe7fotvq7YjXNesTlUQ6d+BbXOTdlyt8YZ7Gy1p9s75shK6lhdy2cn
YRfsvFzNrCAzcAWV+WqLsG6JJ3amFliqC8mupI54HfjJ/dIFO0v2dX3x6Fah
Utvjc4/9c8HOQ8kW9wYjVSgrG6bgjxhX7Nzi3GVuskeF4kneYl9WdxI7p6+1
EKmYrUINJ7nf1Z7mjp1ZvF3PVetWUPXe/sc2T/HGzvaV+/1jAlZQLO21+klS
vth53TLRgWy9VdTrQuuJH984YGeJn9fvyExeRfGo7WnML3PAzr8fiZiEFKtS
2yXSLLNmO2DnZp/rQjyeqtTe2sfaDaP22Dlti0jl0TWqlJNd/3Unr6OcuTHz
uternysp6+lDMpmqx7Dz6YU9paqXV1Hh22Yd7Px1GDtv4dnPy0xbSbGWGTo8
LHLCzkYfrNxjdFdR3mfDTizossHOqqlvVwrxr6LW3pz28o6ALXYWOmE16PFU
lVLpmjxDo96W8zi47m3MoLsqZZN/UWbUwh47V/FZ7TVRV6W0zWfaMlOPYef7
Vd3CFT9WUjwiIizZDc7Y2e+K5TPV1JVUeOKgWP7HE9jZ4LeYko6jGiVgkvtq
pMUSO6sUhPdmK6hRE821TkTlWmJnQT+xWzLvV1Oe07713+mzwM4fdcMNQmJW
U2ob+Av9V1lg50phMQEe89UUI6B/s7WPBee8ojWs5Kj4akr9p1tg0xor7Bwy
8G5KRYYa5dC88seA1z7sbPHMYlNb8yrqnGzJ2rC1B7Gzw0PrItVjalSNvcJz
y1Az7LzV7d3JGHk1imfxzuJJz8yws5ymtbJQ32rKW/7oHwMjc+zMz/+uz+PO
aipcU08tq3U/dn5bcyBqcN9q6vpBeXfrKivsXHS1x9BEbDV1cFVP4Tnew9g5
cu+BGRVNq6hnwUWJo4Z22Nn+icTxV6FrqNOirTWK2wyxs+65G0t1dq6h3jUe
MHm+1BA7y26T6M6evoayYlYeLFIxwM4T59wIl6lQp75FP9g1z2o3du5qF98Z
cladig6pbOJ+vBs7F96JmMxDqVOzgjb9flpkiJ0TM/q2mrSuoV5LTJ23qm8H
dnYLsbpo91eNemNkNF9UxwQ7nzt9aGLF1TXUhWFF3v4LO7Gz9fq+x6o71lBi
5YOVX+7txM5aUw45x0xbQ9Vm/fXOUNrFeb5R1ysvVK5OBQzpuqf91MfOw9cO
vvXwUac2PNpt+/KIEXZu3dcbMbhOnRIIlCsIsjDFzpmLDu4yGVKjVPZ/yWjU
2I/nRX6HmmLt8zQomdfO0VPEdbCz1Y7Io69cNCjFIjXJs8t1sDMlIrlYZ7kG
VVnaNrRecAt2luy4+Tp7cC2Vka4f+12MiZ2HYueFytxbS53mkVom68PEzi1H
buqFWK2lWv0qPy7v1sHOxe4fWIP/NCi3UCm9g7wbsTPL1Pr56Py1VKZfW3zN
hO3YOWqjzRaTXA0qm1sj+2bRRuzsPu0Dd4WzBnVk6+bWeb0bsfOehsM5qsoa
VMwnoUPrfLWx8+rw9w4xA2upVx7+Fprhm7HzrP2HZYXi11K573MfTkrQxc5f
F7/v8LBcS5Xmfl7vQHZgz1uvYy8YMOpIxZxrerZfGrF/xiL7Rv7OWpK8/Kjt
n68cny987LzMzH/khYDFou7OerxOWrVmzb//7jdAXfp1KkMf19d8PHRtUHIt
VeASJbp0CcdtNiW3ezzSoBxMnKJPCenguSucE/ZZXDjUO42J14f3oeX9mbDw
f79noHnCjl/cXP+IUbC5hNhHzue4wTPb/L1/veN8Lh58zgR5hQ0dnM/Fgxtv
EVnhmMD5XDy4zHP+SUZHOZ+LBw89K/6pzLQe388M/pH7WWOecT2+nxn8F6/O
xW969fh+ZvBA9np4PzN4qw99fXg/M7hmDb0feD8z+BUmvX94PzN4GC99v/B+
ZvBp7G7QU5gn4wUXlwAlbjbBK0G6FnuCOwnuM3VYX4s9wWclprzSdnyOPcEd
1UQjktfUYE/wsxPEHK1Nq7En/ty5L5KK91djT/C7K/QtOr5WY0/wWyu/u63R
qsGe4OuU6PXQE1xXlL4+9ASX5aH3Az3BNdj7h57gDg/p+4We4POs6G7wfmBw
YXY36Py6sNOYy3MOZab2RjCgrQI7g39dXfHkqmYldgZv57541PxKOXYGTy64
y5D+VoqdwSUjRZn630uwM3iYlsnMvNml2Blcf/UujxSuMuwM3sZ8kLEtpAw7
g8cc3j2+HjqD75eirw+d8foj88b3A53BK//Fj+8fOoNnzQwcv1/oDC7o8Gq8
G3QGXzA/dbwbdE7j6t3ExSVJbVnL3VTk8BQ7g29Ve/t9esdT7Awec2VqscCs
IuwM7uKzQqX5ZCF2Bq+qVDwdv7AAO4M7Hv+y+LtzAXYGV8xJaBBIKsTO4L/C
w+Kc9J5gZ3CZU0nj66Ez+B51+vrQGfxoxcrx/UBn8BovlfH9Q2fwiarTx+8X
OoP3LPvXONYNOoN7y9eOd4PO66N+inEVSlNNStnLxCPysDO42Z7iqqZ9j7Az
ePLjE/YL1+RgZ/DHe8075VmZ2Blcgm/ZdsWFGdgZXHrqmu5DRzKwM/iyuO8e
tTxZ2Blc6si3T2ki2dgZvCeGXg+d0fnp60NncAMeej/QGfy5Mb1/6Ayem0vf
L3QGL1agu0Fn8IHAovFu0Fmh8M9MLk8ZSkBef+eth2nYGdxwwvnbD3QeYmfw
nA/GD3rfpGBn8DK+K+1BdUnYGXzDCvsb054kYGfwJVT2dDOlROwM/s4sXVQt
IBk7g8ccjWQliKRgZ/DfpvR66AzetZa+PnQG37uM3g90Bi/kpvcPncHv99H3
C53Be5fQ3aAzuFcZ3Q2/v6hzmJ+LkqN2SCzQunsiHjuDxxi43IzazvmeAXDX
kZTBiPexnO81YrtD5YtsonyH871GbJ/utWKj+bPbnO81YvutbXqHS0SiOd9r
xPZSEUM5VvYdzvcasT39ppDWlNcxnO81YvvBufR6/F4jtjvp0dfH7zViu6E7
vR/8XiO2nyqj94/fa8R23yH6fvF7jdi+S5Tuht9rxPZ3Ja7j3aDzz0tef0c7
lKi9lcEz2jeGYGfwzTKCI1/4rmJn8AE77uCYCSzsDG7nP4s3b9cl7Ax++uqM
rpAvAdgZ/OsLz2lTTgRiZ/C2pv2ekguDsTN4u9O2o2oLL2Nn8IxGej10Bjdu
pK8PncGHgun9QGfwM970/qEz+FZb+n6hM3h4Gd0NOoPzT54x3g0698/n/TVa
sJzaNz3A1nPkPHYGFxb+IXrj1wXsDF6VNUX77Ax/7AxuIZsyy4L3LHYGF8rR
GGk56Y2dwQ+v+Xq9o9YbO4PXx6lf1719FjuDB83fM2fjoC92Bt8TS6+HzuDD
q+nrQ2fcTya9H+gMzlhE7x86gx9Kp+8XOoM3Tqa7QWdwX/fv492gc+eDs19H
b6lQlS+Wh9309MTO4I83b/4wKuWFncGjyvWEkqkz2Bl8YtyOK9x7T2Jn8ET/
8xOZ1q7YGVzFM/m3c5MrdgbvkfZ4eFrGDTuDy+rtDhiuOYWdwactoNdDZ/Dl
Z+jrQ2fwYR96P9AZnD+a3j90Bjcqpu8XOoN7NtHdoDP41XK6G3RuIhM/jnqo
Ume5w7Wtqo5jZ/DDcweMn15zxs7gLdPT8vtsHbEz+G+3bXv5+o9iZ7zOiZXp
i47ZYWfwbTnc84pH7LAz+Dde6chmZwfsDJ47dV7jCe9j2Bm8jIdeD53BwzLo
60Nn8EYnej/QGZzHhd4/dAaXnUrfL3QGv/QvbLwbdAafIzg43g06Vz73fz9q
tppK3+KyT0PABjuDO2o/Wfp9ui12Bt+9mr/m4syD2Blc/LWk5eQhS+wM3rNH
IdH6iAV2Bp9mnFR2v9gCO4N/Xpqw2CDCCjuDZ8UdeZs1cAA7g5+Wo9dDZ/AY
A/r60Bmvb0jvBzqDD7TS+4fO4JNW0vcLncEnbqK7QWfwCQ/pbtC5wGxyzyhR
p8wbC83faZhjZ/C1L/rvx74yx87gT3IMBBML92JncEnusA9X3xphZ/Dq98LT
bL4bYGfw23VplaEWhtgZvOi1TNyMZGPsDB4RnNuqs8sEO4OLvKLXQ2e8Tg19
fegMvu0dvR/oDG44cn18/9AZ/GkGfb/QGVyunu4GncFzRehu0Dn904XOsXO5
x1qZ0/vl9LEn+MYFpS82vNyBPcEP/g3aGf9uK/YE753/dcMad13sCV5qbdi8
YJIe9gRnfUrYLPZmG/YENzG/cE7v53bsCW45SK+HnuAbLOnrQ0/wOHF6P9AT
/O5Pev/QEzxBkr5f6An+ltB9oCd44A1Zrt5KfWK+986OtkzOedpyixfj50u8
8Y3FmXac8zSZRKNlY+dRsd/4VrMYveiThL14x86vNpFVCXZtnPM0/YjpX8bO
u95fOCTJZHHO0zrzBlvHzsf2bAidzMXVzjnfqz1YN+aR4593eoHeV/G7b+w6
bxxNmu3aOOdmPllz+MZ+rs6s0yeZrCr0NL4o1bF9NmhpamfZPUWvvt2vNHZf
mV3TZLaw0tE/K2eIj52bpf/LGVZgeqP7W1+xl+ytJ0Hu9gZtmZxzMKlNDHkd
4xqiVHmrItOuF/1vq05gvkc1aZhdt5bF6EEP6f/9utq2mjjv50mxa+Ocg82Y
1W637Ec1yTwnL8zF1YIuqrYt+rhZNfkz/9KfTLsG9AqF35TprmriNv75xmr0
dIteDwPRGsJ7Mz6AySpGvx4bq3tf/zmZc60tzb4tk3OOd+rofnvJWlLD/tw6
uHnv7MInmrXkUZSaSVtmL57P7NHj2q67s5TsG7CpybTrQZ/5vH+Pv0Ap4Vp9
Q5PF6EZvzdk+/29mKRGsLpLg4mpEn+sUOOr/t4TcK98y0b6tBt13a9E8uaul
RPnXjIa2zBL0822loV0Ty4nT+OeTc9ANtmpLarpUkNXR9VZ5dhHoryNueXtI
V5IPRRPM2zJ78Nwju0C9hV+3gAQIqDZk2nWj7//mWS4gX0iOzDSW4eKqRd8u
brHJ4GsBMd/hKmrfVopu7yv7/PiqJ6Ru9ERVll0e+vIqVaZWXhF+rwK46+RD
K3TinhKRnudWbZndeD6gOzfqkURfBrmU8NqMi6ucc36SOqd/zv4ssix9k3F7
5mP03aq1FmJ/cshF6Zieo21x6P8Gczq5XuYRbZWpTlxchfh38cPlsYdTV6US
rYuao9l2CejTNvmRt8/TyMjJo9O4uVLw77uWPyIL8i/EEzP2HIC/O+beesr/
8BiLcLPnALh62OZzthLBJIY9B8CjfzGXzrMOJNrsOQBu/6ci2XNfIOljzwHw
deE6c249vkQM2XMA/KdIaVHCrmBygz0HwGe++/3zLlcQ6WDPAfAbR0uJ5NRA
sok9B8AdpVpzlncEkefsOQBeO3v9+TmsyySZPQfAT4bWhFa3XCEO7DkAPrxp
Pil+E0IC2HMA/l5wLRUV3SfmS5ax5wD44q7JZ99M9CF17DkAvjBVrqow1Zsc
Z88B8Pwti3il//qQDPYcwL/Lrk5SnOLqQ36y5wD+PUXxVf667k1c2HMAfMlw
d6Cxiw8ZuUHPAXDzObc1z/32JQLsOQAeVjVn/d8v50g0ew6ATxgwXugbeYHk
secAPG/vrV52rcLiBDFlzwFwqXNPlgTddCWjq+g5AB4irMtUHz5BprPnAPiB
0y5NSpGuJI49B8B/miTweJmdIPLsOQA+r2Fvj7/OKXKEPQfAm1nGK4slPYgA
ew6An36xP+hMrSfpY88BfJ6crem+O9aOXGTPAfAPfZvyps06SmzZcwB8dqaH
xca99mQPew6A625pZ57pcCDP2HMAPDQgWG5Az4nks+cAuFecfeTPuc5kLnsO
4PNth4b9p4glOc+eA+BVNcWbw8qtiBx7DoC781bWqrw8SI6z5wD4whmK2yfu
sCEb2HMAni/52rhlypqaEjn2HAA/de5UmbCROeETmb65LZPz+poFi368G2bP
B3CHgdxQoS7O9y2DP9H0Hn89bgL7OvC84p1tRfnjJ/qkQNDx9ego53naTN7D
5kkMfXw+DF7vQD8P+cz+ueCqXPT6IfZ/j+AK2vT1H7OvD/tx3Z03vs+LzWGX
GcxO9BqV5KCx1+m29E51YDA/4uOdjZOu5B5GLRlYrtE9Osp5/WvrmVaJJ27P
ydykFQuZrE709X55gr8215BjXyrkmax29PqOgKqFA9Wk+XEsN5P1ER+PDjV/
3RY9VEFOTH5xnMEcQN8uLW2R8LuciO3m7xsd5bzus/ir3cgtjzIS7VOdbtfW
iR4Qder1+sNl5HzkyDYW4xX6xVnnDR4tLSPVK81VmawW9O8RpscczErJfvb3
+cDjkeTFk6G+954S3k6HiUzWAPrsuBfbLlUUkbil0ScZzA+c1xGC5y5xMHhC
Nrs2DIyO9qKf2HNzq4dQIVEcf+H8DXqlW2Jg5Z9CEqWj7NSW+Qqd6+X1gSyu
J+Rt1xVjFuMleq7movlDawrJYrefhMlqRBfb2PPsil4BGbR5yWAxOK876L4t
Ev8s9YhcGv88zwC6Yob5GsarXKLMs3Yqk/UBvfRAkaXakWzSoGfnzmD2oV+3
lQnyX5RJnMMiv4yO9qD/EZF3+KyWQXKVuFsy7d5wXqc49yXylVEWyf5tFcpg
vua8LnD+Z21sURYZvlR2ui3zJbrj9UtxEv6ZhCyWs2QxmtB7v2s8jdudQXzy
A5hMVi26y7dD0Q2XMshJ9vcRweP1ChHDdJtlD4l4YMwSFoPzesGELv7rTaZp
5HFL0w27tg/oD5Zn+kT4pRCz8c/v9aHX/drdc9spiXA7rPZhMDmvCyR+fhpo
0JRA7uQd/jk62o2usUwq/fDNRLJxUsThtsw36NcMmfekXyaT57HXc+zaXqOv
7b171e7tAyKs8fcWg9mKnmSv66Q4P5kYNpr6tWU2oet7WEjMlkgkEbaFR1iM
OnRKI+HKH8lEks+nHcdiVKA3H2tdsfhcMs4reN6ic9k9//y6e+Su5bq8TDvO
OX8ebyGflFY8YT44qshicM7z0+t3fNBPiSX9Q1G37dr60HuUz8fNm3WHBGrX
z2KyOOf5yatv3yiqu02WjX++l3OeP7Krv3tAPZrUvVL5Ozr6Br1G/fyzlto7
pHdnVXumHec8n3WqM+ppSQxZ+kHxqV1bK/ofoZwHNqF3iL3X5XsMJuc8v/Jq
x0xLoWiSJvL9UltmHXrrHG9D777bZNAsaYDBrERf81X1kZ/NHeIc5JjDYjxB
nyMsJLdQKo48Ys9JPE/e7Vk92SYE5yQ+L1rWL5/4NZhsZs9JeD6gb77Y4prB
BdLPnpPgIj887CeLnyNz2HMSPE+wd/i+iy+xZ89J8LT0pNR3c31JI3tOwuM1
I1X0x/w6T+LKnpPg7zqNZyxa6EFE2HMSXPeaVuHiHafIbfacBNfsjl8c+ceN
+LHnJHjXxaUibX/dSBV7ToIrBr6xyB49QczZcxIer18WzuVR1nUmPOw5CT7i
kddq/sGJxLDnJLin+4j0R69jZBN7ToKHr+ZL7hm1JwrsOQk+Jfbv+ssvHchN
9pwEX2azXjFf8hjpZs9J8ENNIzetmo4SBntOgs9y/rEzpMKODLDnJDwfEF44
WX3pMxsSxJ6T4ItPp5uEaB8mSuw5CW69waLvr5Y1zknwdoUp2ltZluQ4e06C
N/JLTj3qY0Gy2XMS/M+Vqo0HvlmRDPacBN+1Tqc0PuQAGWLPSfBmId9AXykr
spY9J8EvxT86FJ1kQbzZcxJcml+rYkGjBTnBnpPwfGauuPKGE0/NiRh7ToJ/
/mYqvr3DjDxiz0nw0lolrybJvWQfe06CV9y39jS4YkS42HMSvEX081bniYY4
J8GVvYI0qosMyXr2nAS3+6xiMeObMalmz0nwaPdESV0BEzKTPSfBTRV0VrzU
Myb67DmJ53KRzf4XtxuSMPacBL+6Vtvl3kZDksOek+Aa7/JPHvEzJnHseQjP
lyTE1s/7M7yLbGbPQ3BBBV3Jp/d2kA/seQiufnqn/K/MrSSAPQ/Brefs5Gk4
p0sU2fMQPFn6PuMm0SM17HkIflLa2GXs/XJv2fMQ/MpKf9VpXdvJEvY8BN+n
bDwUGb+NHGHPQ/DUI79ELgzrklT2PASvCle0HUjSJX3seQjO3+FdkrBxG3Fk
z0PwLZvUylUn7cT3GcLzQwWjpESLN5zv2QPvFYxdS+Vyvk8P3F1DtUH0POd7
88DPTZ8nUHewHt9nCL7zTNbbW3vrSYSR04N1XJxzMEf/AnMBo3qyMfAyMefl
nIOVBFV3pBrXE0/mDI2RRS3oqQ4rXaab1pNJNzvOxSo3ootpMY6dPFxPVj3s
8fJYVYsue8qXsg+qJ9WnLIz4Xco551rDL4QS8uvJgh3CdbluhegzGxPTb3Zx
OsDz26DCObskz9VgB/BHrNgBi/xq7ACuOjl/TbhVNXbA95vZPpr0nlVNgtSk
iAoX5xwsYMqGw4rcNeTJCqOmJh7OOdiFtW7+H82qiVOohaWMWCN66u2eZGWD
auLs3qLTuqgW/QXPe+3Q+mryIzJNocy4HF266OfD6pwa8rawd6q8ZSG6UuML
vb33nxP1Z83ZpQ0p6B2VjS/+LKrF+4Xn1ax7z4RcHEvxfsHDj71PmTahFO8X
vDnvs8hag1LiKVZds4SL876sxHu5z4Nml5HXl3o07vJwzseuhk/bFfW3hKQz
n81eOasWPel6f3ugQymRKOLh9dMoR18jNVI8HFBG7io90r6pU4j+7XXZTeuu
clJU2mxrnpCCHrs5oDmkp4Lzvnr28+2rbr9nftEswP3j83OPqqgpvQXE6e/J
ffO5OO93kgvP91tZWEi+zcrvuMTDOTeb53gywf5LAdnQs7Nlw4Jy9DP2+uQe
zxNiExXsJaBSiK5zySp8tXkRYRY1Sw55p6A/2aM2Q+bUU9wPPE+O4t4n3JWf
QazbZT7O4uK8L2iUS2aX6/wsYst/J4mXj3Oe9vNilmWfWRZREDzwyEOiEL2g
aBLj5sMcUve4ue7KnhT00FPVXhcT84jx44YzU7g474f5ZN26Jz4tmXz2UPv1
eQLnnG3/P3e+36qpxCin+azC8hT0D9z8Zy8WphHdSM/x9w/D87GSdJeSseeH
nenNq8omc87frkRmlDpciMe5BM/HvG42r2Gls/C/R3BnM9+9vXeD8fcTXEhs
z5O7akH47wvOLZJ5eb1UIPbE92mco9RXSQbhXAK33e0bkUAFE232XAKP0tca
3KMfTLzYcwn803nFpO2Hgwg/ey6B56rFDp5dFohzCd+/ERSxvedzIKlhzyVw
g3ff9H/tC8a5BH7zhIiIsT2LPHzezKcwnIJuI5dx7dxOzufR4HlmSVrOyzd2
vtgHnD+IEphq4oN9wA0i1y2rvuqNfcDn15jc0lXxwXkFbnrb9UNR8VmcV+AJ
AS7VXCd8cF6Bd+/3dft2x5u4sOcVeOemJ3w6c31wXoEPHR95v+vtWZxX4Ezd
Ev7ZV/3JGva8AvcI1F0YJXAB7xee30pW3ZsUFXIC7xc8Vcaz1dHfFe8X/DN/
0GcznRM4r/D1/WkDxyK3u5EO9rwCz/B6J2MV6YrzClxHQdKxVOYEmceeV+BJ
EZvkTzm44bwCX7A3bHhF7xmcV/j8PNrZ+f1FzvdKwfPeG2slvzOv2+H+we9N
z7z+4Zw9zivwjX3hIblBDjivwJ0rDd9pmNjjvALPVtd+bxjpgPMKfHNZbHN7
vSPZwp5X4Hs8f24WaDuO+4Hnq5m835wD5ljivAI/vLdZMj7bihxhzyvw2JDl
G23LrHBe4evaUytvLw0+SOrZ8wpfH0+pVhVYYIPzCp4HntSbc+lCrTHOK/D2
9tbzzSamxJg9r8CL7d8Uv2Ka47yC50s/Zm0+Nvb8bf6pXU+8+TjnaQJ7Asbf
9w6fl8HH2e+D5d4La3GOgcd5fhkqdHtOsh6Ip3ydzDlPO3DpZUqK1n+PyxGm
+Runcc7ThB4xdNQ+cb43AB6/zpUknOn77/ELrg8eGlyf9K65HOcA+BG+Cr9I
jzKy9W13pIUA5zxtV5e09pnLZSTXZGm3zZx29NR9hx+snVlGGvyeDX+ezjlP
i+nunanK5Hy+Hh6nple/FP7m/hT3A77B93NktX0R7gfPte7c/7pp/hP87xT8
iNomPXehQvJOJDGwXqgTfW3sgsqZm5+QYPE/k4Kl2tG/Hk77FFVaSLxFrCTL
RVvQm+KFGUu4Cwn/U524TYKc8zSZ1AX+6zdwvp8THu80BarOvc7Iw/2Dq5NG
A/2uHNw/uPHPXfXXkrNw/+BPCkfPtH7JwP9OwQXrBgrHztPO6B0/rTW3E305
z6uLHtOyyYG2UvkMuXb0qeZv6varZJHl94fJrf8eX8BbvAbF+QcyiMLfbX3u
ko3oa6MKN15en0EijmhUVQpzztMeidw57fUoA+8XHpdnynxmUeVpeL943rU3
0fCCeSreL3hJ3fHofUcf4P2C293XVHnalcj53gm2t424Svi8TcA5gO/j3d+x
6cjNRDLbe61tmngnOsNEfqRmegpZExGyo1WlHf0QV7PajtZk8mbN1f0uyi3o
x2fUrFT+kkh2rtCXy5RvRB/eHsml8i2B5F5lOFz57/EF/L3jyRVr/vu5k7Jv
/92+ohx9dmh/27s/ydgHnoe8jVyq1x/CeR4Cvqzgz0P5q3Gc7yFn+9Gr+/cv
WB/D+b5xtvMU/slb7R/N+V5xttvnSXZMe3eb8/3hbF/cw+x3OhZNEjMn7JGW
6kRvPvNWbFF1DBE0sXAZXdeObp5zOzT00x1yuVrBR0+jBV2Mt3LCvRvRxNXW
6MigeiP6BZNC3Z7B2+Rl/tRZe/97HgLOXDBbPMoymhjw7yHVFuXo+6Zq7N/C
E0NUc5L1O7YUor+Wfv70t1kc5/Py7OchgQeEEvltQnBOgr9KevE3eD7n88jw
eG3TfsZ7itwF7Ay+YZctxSd+DuckPk/g9TJS6fHFOQle+6B/9ZU3Z/H68Lgp
t5TxxjHCE68PntJpl67n7c75vDPbF1a2+0vvOIVzElyVVESNFp7COQn+o+i7
kfcJN5yT4KtrtzmWxnI+rwqPj3uHOpwNBo7jfvD9e0GlzxcsdcL9gIcwvsjX
Sh7D3yvw4Q2+wV2j9jgnwRu29EyMcD1GLrHnJHjfwN1HLvcccE7i++sGwvn2
/rPHOQme0Wzo9TGD8zlQeJyNmzN3L5+KDe4f3HLKy9SL3w7i/sHXaz+NGTE6
gPsHT6FWnz1raMn5vC28D+3GGaex8zSYk+C3XzJOtLcfwDkJLjgctaGozQrn
JPiVxj6vh/stcU6C2+Z9KNEKtSDh7DkJXrsi5fmPiZZ4v/B84IrJu3uy+uZ4
v+BO+Q1XX1ea4v2C11eqH0r12oP3C87vluvLN9kI7xfXL3/8sHa2Ic4B8O1Z
l6ueFxninASf1iH/UVDDBOckvr5Zvnjd0IgxzknwA2LbcidKG+GcBNcRP7RO
frEhzknwGzuEP6nkG5KJ7DkJnvjN9crQL2PsAM+L/DR+TS1w3okd8P1UknEn
hK23Ywfw+4sLLVWf6mEHfD9YoJXIh0Rd7AAuelgtrPmWHs5D8EUqppaLerfj
PARf3rv4WN+C7SSYPQ/Bd/1dbNb5SQ/nIbg7l1zl7TxdnIfgtj/m+PR765Hd
7HkIrux76bfRku1kJXsegtd9dF57VHMnfq4TP4d45GXp2Ouw8PlQ8FHvunSt
Ls7nTOE62tlmJ5P+53Om4CtXShqW/uf/BwIfpE8=
       "], {{{
          EdgeForm[], 
          Directive[Lighting -> Automatic, 
           RGBColor[0.5, 0, 0.5], 
           Opacity[0.5]], 
          GraphicsGroup3DBox[
           TagBox[{
             Polygon3DBox[CompressedData["
1:eJwtmXfgT+UXx+/z3Ps1QmWlENnaGyWUpGEVDUoUUrIy2oOWlllIJSMzo1Q0
0ER7h2yyCpGUosLv9f697x/HeX0e93vv53Pvc855n3OrdOrduldMkuQe/knx
T2RJ0hp+mw9fwjXgg/AXcHX4ALwILgfvhVfCZ8PF8J9hleF/Wf8UrgT/A38O
V4P/gz+GK8L74BXwWfBh+E+wY+H9rK+G68Il8NuwjnAF/Bbscrgc/m59J77v
RfA6rD7rR+J/wdrC5fFbsSvgo/G7sFvg4/A7sZvhyvjt2A1wRfwO7Eb4WPxa
7Fz4CPxXWE34ENf8Bq4NB3zxgiQZAzeES8Bj4UbwEfA4+AL4cPhF+Hx4D9YH
ro4/jPXR8HlwUXgUXB8+Eh4PN4aLwc/CDeCvsVp6UPjfsdvgavjfMD3AKvg7
+X6fcciF8I/YmawXxS/HzoCL4HdjveGq+GXYqXBh/A/YyXABfil2ClwI/x12
ovYG/nvsJDjDl+S7TYi+1gNc91uuexm8HjuP9ZL4Nvj7WO8fkuRK+H74dvgq
+AH4Drg9/Ah8P3wNPAC+C74Ofhi+D24HP6g9Cg+Gl8AL4Wvhh+B74Zv4DvPg
M7nu9aw/Cj/Aeld4KPwY3BjuDneGz4dvgW+EW8F3wrfBHeBB8AD4HPhG+Fq4
E/wU/HBwfNwL94O7wEPgR+HO8GD4EXgV36MOn4vju/Dd3mT9LO07+G24jvYj
FjlmLGtd4QR+Hr4P+5qPl7B2L/wVfDF8v/YffCm8CbuA48viN2KN4DL4n7CG
cGn8BqwBXArflb99i789G75HsQ03hXvA7ybeex3hOfAZcDd4PlxP3xN+B64L
94TfS7xv28Ez4JPhDvCr8Olwe3g2fCrcHV4In6vnAr8CnwZfyPfqAXfhXvVm
/YPEcdQWfhk+Ce6LHcNxU1jroZiBJ8DdFTPwePhWOIPHwVdh0/jbE3TfMj/j
maz1h4+Dp8K3w1XgabrPmffELPhqbCp/e7zuc/79ZrPWW3sdfgkeCDeF5+g8
2CeJY3xo5j26kLVrsOmsn6i4wJqw/gprt8Gl4Enwh3BZ+A+4l2Iengj3gUvD
k+Fhmff3u/Dd8OnwDLge9njifPg2VsD6dj1b+BD3cpv2GnwQ/kXPRDkR/gl+
X7mJ43/X84QLwTt07+Ey8B7tBeUy+Dc9Z+UveDd8F3wa/LKeIfwz59wAv6Yc
BG+CR2WOgUXwyMwx8xF8B1wVng6fgz2ZOMeOzhw/i1mriz2ROA/PxfZxzq2s
vQH/DW+BX4f/gjfrvun3JM6NwzPni/dYG5w5vyyA/4TvgGvi9yo/wrV0Duwu
uLbOrecd/dz7qz4lztX9UucZ5fN/sIHRezIl7w2NjqMCeHh0XGTwsOi4/hd7
MDou9mkfRO/JchwzLTp+j4anR+fM0vCk6Fq2HxsQvX+OYn1qdB4oA0+Ojtmy
8JTonFAIHhEdp0XgkdGxNiJzbn2f33EAfjQ6HkOBc6jy5MPYZfDrHPMQfCn8
mp6X6nfiGjQAu4j1V1PXEOXPTjyDpzLn9Pl6nnmufwd+JnMO/RB+Os/FH8CR
6w6JzoGPYM3gN1h/FG4Oz4UPwoOi88Mh7LHofJLwt49H56VBWAt4Hscv1n2E
/4K76dnAL8If6d7BfypWMuf3t+DH4Jbwm/AC3S94Z+oY7cllbgo+9+1wr+C4
rKecFpwDzlFuDK7DN8DXBMdrfeV2+CX4c3gRvB4rBxcOzj2XKFcEx1Bb+Irg
PHSp7nNwfLeDW8PFdZ+UV4Nzxrmqa8FxXAU+Ojj+joPLBesR1am2wTnyTOWf
4NzZWLkX3onVVNzhK6huK4cHx24tuHJwbJ0K1wyu+Z3h6+Dl3KMj4dejY/E0
uFaw1rsGbhWsjzrCVwdrxg7wVcEa8Gq4ZbB+vB6+Ej4Bbg03C9aG7eE2wTms
rmqHvht+C7YZW8t3+B4/MLVOvApuEZxHW0oHBmvSy1Ur4fJwG2mS4FxyOlw7
WHteCTcP3jtXqM4G56fLpJ2C904r1cfgvNgCbhJcc85QfQnOr3XgU/DPK8/B
C4K1lfL/+GAd1B/uEVyHta96Bmvb2+Cbg+u2tEfvYA3bD+4O14P7wLcE69C+
8K3B2nY4/HiwFlbOHAhfDQ+DBwXX/zvyPSxt3ivf29J6N8Mdg7XDPXCfYJ3Y
I9dF0iy94a7B2lm5+sFgbXgTfH2wBuwCtw/W7z3zOi7N2BXuEKy1J8BjgnOt
dMX04HwsDTA1WHc/Bw8P1t3PwyOk5eBx8KhgvSyNMTG4DxgDDwvW7+PhZ+GL
4YHwncFaWBpgXLBGlpaYAPeP1iSTg3OztM1rwXlR+mdecJ6WRnoluCZIs80O
rhvSNtPgh6P1zBvBeVpa7tXg/CQN83Zw3lJteis4n0kvvRlcQ6Sj5gTn1F75
ff5Pz0maJ7ieN4TPhtuQozbp3Oz5jvAf8Ej4BvhPeBR8o2obPBpuDW/U9eFj
yJkr4XXwFaz/pO8i3aIcyflH87knPAoeCveFX4CfgTupDuGf5fgO8B74GWkk
eKtyv7QWvAV+Er4S3gw/AXdWvYTHwP0451jOOZLP17P+O/5p1tvDu+ER0nUc
M5JjhvC5i2on/jnW28Lb4aGqTRwzk2Mm8bkV6+v03FLXqz55XFySx1Q3uBs8
An4SvhV+Gn4quNb1zeOreR6bisdmedwpTlvmsaN4bJrHguK0Jdddi39E9U41
k/WZ+s2qmfAMnYdjVml/cUxzeDX8ENwCXqO9Az+lusfxs5SLeEaz+byG9ZtV
m/UMVEPxCzhmLsd0h5+BB+va8Cx4CrwNKwUfVB3K/HkIf9sO3gEPS713DuP/
SwQ/n2LwEcHPrThcMvjYMnAM/o4qt4cS/w4ul/yb+HdwuuRA4nvA104Cfpdy
JVwEvwErDBfC/5rvYenbwvD5cN1gLdkUbhisMS+CGwRr0ovhRvpbrCycBevT
RnCd4L1QOtGF+R2sNwHrB9fwC+B6wXuzBFwaf23mcw1PvV8KsZ4Gx0ERuGjw
Hq8Klw+OoWPho4L35tFw8eC9Xx4+UvuSa30Izw+el7wEvwDfDU+En4fvgyfD
L8L3wpPgscFxWRQuFhzHFeBSwbFSDa4Q/PyPh6uG5P83vzauSnDcHAMfHhz3
FeEywb3jCXC14B7oJLhGsA46Ea4eHE/V4Yr4A1gNuBJ+fuZn8yv353h8J9bb
BdfcvxPX3QtTf/9P8I1T/96P8Rek/r1L1Jvytycnzj9f5NdVjroImwJ/hv8h
1yTKCU1S359P8W1Sx8LX+LKpa4f61s7wIvgHfKfUtfV75brU9/875RxsLvyN
8l7qePwKPy9zPv1ZeS91bH6JL5Vaz2hG9Dt+P7ZNeyK1HtBMQzpnY+KcWZBa
t2gGos0vnaCZT7/M+ulv6ZFcDyhP7sbvw37GmqXOV5/jl0ZrOeW0kqnvs2ZK
f2SuSTXwtVPXYs2pmqeO8S+kmVNrGM1eDuXaRgFaJnUtVl+/Ilqjam5QNfU8
RHq+Wur5iTT2salnL+pDq6SepUjnb85cO4/CV0w9q1HPuzB6fyqfV0g961CP
PD96H6q+fJbvVeXzd6LjRfWleup5jvT8msw65nD8gug4Ui17N3oPq3aUTq0l
NC+qnHr+o/76vNS1Q73kUal1i+Ybq6L1sGYmq6O1tzT/Gvi8xHOAA9GaUHPL
XzPriUr4SqnnTuplymO3Jp6fXJc6336Lb5C6PqonnRedG5W3P89jTXVQvdda
eBn77Ms87lSLV0b3CMrhMzPrwmW635nrk+7zwWhtqVmiZoQ/av8rJySOvR2J
52or9X2CZ4ErtM8V+4n32a+JZ4rLtedZfwFeqj0TPINcpj0Pr+IaW+GVqXvN
DfAK1v/C73IqTX5Mra8H41dglXLemzhOdubX1L7WuTblf6s40exTc79Pg2eZ
mll9HNyPqg/6MHiuqfnVkuDeVHOnxcF17zvFSHDvu1rxLn0QPdf9KHj2qXnX
J8F9tmabHwT3kerT3w3uudWrvg/Pia5ZL0f36JrPvMf6q/lvfyX6Nynuf8Em
8nmV8klwX75e9yO4514HLw/uudfAS4Pv++78PuzM74/OUyJ1v6MZePHUPY5m
2vvzY35SzKfuGUvk+Wdvvn546r5Jc8JZmXvIJponpO5xNI/V/dYz255fX/vg
B+Wm1P2X5rc78v2zOc9Du/NjtKa9dUT+3Pbkz/2w1D1X0fz82/NnKs1YEv9P
4lqomjhTejZ6XXOkD6L7Qc1/Zii+FUfBdeO3/Fp78utpvxzPcXcnntvfk3mu
qpzwcmatcw7+rWgtIV1XDLsu8bz64+g+WvOlr6N7Xs2CpmTWQ6doBsDnuxLP
+v7LrNG1vprPi/P9/2zmWbDyQMvUvYNmQS1S9xqaERWFuyWesxVJPR/WvKtV
6l5G86Jt0T275oH7ont5zRX3R/fvmis2TN2L6f3CG9E6TZpQ8ThLubXAcaf7
Wh7+NnMNjvjJmfWuctHm6L5As7hJmbWF6t326F5Vs8St0f2yZnp/5LpI71bU
L2tvSlvuzjWS5iSnpu6V9H7kt1yb6T3OhugeWfOQyzPrufXwX7k20zudb+DK
iedvc6P1mPTtm9GaTdr4ktQ9nd5NXJq6p9P7jov1DBK/p2iUuofVu5gt0X20
ZoxNU/d3ejeh+b7mb7pfy6JnF5pn9k09B1Be3RM9Q9B8+M9cT+r90d5cZ+rd
08LMenEXvAPfLPF89ZfomYzmrt9Gz1U0bxyfuUdSXS5V4ByheFwePSfRfHVJ
5vmCNEDPzPManX999GxEmmpI5vcZx6i+ZNbKG1n/KFpzSqt/mms89UEnpn6/
oPduNVO/g9Cc6qTU7xQ0Wzsl9bsMzTZPTv3eQfO3OZnnOzr/uMx9l/TDhMza
VPrnH/y1iWewP2eeF+i7jc3cB0qnnZ66b9Ic+8XMPaE0TI3U71M0c5udebal
vXFn5jmO9m0tPj+WeM52VuqeTrPHs1P3mJoB1sFGJ54N1k/db2o+fEbqHk2z
7jNT9zua5b4XnX/Ub+6K7gU003shc98oDdkndR1Zqr2WuV+SXp2eudeShpyR
WbvrmJsy62Dpw/9Ya574veROuEHiGfjG6LmZ3i9sip6V6b3DxMy6Xzrzpcz6
Xtp1TOaeU3r43+h5kd6TTs3cH0qvTsvcN0rHro2es2n2viRak6tPKVzg+qd8
uE45LPFsf3G0hldPtyi6X1Bf/Fzm/laa/H8nG7sH
              "]], 
             Polygon3DBox[CompressedData["
1:eJwtmmWgVUUXhvfMnGsgKmIAgh/Y2K3YYndgN9jdXSCCICqKid2JBQYqKoKF
3V0Y2B0YGN/zuObHsOc5sw/33rNnrfW+a868exza55DcNM0e/NPiOq40zXCu
g1PTnMULX/D6yvBsXA+Fb2f9JPhI1k+GP+f1XnAHrofAP3JdG+7C9Qj4S66r
wB25Hgbfz/vPhAfy/jPgB+Gz4UHwmfA38NJwT/hB+Gt4KXhh+AH4J/6fdeCu
XI+E+7P+Mnw73K2taX7nuhE8L9ejWf+W9WXgRXj/ODgxtoI3gl9k/i/rW8Ab
wM/7ATC25LIh/ALzB1g/Cz4NHgbPAO8IL8P/fzz8FddV4dm5Hg5/xPps8F+M
O+F/4M2Zr8/7n4N/474N4R5cj4Kf4zoP/Cvr/eDJ3N8B/pNxB9yOsSvzbVl/
i3kH1vvBK/O+E+B54EPg9eD+8P/gQ/158AD4NvhE+AjefxI8Bh4InwCfBneD
D4bX5f5T/Hzh1eEVWH8UfofXF4ML1/3h71lfAV6S9YfhO+FT4KNT/PwF4KPh
zbj/dPcDvBK8NOvj4R/gFeGl4EfgO+CT4aNS/PwF4WPgzXn/EPhdrov7WLge
AP/O+rrw6tz/JDwaPhU+Hh4Ir8F4FH4Abs9+uIf1QfBJ8GDWXoYn1PUb4bvh
0+AT4UHwn/D68JrwJPgXeE14JXgi3AU+EF47x+f5B7wevAbrT8G/wmvBveDH
4J/hNeAV4QnwVLi3zw9+3Pfz/2wMz8f1GPhjrsvB7bgeBHfn/sPcj/Cp8F1w
f/iYFM+3xdjGzxt+hXlhbA1vCr/MvI2xrZ8n/CrzmRi7wdvBbzPvyv93ELxO
jniejrEdvAXrrxkvrPeBF2X9WPhveDP3G+vPwmPhIXB/eCj8CfctD7fnejD8
GtcF4b9Z3xv+i/s3db/Bz8Cvsr4APA3eC56RsQu8Dfym8cbYGd4afsPnx/3z
wX/Ae8DT+P82gNeCn4bnhY+AN86xv+eDj4Q3yfF854eP8vPJsR/uhQfDJ6fY
rz3gw80POfbTffDp8Ckp9uNHvL4sPCPXA+FXuM5vvLK+J/wm3BNuuO4Dv8V1
ETBx3ReenrE9vCX3v878bV5f1Nu57uc6P28H4wU+Du4E7+ffB58Ir17z8z7w
xXB7xu7w9vx/7zD/NEd8zMT1IfNPjue9YI78My3H5zt/js+/4f/ra37Nke8y
vIf5En6pPn/zTc9c82WOn7dQjnx5WI2nS+Bb3R858tUCOfZHi/W94MVz7E//
vn2N/xx//+HwRPhSeJT7F94TXizH/m1X423ZHM9/5pqvls+RD9vX/btcjv3S
Bu8NL5Fjv08H72O+yrGffX7G3ww56sFTXBeGv+fzGw0fwP3j4PN5/RZ4D/hu
+Ez4ZrgfPAYeBt8Ev58jvtu43u9+qH/PgynWu5KDbmPtCWsma5Nz5Ifpc9S3
J7kuBH/L/XfBO3HPKOsjr18P94VHw2fkyFfHwc/A18K3wRO4zgt/kaLe7Mz6
bdZTXr8BHs+1B/x5inpyC/wx/BXjLn9nRifmH7J+u/kY/gL+0vrF/MMc+W+6
HPXX+uX+7Z4j3qz/xt+sOfL7kjU/bQ+fDS9T681O8DnwYlU/bJ2jni5d8/eO
8HB4S/ga8zl8NbwVfK31Cr4GXgseAe8PjzTXwdeb3+Hr4MVrPdkmh55Ytub3
neFz4RVqPO8Gnw+vWuv7nvCF8BK1nm2bQ/+sVvXJXvBF8PI1X+wKnwcvV+vL
LvAIeJWqb9RTF8Df5MiXc+Sop31Yv856A18LbwJf7t6Ar7R+5MjX8+SoJ7/k
yO/dctS773Polbly1KOpOfL1/3LUqyk56tHMOerzZznq2Sw56u13OfTInDnq
0ab8/Cvgo+GrrFc56sfc7ln4hxx6qFOOerYx918GHwFfAa8DXwAfBF/WCv2n
vuqco76tzfr58IHwpfC68IXwwfDl8KJVn/TJoQd7w+fBB8CX1HyqfviX/TkW
npsxoIl6/wXzN3LoiX/g++Cn4bnhn+Dd4MfgOeCv4R3hZ+Cu8M/w7vBEeHbj
Ad4BHgfPBH8KbwMvxLgSvhj+pcZbR+MD3t79zLgZvhr+g/njrM8JfwPvVPNL
Z/gHeBfrD+MSeAT8o/WJMRI+F/6B+STu7wL/CO9qPWNcDJ8Df9+KeJ0B/gje
Cn4Cngv+Dt4ZHgtPD0+Gt4QXYFwKnwf/xPxB1tvBn8Bbww/B7eEp8Lbw63z+
r8DPpMjHr1V9/XSK/D6lRD7pDN8NfwUvaT1Ikf++LJFPe9Tn9UmJ/NKu5tcv
SuS77vV5PcDPnxH+GO5j/WK9u/sNHmO+b0V92gF+l/kijBvhK+Hf3D+Mm+Cr
4N/d7yXyYRf4HnhhxlXwSPhX5j0ZV1uv4KnMZ21FvdsZfp/5w/w+M8OfwduZ
T8yZ8DXwn+YHxq3mX3ga85X8G+DRcBu5fvZW1Jvd4Y+Yd2hFPdsF/oD5HK2o
f33hj5nP1or6uCv8YSv0jX7l9/r7v55Db/8F3wt3bEV92w2ezPxV/t7H4HEp
6tOcjAPMP/AnzLsxzoBPhb9i3plxQhN+4DPmL+XwW7/V59mJcTx8ODyFeXfG
OfBQ+FvmL+TwY1Pr85mHMawJP/c1866MofAA+EvmPRjnWr/g74wnft9j4S1y
6MVlGXfBtySLKPnYZ8D0PnhGeBX3KHwvPAO8ojFg7YJb8L35v7c178Obs9bL
PQ6Pgadj4T7Wp4M/gLdg7Z4cPvc9eDMmqzPGw/fDM3H/avAj8Fi4HbyCMWUt
hAu8DHwnfDP8L/PR+T+p17wDbwLfnf+TVM278KbwUozb4Rvhv5kvzbgDvgn+
h/mz3N8N/gXuCy/PuA++A878vOXge+Hb4dQWP09/+TbcBZ61+r0Vc+i/W+H9
4X4p/KmeXG1sjbZW66GWT+FZ9VbmxK4pNKy5Uk2rN1EjqZX0tOuk8Ch6XXsA
vVN4WHsDevq1U3huvb4adtkUPQO1rZ5xuRQ9AL2kGniZFD0DtbEeZ5UUPQO9
jznV2DWGzbUn8/d84OdnnuPvPQl+H77BPAsfA79pPoBnbYscPncKj2BuP5b1
t8wPzDuwfgL8LnydeR8+EX4Pvt460Rb66m3zuZ8zfDz8jvFv3oePht+Ar4Bn
aYsaM18KjW/t0cMvmMKz6u3VA+bffjniQ71jPOyQo35Z/4yfrXLEY88S8bpl
jvhbuUS96JsjfveHn7Ze5Mg3K5WoH7vniLc5q/9ePUd+6FTjbc0c+caaN38K
z2EtXKpEfG/H/PNW6F/15Ygc8WMN65bCo1nbrGHmdnO8te2/GpXC80yqmsPe
gDVZLeKeXiBFD8G9rsdbLIXH1fvpkewNWOOt9Xo6ezXmQHOhnmrRFJ5LrzVX
7Q+skSO/HgW/Dl9u3ub3PRh+Hr4wR/6wR7J/Cg9t78Se0SYpPK29JD3qail6
SnpXNeuQFB5LLavn3SmFB9ILqblfSbFH3Ct6sItSaCi9mZ7hsRSfoZ+lmuqG
FJpcraUmvyeFx1Cr6+mPS6GZ9frG9C01p4yue0Sto0Z275iDzcXuoTVL5FRz
q5pYbTw37x+Vo6f0SH2mx6bQTD5r95i5X83l3vsU3i+F59X7zlb9by/e+14r
9qC1wJrh3jyE8QLzi3Lkx/H1+fWq+cUcaO9rtvr725+bbL5UB/m3VT9r/dPf
qmHUBmoEtY0aoH0KzaQ2OJD7n2V+nrqG9x8KvwhfnCNf6z9fgkfm6PccBD8H
X5CjXpwCf2i+hTu1hQZequ43tbEaaJYUmkttpAbqmEIjqo3mtK4x/5RxK/ws
/I3vZVyWI8f/04QmNPerGTuk0KBqyfdK+Cl9lf1Ja1ROoUmtXdagJoUGtTap
OeZIURPUItasVgpNaS37Bj49Rcyuwf89R4l+xmo59MPsJfodq+bQG/ZAt0rR
U7A3ao+pT4oepr0na4S1wmdib/Okuj983va67FHaq9Dz6f0G1v04oO4Xn6HP
Uk2jt9ezWcut6Xo5ey721gY20YvRA1yWwtPpDew5HVn3o70oe4j2EvVw9jb1
dLel8OB6PT3y9HW/6J1H1/3TueYje4j2EvWY9jb1WKNSeHa9lz2hE2o82SvS
U96awmPrNe2xHJYiZ5o77bHZa9MT2lu9s+7vjrU+6XkuT+Hp9EJ6lktTeFi9
jB5zeArPo/fUk9rr1nPqVe052Xsa1ETv1B6TvSY9pr1QPebZKTyW3lMPe2YK
j6S31XOelcJj6UWH13xwbs0Xeu5hNT/oxfXMat+ra75Qg9m70xOrzfTk9rr1
sHp1PdoVKTy23k0PfEEKz6o3todmb1WPbW9Nz+zZgZ5ZL62nvS5FT0Ovq8c+
P4WH1HvrIdXSamq9pR5QLTms5ic9tN7FGmot7Viiv7dKDr1uT+PPmm/sdahh
O1f9oLa1f/Io86EmVOJvP3gS03Ny6Md94afg4Tn03e4l9OCQHPpuH/hJ+Owc
emzDEn7v0Bx+ba8SvZ2zcugzc7J+Y98cudrP2M96vxy5ev0SfsVDF/3cbiX0
5uk59OAOJfRt/xx+0hjXf+5dY9+YM/Y2yJG7jVFjtXcOvb9rCf08OIfe3KWE
fj4N/gvesYRfGZDDz9hvUi+fmsPPbF9C756Sw09tW0KPnpzDb6n59WY9mvAC
G5XwR4fl8LPGvLF/XA5/pYfpUvWY9dweU1sKD2u+1wN2r3pCL6/HmSeFR9T7
2MNcPIUHsrdpz6xn1Qf20sZVvaA+UK/qQfWiehR7c/asPDvS49jL2qKEfj82
hx8cW/WM+kX9oYfSS01sove3WQn9fhRrP7O2eQn9fkyOfoB71r17eA5/bc/P
3t+EJnqFnoF51mRPxN6IHlovbc2ydumx9dp6bHuh9vg8m3DPunftAeplfEY+
K5+x3u7Amp8/KNHPUzOoHdSAei81pNpQDTem6g31iBpILbRSDj89S4nzoxVy
nAdYY+9OsWesvVeV0OZ6Ar2BMaP3cg8ZS8aM3sg9ayxZc/Vq7kFrsTGjl3FP
GUvGiF7GPWXsqGFH179PbXtFCW+iZ9A7XFLiPEHNqHa8tITWUHOoHW+Gd2qi
plnbroc3acKz6F1GltCaaki15E0lap810dp4Y4naaI2z1l1XwuvoafQ215bw
Nnoevc+V8GpNeCi9lBpTr2oMqz0vL+F19EB6oWtKeCU9mF7sshLeSA+kF7qh
hBZ1j7hX1FR6T3OQWkvP8mgKza+XMWavqfnSWJ5W8+eouj+M8etT7Flj3xxi
b8oYNbcY0/ZKzGHGuh5nQgq9qp7VEz2eQkPplTyzWSLFM/Asxx7T/1Kc6TxR
PdMTKTS3XkqPNDGFZtM7mdP0usacuc6cpBc2hsxV5hR7OeZEc40a/uEUOVdt
r8d6JEWO1nup+e6v8aEWVPM9UOPNeDLH31LrufFjThpR64e5ypgfWeufucCY
vjBFjjXW9ZDjU9QIvaU14OaqZ6wNU2v9tL6b68wB9gbN+eaGMebhJmLyDfji
ErnJHKW3GVhC66kZ1Y5Pwzc0UWOttY+X8BLWWGvtoyW0gxpALTCpRC1Wc6g9
JliTm9AYao2nSmgRNZZa64kSv6u/s7V/eAmvr0fWK59dIjebo/XenlG81oS2
9eziyRJaTU2jtnmsRO23hlvLJ5ao5dZoa/UzJfaie9La/nAJraIGUYs8VEKL
qFHUKqPg45rQXGqvR0poGTWOWueFEtpPDaeWexG+pwlNqDZ8rsSz9pmrPZ8t
4bXUHGoPPdAsTWh3vdFLJXKhOdHc+nwJbagGVAuOL6G11FRqq1NLaD01n95m
SAmvoEfRqwwrodX1DHqH3q3Yq+4h99JardjL7mH38pqt0Avucff6Bq2InSdT
9DPWbsXeM+aN/Q1b4beeStH/GFTCC+gh9BKnlfASegi9xMatqC3WGP3W4BL9
YT2EXmKjVvinSSn80DqtyC3mAHPB+q2IfWPa2F6vFbFsTjA3nFsi9u0J2Bs4
p0RvwB6SvaQzS3hPPYxe5iJ4iSZ6IvZGLizRG7EnYG/gghK9AXsS9ibOL9Gb
sKdib+X0Etpeja9XPKOEN9Nj6bWGlvBaeji93HklejH2JOxNjChR263x9i7c
A+6FT3ntTdauLuH97UHZi/JM1LNpz2ymVQ9l73avJryVmtNe8Z5NaFE98o4p
esh6Z2uqvep+TdRae3KezfZtoldnjfXs3TNUa++LVR9YA+wv2LOxt2sP2V6O
Z5x+98MzXM8+PZPdOMUZjWe1npF61u8ZkWennrH6XQDPkDx79czUs3PPfD1L
9YzUs3XPaD071TPae7anrJf0TNfvwnjm82/VqJ492GNSu3oG5HcbejdxNuSZ
k9+VsL84tfZk7H3rB+3V2HPSH+ov9VP2sOxFq+/tbdkTU+/rN9T3nilaK62Z
+k3PwPxuhWdYno15pux3DzzD8qzZMzG/C+KZl2dlnjmpVdQs6i3PuPzuhWeY
nn15xu13e9RjNmo9Q/O7HWs1cbbmGbnf1fGMzbNzz8BWTXGm7tmYZ3h+N8Yz
X8/2PGP2uxWewXn2rMfX609uovdxVom9NoXxVgmNaK40Z6odBzC+baJH8L77
o0Rv4XPGuyXOcGZIEcNja042N3vPOyU8iGdH9gj1JuYQc4k5w16pOcBc8HL9
fcwh5hJzgL1Vc4C5wJxhr8Qzcr/7od/37NwzerWRGkl//3+bgLfW
              "]], 
             Polygon3DBox[CompressedData["
1:eJwt1wfYVuMfB/Cn521oaBdapL3R3jvRokVatIyWtGiiKJRQMstKRcNIZVVE
CaVEtPMnIzJLKOX/+V3nua6+133/Pud33qf3Ofe5z3nLDhjZdUQ6lUrtlBzy
ZlYq1R2MzZZKTVHXUK+VLuxmdiurpD4l57MurCc7YX6SlTF2Zj3Yn+ZrWGfj
SDaeVVQXyZ5KNWMj2FhWjP0jpVkn1p0dNy+qr3nm3HGsuJ7fJD9rxtqyb83f
YN2MY9hkVl39mnRkwzOfUV79lvRg49hUVlOd22fUZgPZUJaHncUuYQPYTSwv
K84uZePjO5A71PmlAbtBfaNMUBeTlmyU+jbnlnDuv1KOdWO92b/maX1VjL3Y
NfHdqF/X15WNVk/SV019RiqwHqwvO23+Kzvb2JS1YYfNV7NOme80vqsK6o9l
NJvHFrCO6nw+px4bwkaw/GyO/KROSzH2vuMPsd/V+aUE+5A9GN+/Op+cx7bE
z2bH1IWlFPuYzWV/qAtKSfYRe5gdVxeV0mwru5v9T507wt5gf7GSxiassWzy
/72f/WieivMN7znehj9j/JTtlOXqMjKEzVDfLUfVDzj3qHl2Ke7cTY6fx69K
J9cxruf36jxShw1SD9OXz3mnpTzrzvqwU+Z59dU1DmbD2dl6FssFrCW7jP1t
Xlhf08z6G8OKxjVj9dn1bCQrwAqxJmwYG82KZNZa+3SypmJtHc6stYbpZK3E
mtmvLiiN2VD1Lc4t7NwCrBG7iY1ihdh/UpH1ZP3YGfPs+qob+7CBLEtPTlaT
9WODYz9gm+RGdi97iLVUb5ab2H1sLmulPte5V7I72D2sMvs57iXWgLVgX2Wu
bwnj5axD/M7OKy3XxfpSP6avYXzvbBR7hr3ALmNvSy82gd3JLlb/InnTyVqJ
NTPceefIFex29Ux9VfR8IEPZLDaPtVa/K/3YVDaD1VN/KMPZ/Ww+a6veIH3Y
ZHYXq6NeL73ZJDad1Vavk2vYRDaNXaLeKAPYNDaLNVYvkxbsutg32Lnq92Qg
m85msyZxH/g9+rM57BHWgG2RYWw2e5i1UZfSdy17gD3K6rP3ZRC7i93Pmsb3
ru9qNpPNYbVYTTaNrWKvyfPq72PPMq8uNWItsIoyTt9i9QrndtLzqlyeWX+x
di9UL5dWmf007qOS6hXSOnNvxT1TSp3Nz6vMrmbXpmIB+seqsd5sAEqzGfK1
Oq/kieeT47n01TL2Z0NYTj0pVoldxfor/zPPwWoY+7JB0aJvpbTJ3L+x/5VW
vyRtM3ti3Jdl1A2d+xDbyN6LNah+mbfL3L836ztfXYmPZ0vYStaZVWa3sqXs
JdYl9n92M3uaLWXt2YVsJHuKLWHtYp+THKwua8oOmpfVFw/phWwxuzSevex6
9ghbyJrFHsRuYI+yp1hztko6ZPaX2IfKqV+RyzJ7ROwbZWP/j/uf1WPN2IFY
J+wb9dnx/bO32Hz2Z+ylUoZti72BfasuFL1sHWvh/7LAuI3tYmP0tGQL2Sfs
CzaWHZKv1DklR6wtPc+xwvpqxzNA34/mJ2KPMbZnV7DfzJ+N/dN4CWvEjsR+
wQoaL2YN2Q/mf7Ci8cxgHdnP5sdYMWNb1okdNW/us580bmWfs9HxfJIf1OfK
BWxDOtlz8qWTeyPukbdjD5f5bLN6m77hsabid2Gfsb3strhf2FK2mx1iU+Ja
sCXsS3aQTWZ3yj716WRpp16LvZXtZaeS2yW1irV28GnjDr6bjXegKXuEfcA+
YSNYM/Yo28K2s5Fxn7Kn2Hb2JRvHGrF57H32MRvKZmUl1zqu+bL4f6rfkb7m
U+JZ61jdrOT5Ozie9bF3xp6l/pb/ZV5Jaun7xPEj8UyKWuqxL9hOdq9xGVvF
Bqi3ym3scfYsu1K9TSawJ9hzrKt6u0xiC2L/Yt3VH8kt8S7CnmQd1N/J3+rK
chHbEWuRTTQ+yRaxbnG95Yy6ptRluxz/nD1mfJNtZKPUu+Rx9lbsEewW9Yty
MevKrmG51Z/KPexF9iq7Tn1Q9qhPqgvGd5CVvJf0TCfvLvEOM1v9Gb+PLY/9
Wd9AdXu+mH3BDrBJbEesGfYcW856x70rv6rPl4pss+OH2Ymo4/dj29kL7CLj
lawXO0tdwWeMYYviO439RP0V/978nPiZ+t5x/B52WF1A8rG32aV6nzfuYvvZ
xMx9fkidS86Ke1jPE/Ec0Hehuqq+PXEdWNpYjlVje+O6xrPBWD7uN7Yv9jh2
Ul1SyrPPYi9k/6hLSDm2k/3OCsS9zdqx78z3xzPJ+FG25O+eA3Ft5ZS6lFRg
nzt+nBU3tmOd2S+xf7M8xmqsDvvG/E92TvzerAv7NZ08V6enk+8uvsN/417T
l5tVVdfW97X5fbEu1UUkP1ufTv42qJpO3o/iPWmHera+I+Zn4h1RNjq+J57z
8Z3HNVfvzUrei59NJ8+seHYV9kfdEl6WtYqfp/+fdHJ9x6aT+zTu12PZk2fe
3HTyHhDvA7mcuzSeU7HPqDs492Q8h1j2+BmsBtsf92hsSPGsYlVMd8e7R6xz
dVb8LLaWTWcH1Nliz2drWHWfe7vxZfY6u1pPA/Yge5d9yG5kVdhktoKtZj3j
3UB+yaypWFsvxzNf7tD3ivoNfb301GJ3sdWxX7M+rDF7mG1iW9mw2B+kFOvI
urFj6eQzflaXjmee9I7rI1McW6leo6+HnmpsKnuJrWVXxX3F7mZr2DrWN/YH
NoOtZetZv6zknet05ufH56yOeyj2BH2N1K31/WE+je1X/5dK/l5fHc9JvbPS
yTqI9TA43lPYoti32D42gdWJdcTWsU1sEFskRVgd1oT9FM9TfTONr7MNrL+e
emwO28A+YNez+vH3FXuHbWE3sLrx9xpbzzazIeyo5GL1WXN2yPz/ZMXyqA==

              "]]}, 
            Annotation[#, 
             "Charting`Private`Tag$978835#1"]& ]]}, {}, {}, {}, {}}, {{
          GrayLevel[0], 
          Line3DBox[CompressedData["
1:eJwt0rsrhWEcwPHX/X5LSgYyycAoA6MMTJKBjQwMlIlNGfgL+AtYSeyKzZ3D
Oe4kyW1xv8bnKcP3fJ46T8/7e95zKrsH2waSoiga06vC+lGXmk+OokIusYKb
rOUpG/nAVn6zizkpUdTPMo6wmhOs5xSbOcMOLrKXKzziNd+1q2fda9UwMa5x
j+vc5wbjYR4muMUD7nBbh+EcHjHGY+7xhPs8ZZxnTPCcs+5www9d6CXcT6Nm
2+EQl9nDBbZzmk2cZB3HWcVhlrKPWezkp/NbeMcGHrMm3InlYQ77rvimAj2F
vSoxXz6Lmcci5oY9zGEes8O7Z1Z4HjOZxnRlWKeEdfhtmcZfpeonfKcvGSOa
83H7/z/4A0dvSb4=
           "]]}, {
          GrayLevel[0.2], 
          
          Line3DBox[{690, 982, 990, 1305, 689, 1099, 897, 691, 1100, 898, 692,
            1101, 899, 693, 1102, 900, 694, 1103, 901, 695, 1104, 991, 1197, 
           696, 1105, 902, 697, 1106, 903, 698, 1107, 904, 699, 1108, 905, 
           700, 1109, 906, 701, 1110, 907, 702, 1306, 983, 908, 984}], 
          
          Line3DBox[{704, 992, 1198, 703, 993, 1199, 705, 1111, 909, 706, 
           1112, 910, 707, 1113, 911, 708, 1114, 912, 709, 1115, 994, 1200, 
           710, 995, 1201, 711, 1116, 913, 712, 1117, 914, 713, 1118, 915, 
           714, 1119, 916, 715, 1120, 917, 716, 1121, 918, 717}], 
          
          Line3DBox[{719, 996, 1202, 718, 997, 1203, 720, 998, 1204, 721, 
           1122, 919, 722, 1123, 920, 723, 1124, 921, 724, 1125, 999, 1205, 
           725, 1000, 1206, 726, 1001, 1207, 727, 1126, 922, 728, 1127, 923, 
           729, 1128, 924, 730, 1129, 925, 731, 1130, 926, 732}], 
          
          Line3DBox[{734, 1002, 1208, 733, 1003, 1209, 735, 1004, 1210, 736, 
           1005, 1211, 737, 1131, 927, 738, 1132, 928, 739, 1133, 1006, 1212, 
           740, 1007, 1213, 741, 1008, 1214, 742, 1009, 1215, 743, 1134, 929, 
           744, 1135, 930, 745, 1136, 931, 746, 1137, 932, 747}], 
          
          Line3DBox[{749, 1010, 1216, 748, 1011, 1217, 750, 1012, 1218, 751, 
           1013, 1219, 752, 1014, 1220, 753, 1138, 933, 754, 1139, 1015, 1221,
            755, 1016, 1222, 756, 1017, 1223, 757, 1018, 1224, 758, 1019, 
           1225, 759, 1140, 934, 760, 1141, 935, 761, 1142, 936, 762}], 
          
          Line3DBox[{764, 1020, 1226, 763, 1021, 1227, 765, 1022, 1228, 766, 
           1023, 1229, 767, 1024, 1230, 768, 1025, 1231, 769, 1143, 1026, 
           1232, 770, 1027, 1233, 771, 1028, 1234, 772, 1029, 1235, 773, 1030,
            1236, 774, 1031, 1237, 775, 1144, 937, 776, 1145, 938, 777}], 
          
          Line3DBox[{106, 354, 107, 355, 108, 356, 109, 357, 110, 358, 111, 
           359, 112, 361, 360, 113, 362, 114, 363, 115, 364, 116, 365, 117, 
           366, 118, 367, 119, 368, 120}], 
          
          Line3DBox[{779, 1032, 1238, 778, 1033, 1239, 780, 1034, 1240, 781, 
           1035, 1241, 782, 1036, 1242, 783, 1037, 1243, 784, 1146, 1038, 
           1244, 785, 1039, 1245, 786, 1040, 1246, 787, 1041, 1247, 788, 1042,
            1248, 789, 1043, 1249, 790, 1044, 1250, 791, 1147, 939, 792}], 
          
          Line3DBox[{794, 1045, 1251, 793, 1148, 940, 795, 1149, 941, 796, 
           1150, 942, 797, 1151, 943, 798, 1152, 944, 799, 1153, 1046, 1252, 
           800, 1154, 945, 801, 1155, 946, 802, 1156, 947, 803, 1157, 948, 
           804, 1158, 949, 805, 1159, 950, 806, 1160, 951, 807}], 
          
          Line3DBox[{809, 1047, 1253, 808, 1048, 1254, 810, 1161, 952, 811, 
           1162, 953, 812, 1163, 954, 813, 1164, 955, 814, 1165, 1049, 1255, 
           815, 1050, 1256, 816, 1166, 956, 817, 1167, 957, 818, 1168, 958, 
           819, 1169, 959, 820, 1170, 960, 821, 1171, 961, 822}], 
          
          Line3DBox[{824, 1051, 1257, 823, 1052, 1258, 825, 1053, 1259, 826, 
           1172, 962, 827, 1173, 963, 828, 1174, 964, 829, 1175, 1054, 1260, 
           830, 1055, 1261, 831, 1056, 1262, 832, 1176, 965, 833, 1177, 966, 
           834, 1178, 967, 835, 1179, 968, 836, 1180, 969, 837}], 
          
          Line3DBox[{839, 1057, 1263, 838, 1058, 1264, 840, 1059, 1265, 841, 
           1060, 1266, 842, 1181, 970, 843, 1182, 971, 844, 1183, 1061, 1267, 
           845, 1062, 1268, 846, 1063, 1269, 847, 1064, 1270, 848, 1184, 972, 
           849, 1185, 973, 850, 1186, 974, 851, 1187, 975, 852}], 
          
          Line3DBox[{854, 1065, 1271, 853, 1066, 1272, 855, 1067, 1273, 856, 
           1068, 1274, 857, 1069, 1275, 858, 1188, 976, 859, 1189, 1070, 1276,
            860, 1071, 1277, 861, 1072, 1278, 862, 1073, 1279, 863, 1074, 
           1280, 864, 1190, 977, 865, 1191, 978, 866, 1192, 979, 867}], 
          
          Line3DBox[{869, 1075, 1281, 868, 1076, 1282, 870, 1077, 1283, 871, 
           1078, 1284, 872, 1079, 1285, 873, 1080, 1286, 874, 1193, 1081, 
           1287, 875, 1082, 1288, 876, 1083, 1289, 877, 1084, 1290, 878, 1085,
            1291, 879, 1086, 1292, 880, 1194, 980, 881, 1195, 981, 882}], 
          
          Line3DBox[{896, 989, 988, 1308, 895, 1304, 1098, 894, 1303, 1097, 
           893, 1302, 1096, 892, 1301, 1095, 891, 1300, 1094, 890, 1299, 1093,
            889, 1298, 1092, 1196, 888, 1297, 1091, 887, 1296, 1090, 886, 
           1295, 1089, 885, 1294, 1088, 884, 1293, 1087, 883, 1307, 986, 985, 
           987}]}, {
          GrayLevel[0.2], 
          
          Line3DBox[{251, 474, 1099, 252, 1199, 488, 280, 1203, 503, 295, 
           1209, 518, 310, 1217, 533, 325, 1227, 548, 340, 1239, 563, 355, 
           578, 1148, 370, 1254, 593, 385, 1258, 608, 400, 1264, 623, 415, 
           1272, 638, 430, 1282, 653, 445, 1293, 668, 460}], 
          
          Line3DBox[{253, 475, 1100, 254, 489, 1111, 281, 1204, 504, 296, 
           1210, 519, 311, 1218, 534, 326, 1228, 549, 341, 1240, 564, 356, 
           579, 1149, 371, 594, 1161, 386, 1259, 609, 401, 1265, 624, 416, 
           1273, 639, 431, 1283, 654, 446, 1294, 669, 461}], 
          
          Line3DBox[{255, 476, 1101, 256, 490, 1112, 282, 505, 1122, 297, 
           1211, 520, 312, 1219, 535, 327, 1229, 550, 342, 1241, 565, 357, 
           580, 1150, 372, 595, 1162, 387, 610, 1172, 402, 1266, 625, 417, 
           1274, 640, 432, 1284, 655, 447, 1295, 670, 462}], 
          
          Line3DBox[{257, 477, 1102, 258, 491, 1113, 283, 506, 1123, 298, 521,
            1131, 313, 1220, 536, 328, 1230, 551, 343, 1242, 566, 358, 581, 
           1151, 373, 596, 1163, 388, 611, 1173, 403, 626, 1181, 418, 1275, 
           641, 433, 1285, 656, 448, 1296, 671, 463}], 
          
          Line3DBox[{259, 478, 1103, 260, 492, 1114, 284, 507, 1124, 299, 522,
            1132, 314, 537, 1138, 329, 1231, 552, 344, 1243, 567, 359, 582, 
           1152, 374, 597, 1164, 389, 612, 1174, 404, 627, 1182, 419, 642, 
           1188, 434, 1286, 657, 449, 1297, 672, 464}], 
          
          Line3DBox[{262, 480, 1104, 264, 494, 1115, 286, 509, 1125, 301, 524,
            1133, 316, 539, 1139, 331, 554, 1143, 346, 569, 1146, 361, 584, 
           1153, 376, 599, 1165, 391, 614, 1175, 406, 629, 1183, 421, 644, 
           1189, 436, 659, 1193, 451, 674, 1196, 466}], 
          
          Line3DBox[{265, 481, 1105, 266, 1201, 495, 287, 1206, 510, 302, 
           1213, 525, 317, 1222, 540, 332, 1233, 555, 347, 1245, 570, 362, 
           585, 1154, 377, 1256, 600, 392, 1261, 615, 407, 1268, 630, 422, 
           1277, 645, 437, 1288, 660, 452, 1299, 675, 467}], 
          
          Line3DBox[{267, 482, 1106, 268, 496, 1116, 288, 1207, 511, 303, 
           1214, 526, 318, 1223, 541, 333, 1234, 556, 348, 1246, 571, 363, 
           586, 1155, 378, 601, 1166, 393, 1262, 616, 408, 1269, 631, 423, 
           1278, 646, 438, 1289, 661, 453, 1300, 676, 468}], 
          
          Line3DBox[{269, 483, 1107, 270, 497, 1117, 289, 512, 1126, 304, 
           1215, 527, 319, 1224, 542, 334, 1235, 557, 349, 1247, 572, 364, 
           587, 1156, 379, 602, 1167, 394, 617, 1176, 409, 1270, 632, 424, 
           1279, 647, 439, 1290, 662, 454, 1301, 677, 469}], 
          
          Line3DBox[{271, 484, 1108, 272, 498, 1118, 290, 513, 1127, 305, 528,
            1134, 320, 1225, 543, 335, 1236, 558, 350, 1248, 573, 365, 588, 
           1157, 380, 603, 1168, 395, 618, 1177, 410, 633, 1184, 425, 1280, 
           648, 440, 1291, 663, 455, 1302, 678, 470}], 
          
          Line3DBox[{273, 485, 1109, 274, 499, 1119, 291, 514, 1128, 306, 529,
            1135, 321, 544, 1140, 336, 1237, 559, 351, 1249, 574, 366, 589, 
           1158, 381, 604, 1169, 396, 619, 1178, 411, 634, 1185, 426, 649, 
           1190, 441, 1292, 664, 456, 1303, 679, 471}], 
          
          Line3DBox[{275, 486, 1110, 276, 500, 1120, 292, 515, 1129, 307, 530,
            1136, 322, 545, 1141, 337, 560, 1144, 352, 1250, 575, 367, 590, 
           1159, 382, 605, 1170, 397, 620, 1179, 412, 635, 1186, 427, 650, 
           1191, 442, 665, 1194, 457, 1304, 680, 472}], 
          
          Line3DBox[{277, 682, 1306, 683, 278, 501, 1121, 293, 516, 1130, 308,
            531, 1137, 323, 546, 1142, 338, 561, 1145, 353, 576, 1147, 368, 
           591, 1160, 383, 606, 1171, 398, 621, 1180, 413, 636, 1187, 428, 
           651, 1192, 443, 666, 1195, 458, 685, 1308, 686, 687}], 
          
          Line3DBox[{459, 667, 1307, 684, 444, 652, 1281, 429, 637, 1271, 414,
            622, 1263, 399, 607, 1257, 384, 592, 1253, 369, 577, 1251, 354, 
           562, 1238, 339, 547, 1226, 324, 532, 1216, 309, 517, 1208, 294, 
           502, 1202, 279, 487, 1198, 250, 473, 1305, 681, 688}], 
          
          Line3DBox[{465, 673, 1298, 450, 658, 1287, 435, 643, 1276, 420, 628,
            1267, 405, 613, 1260, 390, 598, 1255, 375, 583, 1252, 360, 568, 
           1244, 345, 553, 1232, 330, 538, 1221, 315, 523, 1212, 300, 508, 
           1205, 285, 493, 1200, 263, 479, 1197, 261}]}, {}, {}}}, 
       VertexNormals -> CompressedData["
1:eJxsnHc8V+///xUaGkZDUURTk2zyeoqKMrJHGRmZZe9R9t4hm6hkVEZZyWUk
SUWFoqJEyHiJlFT6Xdfx/uf3uX3/et/ez9vz9jj3x+Occ51zPZ1XfKb2GueX
MjAwbGFmYGDE/1XxPbJ+zJALbdgTs8VUJQi23v4+lfKPDnSF1LcRdYm0+YBv
cg/+XIWLBrlh9X/p4H366sLTv+F11Qmia6WN0qBw7Hm6Iq47qJq15Wfn1J1t
C5ASZI0Aw5k4CR2s0x4An/7986/LbfJ4bnxFBprdtFr/4Xrrn7yWAd5rNOs9
s3HRMb7AvZ3LohXXz4Wd9Wr/e51mo2Yg+EMiEzaZMvcX/KHDlceHnuv9OlR3
XuzpSvdr1//7fzp8cLPuePXheh2vkkgJ6Vc7NNJH+j9vZIkfgGt1ev/pr/xP
37XM/OO/ywG0DEeP5/aYJ1V6kadgTRJfPsqh0T86SQlhftnxQIp/e+gyvnrf
CFr5f37z/vP7x+iqbuylxLr7XqubanA+Xdo1VD7+nJ9X5EJGnYq+u6FgbhDc
X/IgNgnrbLIu+uGlYwYTFq9iTNZegfdOKX9iFugQUrm8y1/uErBP3VH9JpsI
fxkZAvbj+kG5XwUBs5lwa8M2x2UeKfDepOrw7nk65J1NVqv4XAKmFpdKtZ0y
ga61tKnhKx02Gq+QM8u9DnH3bpRXLckBmdxaOZ1ZOthuqhkTyT0GaZsu5n36
mQWS1520ZHE+9qPOdWN2EcA0lTjRz5EOV2rXb3fBdUazPT29myfq/rmpNrvG
p8C6vjm169jX76wC2le7CEQb9Vr1EffHS/NT/YIO94k+qnaXbSD66y/YUvpp
t177Yx7UdNq9kfAUMEdRPCctugUxP3owI+JG+PtENSl+RqbDe7FflEU31SR+
Z/69o/xy5LORfJBL+h8Okk+020oqH9flVq0/h00Q+8q3RrJsVyCDLyMiFte9
nk3sv3rCC1KKrsr4vUgDm6NqW5dhfpf5WMHNy8phzX7ndWKX0iHQ3tjc7Asd
eB/NpXWta4Jnz6x9yu9mwr4Lb2eYrtGhbXrbpuY1TfDmsGVgys9s+PXDbF9p
Dh1uFpd++OleCMWfUPbHsByY2xjh8GgK63xv63Q5cRexXJMZPCadA47zX8qu
jNNBbPOCFtPQfZSmu1eu0z8LRl6FXNPuo4PKC5EnW+8/qJv9klRzWzATJHXX
NBXh3AzmrrngfvA/bi1F+q/UCFH97bNvd2J94BGuoxP98eCocqL/z7u4ds69
EHUpbs4jPNZX2u0JTwiX9iHMj3YWP3Ym/C6yYXsJ/yrlscvYLxo+lm1H/D54
8PE78Xv1GXzatKwctUiEcJN8HAa5zpN8jJPG0/M1vRDvc8Rc254GG7YdKmHG
efaOTb4U8fID2S2GaROKGVD0kWk0HfP79rCrT3rUQNP7zdVWchngvYtVfLqD
DvPIbt5z2xOI/WN1WFU8AxY+P7/815oOc5LbbMqqH0F2wKsmEYEMMG8bn2uM
o8O4k5lN3MFb8JcrrurV6gyoMXzxvGWGDq+17quzvS5HgWJmTQKf02FFKYvw
mUE65JyJGWQ3qUMQ6WwjVZsO7xM5PDY24Tpv1U+hg69pwXyNDNkN6XCnq9nx
L+YEw10aHCZ1oOk55ET6p50uupH+7VGqHFgfcmbHKf0Z8VuU/rxMlmT8wVtI
fB1rOeG5+PAwxaOYftAf86PJGI46wn/ow++fhH+2r3ca+0XtUVnixO/NbgE/
4leS7Z/5hEcNenq4uZ7kY7GdV4rkY17i2qze7IfUy94obz6eAfO3OdTTMOef
6VHlv+GXgfeIaXafXArcSLzC64rzv7jTa8SRuRrEs2a9jr69CoyCFdGR3XQQ
ur1rYcuNZviJNgxbFCSDD/9Jzr+hdCiePx0TLNQAikuDv0ZaJ8E3reOvZsrp
0LCiPzHRMhe8Jx/NLCtNhCNi7IdW4HX19+aow1IcpWjl8eWC35oTYcLqp8s6
fL19YlnTH2j0APU9fz8UdjkJshMDLku30yG0xrgucOwt7UtMquE4ZzK8dkl6
xYnvR+Zb96ZxP+xT7vxM+uMVgOqf+s1Il+QohRSJ4v1Ev846zJXob/rtqZxk
mYuSXhvOEp6r8vkHCY9hpkI55keMxcFjhH+FGdNLws8uUziN/aI8YwfK7yGp
Fsrvnam9bjgf9NRyN5WP4+2tsSSfNUP+e7oZLyOH/NEmpSMpwHFmm60HztOu
TjD3aJc78A8o/Kimx4ObSnt9GuZ/ulW6nlelHBT2lR+r942HUxWXV/kM08Ga
ZUiiXbgelslNDfzYHgfGynPW6x/i83Ug+5xOQhVEe+xLMjgfDXe3sxpq9dCB
5dHsktCtqfD6022pqdeRIHC8zLUFn9/UC/vevL9xC8XsiXuewROF/a9KrcHr
5F6O1tQ55XuIRV0kdeRdNHAlv+PRGqLDg62NyqYvOmkWBlU/N+2Mhd8nV/us
wc8Xq46iG7gfOhc4qX5N7YdUf1RxvCXWh/wM/Xairz5jQul/0i0UCNuaiord
f0kTnhe7PSgehbY3VzE/8um9nEb419uaGxB+B+uNQtgvyklL+kT8cshI2BC/
0RsXrHA+iH807wTJZyhaYzXJBzR1+XIa3NE+m2ChJVPxoJEq+Y3k6dHllb9X
xQHkNl/ZybstDAJ4dnw0JM9ZdFJmi3MhiAi1GTpZhgLzMs2ikO90uBDkaLW1
4z7IbPVkVJUIhm9RqscffaLDjqnpOgauElgiHM8XPRgAm+b4VO3odFiy3Kwo
iDUOYqR8NHWL/KH2ZeD8XXxchbNS98cP56AXw+kPeMb9YYCrtDnpNx2MBkZX
fuIqQpOfxeRSNQJBmh71cCc+rm+jZPg1uee0+9+TjV5rBsGXlVJl5L1Iq+n9
BtwPKlPFx0h/+b0Aqn/G76wJ1of+b2LVRH9r0TtKP27Dadtg1jg0d0FQg/DY
tthSPK8+PxjA/KjX+jo/4ddq7FEh/IIH3S2wX7Tv95IlxO8XNi3Kr7rSm/vc
zoXo4amtRiSf2zxNVD7Vot+Xhck4IEsvLz8unOeDBAEGI8xpWGwf/qjSHLrD
NWiXr16CARfu53W43qWSpTU3lgP/QtemaKX6wp31ikGnMafwy0uj9VlFYOJ4
53ZvjBd8P+a44wte39yMTh8S2XgdNrbRMjbouYN/Ub5pLL4fG4rPu3g9CYQA
tcq5LSWu8FhOv8EP61/mf5jxQTIRxbUmD5xY5QY8E66+itjvSwFLgSr2a0hy
x5Y1vHPuINbzUE0VH/et3RHVkc+NtL9bRwQu6npC9bXX799gHZF5E1HcD427
JFlJP5tdJdUf4fFMAuuDdXHTINFvKAum9J03G4l4PwlEilpNvwjPRKc6xfPh
upAJ5kfdprMphL/JKIzil1QPHMJ+0Y+bOcXEb2W1C+X3RgRahvNBQ03br5J8
KpUcqXzGbk3zrmo2RwJaB1ewpV+CU0PvK0ieNhUrYj32nYF3F00l/R45gVFH
1OlhXL/CdbpfuDMRVJ5utPPc4gQ0br50Scz5QSi5XWMoB0JENKq/73IAR7US
P0+sz/Un6MO1cymgvWNmcPXhC2CT2CB1Da9LRkrff4j1uoOA8dc+NS4biP7j
3PYS6/OZaB4Ljg5DRvz0Nu9YGzjZ3ChHznt59p2NwS8T0e/HHzoSGS+C/TFV
86P4uP3CARKumpW0iuc3L3k12YFotLnYN9zPU3R7C+6HzUfZXpD+oyoqVP+y
Cf2OoOgw2K6W1UH0j6o/ofSHA6YWxHvdEfvT7n7CUzbiQPGw3ffYkHsuBQ1q
VQwT/qOjFRT/n/6rbdgvUjiuSfkNuFBG+fWVMfbG+aCQf7xUPhLGQlQ+ewyK
PgnF6yPeqvVBbE1O8EVwsxPJU0ela+7QQ1X4+ufNYfU4C3CoV+T9ieuF+bbD
pzjDodHVp3BJw3mQT68SPYvrr77GORsrJoLYyR3SztpmMMb2ssYI63unPm0S
3h4NcTPhSZbt5yCRZ6/mbtw/+S7d7IP1BTi5pFB5NbsxmL8Py6ST+yU7x/SQ
vi/6bhmzY/81Y/j+dpvcY1xPd1J0ypsOQ1psYs+vqZuAX73ffWNc/3l2Wv/3
9mJaUPTKLeXmpmCpUVsxj+ur/ih44X5AyX0vSH/n2cX+50Z5vQf1fWGjdhyl
39PGT+mnqqVd6bO+gKR/36J43F+EUjydyc2MItujUYKFQTLhp3vuovhPZMW5
Yr+olj1fgvhVb+ig/M7edrLH+SBuVz8qHx+fOiqfZNprZ5YXqijtWHKzUawF
NBhN8ZA87z1+3eu1WQ7Y2p5Ujbw8A57+T/v+4PrGPquK4Q++oHykfebMO31o
8mrNbcb1i2ZXjAo3hYFLXNbOy3QdYP669skFXM/9e2RPyDF/0Nxfn+39RRM0
nZNGynGdWXnDxY2Y++zbmcePjTRAd5fxMZKPtK1c23lzR3T81uost/sa8PfX
zpoxso5lNNbNpPsigc1eh9YGacFvuB7bgutPulmW/8P7tX0hHQYr2rWBdZvJ
jgVc/87b2I37gbW25iDpPzGcR/UPs8g7Y33gl3lG6R+u3kXpT/xev5Wz/RxS
zFvk+dxqRPHcLZLWw/yoIunPNcKf1HmF4pda9IsudW7ZTfw2jC76DW623Yvz
QT5pGtMkn3vBbVQ+9+uOXTHSkUOsmkt2j3eegej9C+9Ing9anwW4J4vCdq3A
+uF7pyHHJ3KY8HtxlHKiW47Q6ipj/DZaFcTMVqcSztMaJw+XuPmAApNDcRKH
Esg7Nd54hutcgcIHeIxdIIpBOy3ZTQEmr2uEDOF6aJvzlr52TSjba6pSc+M4
mEpoLyX6/9wtxC4FmaP3CRdsn60+AQPc8dNzuI5+OUqd8XJEBSOT2yMOK0Jv
1jftcXLfTfil/ntxhTbFylWvWHsS7nbYniH7ZfkxRzncD6tyMnaQfp3oxf6d
lRavfIPMgQUt6jMYLOoXFTqPYx5EP31PmfCIbVrkOcMprI/50TunpemE/4PI
Ij8s+kV8UW23iV+h//xK5JW21t1yRAe4aFQ+JqxrqHxYGq750++KIp+IpNeZ
laehM4ObyjOX4c+3mXQB0Dwmp8B7Rw5u/wzMIvzca5y+ub8wh3cPGd/LLRwF
1pfWY4STTTppN2ejA1gUbil49wFANZFfeBLXG7sCavPnLMG+0m5VV6o0dK7/
3PUD1/MlCrMFVBQg8ddfjdWukrC9pOE00W9QjK813aGHonmHfnVPSsKrMd7Y
v0S/rGfHaII5og8N56h4HIH1tcKCv3Bd9cKB7su6obSDoxt/Np+kAWIqfEx0
Vt3u2Y/7YcFlVy7pH69Y7N9iGq+I9eHc8HFK/96SbZT+jb2F2XtVFBDfi3da
hMf9+iLPr/yAacyPPjgqryH8Z8cHKP5G8SQB7BdJ31z0yxO36PfnKad4nA/S
UWnuJfmEstpQ+Uxs2D/NECOAHPiUeOJxntt/RlB58hwOyDk6uRU4vwozeM2J
gkKnVh+pe5kxRG911wPO1cy3YbcolIR7RxPOTS/Z2p6WmcGe8mGbu9WHgUXt
Vw/xFS8txZu91wC8eW5oxIkJQucGiW5yv+hYLTxQMJaG1LeHDLcPHwAPb+Em
oj9/+/WTx4bK6Ok23rPxbgfhYaDOHlK/Mbiq4c0BPeRo+a/mTrUgtLh/vkGO
qzLOTP/n6E1btvHet542IXApEhkn/awDq57jfvip2VNN+oNdF/u3V78Wwfow
LXXcgOjTIxf1nU0XZhSNpVF55yKPsvsij/ZOKVvMj3bwSmgSfi7mRX6ZV2yt
2C96XqhF+T2hvujXxodhK84HbWZ3Kib5cGUv5qPdYPSxYzUPstgm+G7HT1FY
p6VO5RlSd13fMJQdLF2l9d49F4AgrfPfSX3Xz1+O+2uVQaREwOP+mz3gfHZy
N6kbr6ybbeTThX4Rf9E7f3bCxhqDT0R/aL5d/W2YGnCd+2GTtmI7ZN+eHiH3
S+o37zVf2AThxjmvJ0ui+cBi6doxoiOSpsXXclMWnVC616H6iQ/evbx7n9Tt
tn3a/sNMGe1rVd/bnrsd9vh4CJJ6tVncn39bHWjqgYdu7hnaAf/iD/widRrv
J2HcD7vUe6n+E96L/ZcytFof35QFq64jL4l+deeivuWUdzPmQeYjS1sJz3eG
RR6Pn+3OmB8t/XLJlvBLFyzyz6+o+4n9om3FcyLEb031ot8vS+aH9tUqoycH
rrmTfE6bLebjuiFlc88NdmQRPLP9xDMBGLcxpfJcN6bh/eqjGzp1+dqG55vj
IciI+3UNfp6u3PUj68onBUg41a3f4BkPJ9h4l73AdYGc894dH90gKFtfnfRP
cm+m+qUO6jCdpckildgNL/R54yEinDGyF9f/sG7Uv/1FFn6uDSzgKhUE1vr9
+eS4EpskDxtZbQReA57a6i5BeH9Kk7o+09dt7Cn+Iov2sS/2n3y02L9/b+vO
ui+SqEv1sopDogD8zHzbRupBc/Mm3xbSaRN5v+TGkuLh4yue6qdk3liw1BTX
69Q+MzCS+v7M3VT9767WIawD3dJ2ykQnMn1RZ+doo+P35Zzok7viqUDMs2At
vshTIXxP6JADSGXn3DIeTYFWmcxvAfh9r3OpFKmjb6fuWpF6eEkBVd+bGFMc
+FUAuEfuWTtbHYAKroVhoqOaFPM+4KsAuv9f3Yh7sc5ctZtu8M8EwhLVmMQE
UmHjy9OP/LFO1BmJc5qXM+rolTSdiTeR4PJyzwEaeX/ImS3zubsL4uufcH95
KABdo2kTREdp1GmjpMB6JGV5U6jP4wA853ozRepvilS6VCGT5vpcoXsc60w9
PkTpCEkf2sfVa4q+bo8O+8ORCl1bePOC8XEll8d2r5pfB6qiR8X63A7AG92P
lE5nziw/Pi5i+vx1Kzmu5NfF414QjZ1Mv+sNvL1b5K5xJQJ3q16/NM5ZrfCS
7C6aU52pZOGPd82p4KN3IN8S6/P+SDqeaJAC65dfcgizuQqdPbID4fg9eTxp
hHYyP7VOzZ6/ev+KBFj6feEVua5owjZtjx8UgqDiEcP0pHTgMFOS7fmGr8+9
vZ0NvEl1as8Vg8d/e4GYTo7vK/J+y1CV6yNaBBvCOS9HPsiCl9IisTVT+Lkc
Jp5X1u9Du960W97Nywo2pEvnkefCd5/ujq0saWAT+uBIWk42XBo2+u2A902H
9h71j+PMpWUxJcyLl4WDylzS2Bncf3un8AUXFTt4velaPlrIBJPv69DFP1in
YXFub/4/c/szVTxevGdyaXFZNJtjNVnwsOtf6mnc/15pcf7M4P7/z5/9x2Ke
C28LhdhWXmhqTIP8UzV/bpN5dUFZ6bYTuXVt0Vy9RMdgbpDSkeXXXsPEH4rc
hEoUSP+E/cNh0t/mGHEmfnduXclffykJzF/dmEDxZ2w1G3dSsUMF467NhD/b
ZC3Fr7Htz2hptk/d+5jdge44H9WbUlQ+JqtytvGwpKHuFO8zJJ84FQUqn48Z
7Z4Nxkk0xjVHmCdx/usV0qn8d469IvmjjklxB5J/W5U4lX97cOC9E8OptFPc
W1YewOf31N0Z6vxu5miMxOcXzcgyHyDnV4c9kjq/6gu3fNlpzjR5jdJucv2s
aBWmrh/1odqhKwYpaEpEVolcPy5j+tT10/rwneRto+S65ZNIeLVZMlRugUcs
WP9quc2X8hRvJJ6TsOIDvj7XHufZeQTXTbluSc/3lkDyq8ztzDbpMFp+dZPi
GB0WpO8eGCmth6RznedP7c4Ep3OFg0UVdPC76cW0mq0JXBmcXuVtyYYjG5Sf
v8zB+y9LXdmM8moo5ehZUFXIgV3Csi5Or+gQfkppZdrJQMg6vvBvjVMO/E2d
fmuFOROe1z0cFy5FX8Wq1r3+lQ17Z+9neY3inFMkqTn5j//m5FL/zckDkkQ7
jfaWI9uUQMbnZ/B5v7Hdw2KIDky6n1bp7S2HfJOA1aTeguzCSP2S0oYgrA81
N7m2E/0Yh4PZRL8504GWeTIQlcs6L1uLea5pdVA8hY8lYzE/Wikd+IfwV0fK
ORP+qi3dK7BfBEn+TcTvl9qdlF/TFz6sOB+0gxZhSPKJyCkcIvkEtLgvrHtX
guTH7bz34zwbpmt6FHCeE06nblXaVcL8v5C13ScyoDRYj8ezlw6cboJsCrbN
0DFWw7QZMiCy6ISjVji+37NzjasYHoNBnhHjlkMZ8GiGTXY0gA723j1WjR01
YD40Z7lkdwYc+MzN/qod3++CfvxlrgDD7xJop1gyIHtH1dkJnFvHja83fd0r
kPiPtttXetNhfmWAuv4HvA67VVBz8pD/5uR3/5uTN3Ukb9ybVoM6Pq+4eb4x
Hdy6nAKyO/C+Tz/PWSatBlq6xNxI/dOD6qOk7rPpUwLWB18/1xKi/+RnNaX/
5PjPThY3QKPKrtKEx92tkuJ5cbawHPOjyILdpoT/zug2NsL/qmGfLfaLjuTd
XUL8VjrHAfFbnnt84oRtM0Kc31lIPuFV9U4kn9Lest2f7CuRiaxBhR7O83bg
7ReuOM+SN0UHDHdVgP8C90eVkavQa9KXsrIf51m2XWPCqAlaDr+J/PUzGWzY
zUPisvE+4tPSP/EfGmGEfb2t6kASqJ90T79+nQ7i3hMZUq/uw4TgzrEP65Jg
WW5xmONHOtysjNQP7DJHKsXKaXYoESaUispP4fvI39A1nP1mOSpOTNktMJsI
xWXcAlu/4PdYaaP/c06+CrJfXf5RiRiGRSJWJydBpOC9wyKYv+KnfXrKj0rY
Vs2qQ+ro0e4RYVwftXh0FutD7ET2DqLv0hRF6VvPD/zz6DKH+xs3UjxSHGUU
T4jzezrmRx1m1uOEv0O7NZTw33CqX5vwoRENvnxE+eWyeJRG/NrFqUvjfFAv
E1MUyaeiTD6U5BPI6CiksbMC7Xw4fN53+Coc28d5czXOM3z2yZ7T60shb6ty
tGB0PDxmgOaIcfweyGL+7S3/Qxg2NfVw9Y6D3hfyN8tb8fvqjy37uAIfAPPF
nW5C3jHA5LMQdB2fd57z5bef9N0Bl+9CH/WuRcHSZebaSnid9Hob3rxO0wLN
NetsN/4eCc6j6d0iZF/s9yMtOq8YBSul0NNioqD2uKP3uWmc/5KG/3NO7rmS
0+jjo1LEcXBZ473lMXBJeobNAN+PUpWreWcflUKYXEwyqQtvQgNncb2ei6aC
9YGjaGaK6Mf1VVD6Sne4zq3StIAHVr07CM/s3WsUT9XOwYOtfXfQDKPnZ8Kf
OPdFi/Dzs1QpYL9oINbCg/h9aJZO+dUemGrH+aAHs0PuJB+pgDoqn+KJJLR7
fSniL/iRI4nzrOHR2RSJ8/Q8ny5abJGPn8dtiQqXQ2G7dMmRLz/ocLf3vMHS
onJg0grzvvMoGALmvj7QGKbDW59l7fG0MmApKLh+9FEgTGYrRrd+xe+N8p4r
NHivQ5pSfYPsyQAQS7+9jjyXlT6dDOMcOocea+1tfv3IH6Klf6QVY1/nWabL
eSZyEe2vjfPU8QDocIoQWDePnwsnJP7POfmtQ83N5lX56JT8GGeQcyC8Ynvh
24U5A7dNMgZU5cPW4s+rST1pBbcVqWuksHhgfXA5LutE9Hmnb1P6G06te8k+
dA7m9ro1ER7a6V8Uj6C2rAHmRx7G1yj+yQEPir9tJHcQ+0W9bOcpv+8kOCm/
91wZT+F80E/fZ54kHw6TTbUkHx6GjeoXLfKR6WpWXpLnx7B6G5LncO7z66JT
mbDM74aIb7UvaPoaySni9cpM//uQ+vQt0LiXVNyo7g2JV4IubcT9ipnjtNjR
m2C9jT/8SZQH1Fq81LnxE/v64aOybCV+z1szgWqC3OCzaLHDRfy8/rY0NdDU
UQd5ftMr+fDKFbJ2fZT/SOYJ/YWShveuIqdv1cHJIW5w5gWP8h3c//6y9P85
J9+s8srZoj8Tvf53aKX1Dg/geZf21whz3mP9oRjVnwnSn0yZSP1DfPN3UhfU
v//d4N5V+H1jMJTou8fso/QPK0zbGjjqgOv+l6WEZ53IJ4pHSP7cXcyPdvm8
qCP8IhypFP+B1lQD7BdFPi4OIX7XCdRSfietA9txPsgvK7GI5MPBnUzl4xz1
e7/NVCbayrz2GB3neSzRVoTkyXPANILbLgFog9uE4oWc4PHRyoyreL3a37dS
a3d0Fpwc2KBhcd0BLB0NN57E/TvttFxdR9Lh77pT8wm1F+H9p/v7h3HdUjWQ
2U83BvqfPu1222ULm4JHT6/F/KunrXeor1VGc/90F/xO2EDdsyzH77i+B453
T7+KQj+Uft+N3m8L3vWZdTvIdc7m/3/Oyb8Edj4xE09ALn1tb2ulL8KvyjNP
bmLO1Y0tvN7iCbD94enXpH5UfkUzqdvJnQrA+rDsT1sZ0Y/0yKX0TwrFHzu5
Vhneld5m8Mc8pySzKZ5OBvfLmB/tPJ37lvALnxyg+F/zqyRhvyimh/EP8bt2
+A7lN3iOXRTng9DgZiofr25zKp9OBbMHXy4kIK56ZXUznCdTb3IrydOHU3Dz
F6EQMDh+Pne29zy0RjCb+GL9gPsHLMT1EyBzJPut4ZQZXFYv4yzA/d2F8/O7
K+JAVeSkWEmDCZyvP97yGdcNAjzrvvAEwIaTH0SW7T8HPbuMXxVgnUymJy4z
S4+ihA1SlsIKxhBkrjX0G9cf1TKobKX5o+VNjwLeCZ4DDpnTV0rJfmFhipqT
B/83J7f6b06+R3QkRrkzGJlxL5Vd42ICbVz23EG4Ppe7rdqqMxic2V9Q9cki
aS5Sz3m8ZAvWh+LGQ4FEX/GzGqVvINwxOLn0KBTTFnk0Ihd5xP65MQ3zBCAk
eEKU8HsXG1D8J95Wse6piEO30j6IEr+0VfKUXy10Rw/ng5TsmrpJPv+O3qPy
mbqhYr78cAhSd36i+QbnyV93y5jkySwy8zPRxgtUktYOC87rQ4fJACJ/H3Gt
srsIL4Ih83UYo2ehLniJfqaH4HpTiLX9hs5A2FOiiPpWakOqzOr5dFy/1+M9
ruHhCqdUlibl82tCftr5xk9k3ps08nJOVQRt8OI/o3pZA8xLOOLI3EPtU67F
KScXlDr5OWargCaoPRyxH8R1/+X/95ycfc7CxHrEE62+/lTL8bYW9Lb2nOvE
dd4N635EjHgCjeeDJqnPr7hI1YWV8vZifRDqlY8l+mk6o5R+u/i4+oyqCLwS
tKF41OoWeWqSvRQ1PVxRte22ZMKfnGdO8UtkWUVjv8ipTKaB+O1ft4ryu+4I
/SzOBz2MUGQi+fB9X8zn0rVtLGG2Xqh6Tl49Huf5g7u4luSpPcy8tlDGHirr
mVlqy1TBJ9K2k/x95ET76mWiTZ7g8MM50vKbEmRPGjR04bqCgWLerKU7eJft
ZuB8qQjVV+z3fCBzct5VNzZpWsNI2gmOfTEn4GO4u/csrrc+OXTs2qo9iG95
k6XZs+MQab7fj+zrY6bZj0Rts0J3lrApHkk+AVeE5y3JfvDa3OX/c06uyWS6
cXWyHcoCxtgmM0XwMpN6PoXrz4OgUTjZDlaev0TVd3msp+oN2zhmI7dZQepV
aUp/s/Wi/oEjQu/TVu2BcHsdiuec9SJPYjkL82ZNazRrtsg/LLPIv4HjSR32
i56ab1xC/ErIL/r1Xxo9LdLkie51e0SRfAwOGFL5vDM5dJ6VZo+uuW18xlGu
CjRLRipPgVN/xD9ZmsLfY2mPaOvlgDtdyIzcp1l+T/c26NjBUbVnWk1OssD/
N+YMWSdrpE/4zkfZQv851KkrLAN9bOGTM2Red26z7kybIUh+lq13DJWCg/77
DMhcNGwFq66/3hY0uYFPrjpXEngjW18TX58rlnfUmRugJJOaDpF4KVA0Lr1N
+mWV9/+fc/IXRuW1fgym6Ni9NnXfsiMgcotWSzh/ae3nTmEwhdNF3Rqknhcg
RNXbW5f7Yn34nplA6Zc5Luq75rBme+ptAeNlbPKE52XUIo//4c3PMT9KK+Bp
JPx3zy/yz20OycF+0fWp0S7i1386jPI7HP90A84HnavwofJZwx5L5eNUx7Tw
yNIUsShfXFDGeVboHKXyfCh1PmjjdW2IiwvYYnlUFM7q2bGS++gyg9yn350m
UPazJnGdtjB4HqyeIv33Ho90GuL1LvJK3qra3UIQ7qDQRda3YwOqzRL+6iB7
96c9/95DwKNoVUd06nU8pPiK2JBb5djf8S0H4dBCHTW/SuQ9E5xzRw3Vy293
eSR6CP6E+vSS/uZUpv9zTu7SKyzFukcbfYwOk//+ThBE3PIOkn6XhZKKvXu0
YVtPkByp7x/Loup3tveqYX3of3GB0u+MWdS39vBw2lLEBn8X9BcIz4v/eEze
qHJI+qujgdsRDoQ/WWaR3xaNjGG/aPL0E8rvF/NFvw+YG1/ifNDm77upfLaK
L+YTsqZfVvO6Nro4csb9CM7zdZA5laf3T1npX62KkG9lKDa4TACkN141IMeV
S1lofzOlBfynLNkcyndBt7rdUdI/d85QW3CpJtxUPPuBb8cOqN6iQ61v33fo
T7JHHwN1Dx7BF6f4QdvxUDz19w42q7T9iYyITUkRZRXzwfz1unlS36E8McSR
LI9O32r/ekedHwqne9JI/XdGLDUn1/hvTr4kYXFOLsgVoGH5RhEtV3ew5Grb
DoU1acakfu+bX0boG0Ww7fhC1dMFUql6h8pEPtYHgcN6Y0R/5eyi/iiP1fSu
REaofd1B8QjdWOQ5y6dP44g+huYWblL8vHaL/G5GhrbYL2q38qX8umxe9Duc
uoBwPiizqY+V5OOitZjPsvIZJfTLAYJPtgbKuF8B05V/Vzjj5+OM4RXbTI9k
2PfeqLlcPwXiZYxe3v+NOZWTVljw3gDtbNoJf9UMuKWX6zE4S4eNsqq3svMS
IW/HA9pUSDKYnu/RO4PfZ2adPztqfDsIUnuNfS68CAWBeU1ZJ3zcsnBdfTYH
G3gV2HBALDsM53MikHxH9Mf0/54fij2xiX75tbxux40jciuuZ0DST4aoNqwf
e3mucS9fKFJyjx1Y1pMB+9JWvpHEdSbentqxWRp60VyavjssC54VqhiexfUE
baZNdc9S0Zv8F7PMrckgpRXcZ4R9bUgXT7z0JQddd/fpTpyIhr8J/jsK8P7F
SfcP5zWPEGR8f/jkMY14WN18rEQb51PlfKlg5qgRkl97UvtHdwr4PzyucQVz
+jpw+Q1Xl0CByoXQA05pYJz/dLYB70N/6VUb/d3xEBqblr3RN0kHSU7VsKct
+L26RC7xVVENsPD8ueEskgn9x55EsnfQ4e+qrJZh3jsw9ugGk7xcNiwwrH/z
e4IOuZs/sH6tMIWPwZVMJ7bkwDDH2g3jmL9587czLBeT0FHXfItP/Vlw74u1
uDfmhw0i/+f87U8K1DLwhcKoOaNFoU46/AuvuBOD69aPjJ7L7i0H4zVfUnsf
Z0KPlFdm+BB+jrTM3X7acQMK6kT7a/myweeOqEDzd3yd7w10lSnKQScchkdO
7cwB8djz9Yl4H+FxbTk9FapQenPOlvdMOVDgnVay/Q0dDt21bbYaqEKpSOd0
RGwmXIl0jXvcRYdPz0wm+eqvo+PVERLtUqnA/oTxWQvZb+5tW170yBftzA7M
eM6RBIVWp9xX4/zDfrh0uphUQrfTPdFczgwwmL4SXtiLnwssMaU3Lz+C+DrF
7l/sGSBYERqw6wod+Jpc96RxPwITwXMSTx9kgFh9nS3zVTpkPN1z4CVfNbDE
lwXJrc4ClXE3noFOOrD8UeY0fWsDCSpIfuJQNvwRe/JhN85nZNyzCrTKkbxf
XrzPqWyIrlLzbBmkA+fE4vwt9H/mb6v2vqdp7C1HWULDosP7syCsIdPTEeep
GqJbJJhWA/88wu6qTaWD8DWGc0n4vP9japNM1r0HLM9lOT9FZIDQzMTR4QE6
3C2T3LiK1xvdNVLqnq3LhKMvp/8ZYP36EVV+H9MH6HhajGh8Adb3LP2i/JwO
Ij0XhNpnHyETU0PG33FZgLpKIqqi8XN5pvnw56wG1GdvV9ynnQmDMWa1GXfo
8FPLJsFltASdGrVubUpJBxmUas6Lr1ttU76OgwIVQD/yL4jLOgW+LKvXH+2j
Q9e9X3uWRzfB5772IVGOFGB2lWJNzsT7iOOSV6efNYGRsOLhkbmr0L5L4xRP
On6vXhjLKzxXDTdP2M5We6ZAlmQ/pzI+7zvmGI3LApzgQv6ou4BBKsicDtYn
8/AlWa4ClhX30Y/yKsmuU2lg4j8Z3dyP32PZF+dvw/8zf7OyU9cic04/vdPJ
a9ekw3r/OzGPcZ56wis6yPxtV7larqlSMgjmWN9ej6+THwwhj5Us70HArZsq
jMHJ8MxC7sHMZzrskxMeGv3hBdpu6fUjF67CjCW96jbmefbr5/3PcpVozzIW
foWGFFi1+7vo/Xd0MFYRzVnO0YwO2L4a0d2cBldtd0dE4Zw3RATy6sg0o8/2
Sz1W7kyHwiA9x8BIOgQhNeE+m0rU/D3sh3RzOviOnp7OwTwctmcuFm8vhYyM
lHuJugkQmnbQTGUcP0+P9H1/EFsHEfpHZS6yJ8DD1dsu8T2iQ4lhxYOgDAR3
Wst/8JbFw2H+M4Ec9Xi9ZRARFTC8ByMcy7ILSuLhRekn3w58fZ5VEpA4sMkJ
lj7iszsukQCbntZFZi+Qv4METi58LEXGGQfaVqhdgRd7T+iHf6VDZFY9NX+z
/p/5W+hd586gH5VI44Nx8tHmREgdVn+rg/mVfePF5x+VwvtlLa1iBbEgaPg9
Ww5fP1e8u2IEOUtAe3tP6YWeWLhz49+J9km8jjkKH0PdgbB+C/P1NL84yIuP
oEVjHv3wGAuWoRJ0Y1Y7bbw8HlK6g5Z/xTlYGfYkX3hVj8rjOnj87a9AUeCM
hWslHWR2Sxh7FzSinSxzDevNksDBaKnvrZt02HQ8yWZkYwU6oxV1e37rVbBr
zH2pj68ftYJPvI1B+bBr6vrqwz/D4GiQjl4dXmcUuGbdHA7dB82W4zsFC8Jg
pInGpIqvhzyZyI19khUgy9wQ0zoeit9jk5z8P+L13LOGvi+jGDZs3tklGx0K
DzuCrG5N4+t2td7XNvMLkJ4dG6zKGwZp3MwTJjg3q64I7R3yBSgxxzw0dywc
6gb5ww3xc3NVhDg1f6v8n/nbgesjrwYflaK+f9ZV9rej4PHuJZP2OM+1kbzz
EVX5EFd3srUWb0I+MMo3kHWSu/hL6leVm6CYP2kiNRoEbeKipW14HVaq8NHz
GPaDkKHhZsnUYOB9PTshj/W7+FOHXUxvIt3ltbcMDENBZPPfnbm435+1VzQ1
vBKdCXBanaAVAWPnlw5nvcfvmY3cB/uyHyC3GG+nkXUxQHvKNX2inQ4+P/PZ
BZlL0TPZzjvwMg70v0cZPsLnq6Ocz7aaNwtsIpZMJE5ehtYbmSkieL1avuVr
9XvNIji0n2F2IOsyHLsZvnk9fo5onFT9+mqsGPZLXXOnBV6Cr8YtKqU4z0dM
nzwbE3MBye3h1kS+ECOju98MP9cYZPQsH+aYQYTNhT8xZy/BZVc9k3rsa/7T
zP0cmxxUuc+KY4uDH3wxvbctBD8fDWakqPkbA8//P3/L0GzqtKnKRxuCWaPd
LwWA+tuguD6c5wnTIKuU/kzQ0nxs5LnWCzyOV9H1ML/uhWbmjOoMeNol9dv1
sBfkXC16Rn43MezyapNFvzt+b9tnGc3gDYnLFdrvYP0lhkc/e/BkoCf7J+JH
dX0hXKxDuxz3yynMLefxuYPu2jhEFbf6QdWRRx2C3/D77d7U/c+8ylAHrdr8
blYgXKlcZyGL78eew1GWa07no87oogNz5iEQvv24ABM+X9lhmftyoxIgbafn
wW9FzsDPs/4e+R0N21nH03+/5MC/yoHf0YHOcOTtJ15HnMO0rO8ryflrkKjz
NqKm2QkUfnx78R7nOb2Dpnma4yoIxcd6nhB2AhnLholuvO7Z8p4XEZTTh/sV
a/OOhDsB37fkFSPYV1CLy3SLcSLinl0mNbLHBVbpWTgp4ON+1faj5m81/zN/
63mjzm/Xn4lauDLt7gy5QcrCiRumOIenScHPA8QTIHzKV+FAtT2ELakwv06+
e9TbYbStLh5mDNj5lo/Yg9j+Rvn7uO7+2PPjxQ92IB81+vvxBQd4nzsqS+ac
hUucLkTxx6OAzzKxdwcd4ZL67NnHuP9FndDHoc+5SDlTdOLuDRcA7m2+6tiv
9d4LTZIa+Uh8qd3AuJMH+HfcmNXHeUpfKz9wuSMT1fFKiX6j+UBvjfIybcy5
vXXjq02GITCc5+u9qsYS2o5F7vXCx/XZvnubtm0iSLBdbNOMsQT9CS5dHXzc
3z5T7yRbksBDZcnejdkW8GiJ/q2tuP45fbLuyGQk+JSyrU38cB5Grrr6imId
dbefvrfFT8NgxuXRFpoFTDfNqpHvOTtt05Y+vxmGeAbFLjHLWsFaD6NP5Dve
5RsW52+h/zN/U9uYGGQlnoA0qj88/XTXFuQ3vth9Cx/3/RP6IafOYHi2juPg
8D9TyNijLxGI+4euCCko2QTDErqrrc1WM1gy5Jkbiuv9UpzGwGEG2rpTeSeK
zECv4uZxMud8fsSWSyQsCHlWnu0fcTkPy4qDrGNxPVIxYkvUm2Sk2JEbrdNv
BTfMrweM4+vnTWb8HiHvDPT311e1hcKL8EulcPgxznPt61jmRL0E5O0pcu3n
UUd4r3O1JQNztt1i9t6e6QVrt/duWXHMAGpcD2Z0YP3KI0KPNfTCgPGtv/+2
9QbApVRWZ0XmG6XlUaJLIqD0AfdD2tQZuBjTtkmL7BOfV6yOL/KDoU8RNV8X
9OHJQPZAJcmzqu+p3zs5SPQtNKy3OwP3FG3GyRzgx23+2I/WvmiySb92sMcA
xAL6isl3vJc9V1Lzt4P/M3/LbrirrNEZjHQPVY9ZBJ0DcTeLNDLP7FigOSaP
eMKYoajvwygdCC7VYyXzt/27dvbkB3nCzGxfy3SJDihy7j5F5jbRG54GzS3V
Bbk7c/y1urogIJD0nOyLV/u8+bfU2AMt10oUafXWB0mOo7pvcf09KzQchUg0
Jy9+nSPTEDSW/P4hh+t9aDBSbH088rpxZSzhgQl4yy8Yv8F5LhU1bdm0OQQ5
s+1xlKowh8MXzMQuE87MtC/cHvbQsmHHNeUqNXjHKGRP5kWiXfKHL3X4QEes
G/1Fphp88TVd3kbmjdo9BX+fX4K79tmDTz6chnLpjeVNZG7DamIVUecMJ73F
fp+vVoW7efEVX3C9oFRo6y9fMVCmb99zSvo0SMuFjpPctt0NGRuwdkSq+Fq2
WasOh16dHiXffz5VXZy/zfzP/O3Jmw80hxFPtPKfbp5WrCZsEq6NJnmq9Pz1
OZpsB6wXA2r/ZJ8Cc/3gEjJ/eyPI7GsgZAdTfZX819tOwcovrGvJ+hO0PXfp
OWslaIpUqC+PVYJZa1oI4fE51Pq96PEFJCJXKrmeSxUU5kUPTJO5dPgqpQ18
fshsY+nN8EB1YMuQb3pIrjf5uitZCkHId34g04RZG47/oblcxfX0R451MSpe
iKcrFV1M1wPfkk5z8t3IgW6b3YyRpsD0kLOT8748oDOhQO5ThlCJvQ2/HeDn
yt5Lt/C+f38Je+oE2dcr5DZL7HWC4+ZtrGta5IDrtdkKks8P9SsfHitagshR
L874TXKw2vqyKFkfug5xdR3K3QtsjEsfG5rLgZy3fg7JbfJLz8ymMHNkxea9
LG/TMYg/9oaJfK84HLCPmr8d/p/5W4/pXen1yXaoeOJDQzebAqxNGX5P8vwo
Zi+bw2AKmU3Pu3X0AOyEZMoIf9pqnt5XT03gu7xOt2UUgPhIaDupZ5xcah4o
JgumL6XaTSRlgVbp5UP0X7Nv41WeOoeE1pn2aFQfhV8xT0XJdV4vavNYmskZ
qXOqOVXmHQM3Jevf5PkS7cr3s2vaHQ03XJ4OfK4InRuuRL/D9Sutu57actkj
o+k42jd2FfgksZ6VcEo5bnhR8EIb/lzXutN/QBxWvX1PfZ/sfdSGs+KXGQz+
MlhynkUcmFagXJJDmfTJZYNG52Gwoj9cZYMYPNxVVke+jw11v8GbYH4WRgOd
3e+dEIVb5TqzZH14mNtv5GPFi9+P7hqbZYtCyOQ49T3n+mn7BbRLD32NG/4a
dU0ctoi3J5HvFUWLGan524r/mb/pPjOKCmYwRXEKlU8QvzTQ+u80kNyszzPq
iOzRBhaR5S2ltofh8PC+fYQ/4U3VsexxLdg6pC4dEXEY0MxdEVIfX954dhm3
MFyuqBN6xi4MRqdcXxH9Y8daw9JGNFH1P1X/F10iMLMQqEfN9yIesroaWSDQ
XbXw+LgEZKSWrCR+JZQjYpYfvoDsWtg/iQrKwHuXDiMy/3zd/fT1fQ1TZN4q
tndi61G4z9XuTs1d68RKnz0+CTqlV1205/eC38FgVXLcbIWSjM3uusAU+e0y
P/s+WO1Af05yMC4LKc7m1ofgTF3361MC0Ht4/WVSP1y7Jv0CpxokfbQpYP+7
B5KiVWcI54K9PXufJwf4oarXM+YCwLzzKvU9pxHDULaGsTIyZJVoz2nYB6b0
ir2kLsq+OH/T/p/529tg48H1e7SRZ/0/7qufDoFWapAg0X9t1z2V8EYRlp7Y
8tL22k4QErYyor7bfCvHvyRREQIPWKS9at6Jn0cJJqQ+EabOGu6+C3bo/Om+
ar4LGPYrUHNON0OVxsJzCkiY4+aPPvc9wG3LZEfqRy9ua1ZWOIN4fcIbZgP2
A2dbrSzxO5V4hONd/DlU0fLFV2qXEETvM88j1//uak6lwX4dpDJeup/lWDIU
9j7lW4vXbSPH6VND/Tpgm1L6biWuDz96S9XVb31vQ78cUNtV+nkyr1sTxLCS
zOs+LzyZ2eemBQWVFhEVK0Vgk7TUMeL3KVtrLK4jBe+5cFLfoLRYL2oR24PP
I4pSE6LOo4Xo4nnM+SdbM9eqiEyVpKn5qteWxflqRRn/l4KYZFqRTWEe+Q4t
KWwf9R2a+0d7GzkvL/C74X3VvioR5N4sa9uF6+0RrZ/H/hqDgsjdDVIFCcCi
M1pL9ptZq7Z68ImngZ9WHf/m+ykg8iV/aAK/j82qrdthEXcbzHJ9TZos0uG5
B2uVOZ0Ot1Ie/KxdmwsSg89WdXBkwOb58dBX+D2NFmSfn7pWDl+nyXtjmTPA
cNRIfZL8OwNjw9928YXCmV9C7uW66RAnpudC5loBLCeqfrqN1oVEgWRdfhrc
50k+J4nfT9pfb0zYyReKhsS1r5H+Qm5jqv/fd9v8tLVyKM2r5BjRXyWgT+m3
5Sbse7g2F21d3XiA8MjJPKF4Sl54jpyPu424CxNlCL+bvirFL3ZDmQH7RXYn
K1cQv3NezZRf5XVep3BuSINFXpPk9laZg8rNJ2dBzOHSbfBVfK9aWpoKt2e9
93RgnZLdJ1qe8roBnwb3m8C+FBAV9+x0w/w3I8//qQqtg0uHowqKbTOA8WCG
w9lGOujofLEIs66Hx1v6C4LOZkPGrPM9/yp8fm/1fLy5tAB+3DnSt90yB26p
hNxcivdZ62RqIvRN89EmW7NNI6tz4NRe+hPbGToUL1nT2C9+F8lkfOJgvJ0J
D4NK4k9PYP7Dit5Dda/rijolZT+vyICQTXIj5Huw78khKz+K34WhDP/1pL9I
1obq3yl7bjnWBy2uuzuIviTvyVai322xJiV/aQHypbsNEp664pkbhMdw6QUX
zI8mK9xiCb9RJAvFL3P+Xhv2i1ZpllwlfgcszzoSvyf73iP7S7eR3MTn4yS3
gCdjVG4STr/fPv7tihhYhDNH+lNg+x7HaZLbDrWTVZ53KkE2VEA8+lc6VO3T
j3veQwfxnQavpZ0vgcMbpTTmB+mQvJF9+BH5zo2NTejFkcfQkPc2sLs5A1aw
x0js8KODTfcuN53Nj+Ap97vxR8mZMN7C9m00mQ7Mh7hKeVkK4PD6H6oVk5kw
ec3WkOxnZQq3RykeLUP70jecvZuWCYcz7zlWDON9x/FsfjfhB0hz/PjPUy0Z
cKuT84/RC/y+7Ru7p7WlkeZwPGXmmFIGxJ3IV+onPKtZnXE/GFtU/CL9s1uZ
fpP+kuWV8lgfHLawmhN975N6TkS/OlYmZBtLAVrzZgXF8/3ZIwPCY+AqH435
kesLi8+En6ly9xTh/7JSjB/7Rdfz5vyJ3xqamCTxm2/0aRnODbVVf6CR3M5v
skwguamGhSsu676EvG8x2HBWpwPD39Q3TZhTpy9gRApVQ8/7sGXn1uD7vv+Z
1LPXdHDaUPw0ndcP4GmT2+jxNBCbbE9Zjc/Lv8npJVyfHwN3VktnqUMqqHce
VbD2pMMRWfV+7h+NoMRfHrb8aQpYHw1pEcwjc9GBViGlG2Bjvecmm3EKbFut
+yMZ799L36zYV+dUht6/Y9S6o5UCERstR01G8HoYPfrxe38t0mVZ7saclQKJ
SxjFdVvp8Klsq+nH1d20uiUPJtvGUyBEc09+AuapT43nm+2vBVUvOU/SP+DI
KUb6JxTiRx86lcGFgHQNov+rcYHS36dzOvqw0g30iEP0OuEJkOqaJTwqqup/
MT8yClMNIfyDLJaPCf+2K7Zzmz8/Rn4tcW+IXwe+Esrv9R0qkjg3ZEyfXkly
a+dllCG5dV7wCc3Z7odk5sO/35dNA2vtu+FryHf7Zc3aZR8rYOudCeNCtyRw
Hq43tflAB0VhKS7Zmz7w9eKvgcrPSWBx1917gvwuNXd/bG16E+iXLw0OkEiE
BVrHREkmHUzXPdwpVFEH6FuWw5uhBPDa9VzSrgnfp1M6Q2fFciDNfKjcc1cC
sP0Lr0/D65jXfHCDTtIdJKtxJbHwaALwXV5uxD5FhyUKh66GV1Uhxrl3VZYr
r8Cf2DgWpbf4ud+o5pN17g2tSn5t2OSNKxAlTh/1Jb+nqJjMx/1w+VhCJenn
rDeg+k3WgzzWh1uH2xOIfnWRH6X/Qi0y1kAsB2kv3XGf8PwOFaZ4FKVLrDA/
Mg+ScyL81r9aJQi/ojprMPaLfJ9VBhG/FwtEJonfrcopE6UfK5Daz+3nSG5h
q8fNSG6Sg23PWZR8ENfn8rsV/UnAp+xiT8e5yUd3FPk8KQVlRXsHz1VxsOYk
76zwGN7vM3s9kZ1xhdcWDitfu8eBTN+SolfkdxmiJ6UZmh7CmW/8x48HR0Pe
vnS5lBY6eFpy3nzvUgEJ2vc0BpojIJRm31HZj99bxhber+9Nhv7bVb97TobD
wMXG59r4uH+PHWM6FX4T3WWHVfsTwmHrS7G3tvi5s9vT0sU6swx5iTrPr5GK
hPWPvqQmj9Lh/sGtEnzyr2lf1t5yfOYQBRtdB5vJnGFdZscl3A/HFf9Q/XpO
L6h+qfCr6SfDb8LTrt+UvsoVP0o/ZFnT1w29yYgpyPgP4VGVSKB46iU83mJ+
tP71bx3Cn7vqUzvhvz/Hdgj7RRFDnnLEb9LmVsqvykNHfZwbQlXjjiQ3gcJu
Kre3u/1/Z310RbWPZT4t94iDjCuyb0hukje/NerJFUCBzny4mFYILDN4EBE+
S4dDnZuDmXnsQaxzcDSRORQO3z9tSH6/qeZ574Baxz2gmW2S8pIKgn+Po329
BvFzQc3/R0jJHRBR7eq59tcfvA6f3vUdXz9xkbeKjyTGQNXOTeu/dfgB48ie
wHZ83F0DG9/afMxCMq3yBXqs/rAu5Gj23990SDmr2vqxpwCxNNYqDlgGwFrQ
OyeBefwHfZ+0/WijCce3P+wwCgR7MbpQLubpVpLrwv3g/5FZifS3XFKl+idb
XkpgfVjXp5JP9FmXW1H6n22C19MSY1BK17J1hIfVaR3Fs7HESDq05A76sCqh
l/ArLVlD8Z+/U70P+0Wusv3ixG/4iiuU3+9Bd+Vwbuiw0OEIkpta1bZIkpvq
Jv8adSZ7FDO9c7AV55YOA84kt0MvjbdWuyRDZWxD+bYoZ5jer/OEXOc3UhKi
fq8zAI/yyUcfaS7AHWyt8hn3i9dBTeaRXMgSLjBa4+IITN+aRGrwfRf2XfKW
0Bm8Tu0LPDnmbwf1zzIHpbBOiPoub7aXnlBRJTTNKn8B3j7oe0/+HaeeH54H
NSIikHG6UI15/QVwLT07T+YYx9od4ju8kxHv5J8sGRN7EGoZX/ET61TN6B1Y
wl9NY+l/m+yc4wDXZ59Wkd853nxzJxX3g1QUWybpP6MzRvW/3M9Yoh4RAZnv
uuqIfp60KaWvcpwvgf2lJ9p8R36G8CSJvaN4fnreGsL86M6BLUqE//yOeIp/
Z/3RCuwXVVuFUX65JR5TfsViXMuqXJKR/WARldu2KSsqN//sKb3TcWeRrlQ4
HzvOzSFmwwWS261kObssaXz/f7bLX2FsDWkqIqe2ke8WVPWjOtg1wNhqSbav
qg0wvtIaJfuvEF+e2ywFV6HBI+lUwRUL+KM/ufMJ1n+1rv/2eeZ42En7JbXl
lhlkBvpJvsXXSf7HmMtHsxxgJDY999d+U6joGLsySuYtEl8ru3b4oyHnQV0N
P1Pwv8S4n3xf1xnReq6VJxpF546y76aZw7ax4uSdZB/nl/X0rGkJDa2oP3re
5zzMDti0kn3iy/on1rgfPhe4cJD+ZsvF/pa6cUusD2N9bPpEP3jfMkrfwT5a
WC7LAbXqdFM8d858pXjGz/e+xvwomlPxCOG/6epN8evNZhVjv+jrt0pF4nfA
adGvk+zpgUzpaKTF7UblZqJ0hMrtes/As7hv6sgg7tAUq4oNTL9goZPcDllu
Fd1UFwB0vxS5qSPnwGvkxtrruP755Wum/u4TUJS84Wzlm3Nw6NDgWrL/4qB5
aTQcjwGRyYO2nV0GcPDvrlxO4teG+/fqqmBoXvU26toqfXxfSWWRuaj2KgY3
PoHzIBZYePoany6wfu0eJd93GZXAxGG8jlWlD+i+j9aF+2564/24/sBq37qH
6QGIC0lLtbTrg/3w1OubuF66pfiJL/MN2ouazbVjF87C9uY3rGSf+GB90Vbc
D3whS6VJ/9Xgxf7OFUcDsT5oM5/VI/ruKfqU/n21f9r8AudR3vJFnintRZ7R
15uE1lQFo5f338UQfkkpCYrfdvW8JvaL7GbBhvgt/bLo1/fhufecdQGoj85P
5aa5p4DKLbDC4gQwKiDjH7pBKm/PwYBrymqS21WdQDHtJnc40/GGf2e8FnCN
MK0l85niDWY1FYNHoOnlU9ODOtrwfVUCE9lvIr6UCaa9gcDm3eNvdUQDqvUY
B8g6+fxx9l9OF2+I/FW48em10xAP6V/bcX3pzK87zJVn4Nwq7l3XhVSgJFnG
hMxh1Aw35d24aYucTqZnfXigAtJHCgTJeTdUaqjZE+mOLn+v6ypUVYPCXYfU
3+O6Xq/D4KX8NBrPOznrZB110Lxn+prwxK5qeIr74X1FBNWf/vMg1Z/Avnkz
1ofY8TPZRN+ufFG/9+qvx8sqzyCP8aadhOe4wSJPvX6W/CYXb/T/WrrueC6/
L06ilGQTkRDJqqwQJyJb9ohk770jIWSXrOwdWdk7LkLfJIqMSiJRhA+FrOr3
PPr9e17ndZ5zznOfe9733Pe9zwlhmWO4/6JX0/f8L/gXL5IPItzB4034f7wv
N8Ne6D7zRfJpx/byts1Htpc3OrWnHvqC0mi0+k32dUM9oE3iJcH9PH2TLc1k
yhmIQ36sEY0rQ3ZGpg3ez4zo9fRWUj0Pbye0M02GVEBPXUp8jy+UpqG/SeMH
ZobaZy/MXoHflZOXcftXu+9M0Ui6g2Xd7eaN0cuw74IhNd5vfL2iW2rRoQlK
YuEv76rLQYNHQSL+XOl16dg8I3N0tOK51H+FchBQ82cN7/8UHLQmHIx3RhR2
BlanfOSBOj6cgPsTJBXd+rwzXubUn4n0O88UoHAgOQr3p2PdahfTh8MNf/f0
D4b909c88Uccsw+5iyV79s9M/bPf+F7XxLJDEzFye+z542j8z5+PARxktJLu
yKZavgX3f2POYM9//lRKAyxeRB3Ldw6Pt6biX7y/pHJosbwha7+AvbwpMmXt
5S1G/dWXZMPzSOTMIpPEWxX48olkL2+Rl0z/ayuxANa+dvF0zktw43ahOu4P
bedzPvSDG+zbmRqLOi9B3JPEalyfSSNhY+SoC1TGK7C8SboIN0lpnuD2xeQT
Z94EWUMpAyfj/s4LMLX7JhefP3MkF8//NysPPpe+VVS8FQOxOhkP3M6506Rr
+4r10MdQde+fsuLwbfg6OR7v5MWRn/OeFkiKq5+2KFICUuwkw/d4m8z1nz4R
wmSKs1R/qZyRgoKhqTd7fMsLejuYPrRFu9Ph+rJW//QJUuHRmH2Im9j2wu13
zv6z3yO0eOzFrDx6lKNRifvTU/rPH372RPqhIGtkzvmECfdf/sM//xeVabaw
eNHXl+x78bKT/ItX1s3UA8sb0kluE8Pzdr/qX95M9s8NMy9yo1Tbds83WN74
Dj/cy5vL9EbprrAB2CZdYBg+KgLTBj79+Lxnz81fE/fEAkZr+Nzlu87Bg3pp
P9xOAuG0tk3DNWzeDF283yEIO/qlPLi+RNOxiIB1CSDEp/N9MuYH5Utae/dA
Kj1SGJubU0GR2Z5H5mf4wSDzgAwu51EXETZZ1kcGw6WNqs1C8C3G7TNup4Z5
/2rQAX+ZaUsameqps/Bd+fwyrv9epU4G0wclueZ6XP991D99rsoeFcw+xJHd
pcTtNxX8s3+g9ljlrXUJdC+7bM+fyIv//Dkz8S0V8x+1SKQs4f6LKf3zX48n
tgqLFxHu5Lvh8YY3/Is35JfYJSw/yM6tkh7Pj7Tjv/yoD5L2pKkeRzMXhXyf
PhGBu3Scn3H7JhVc9ynE0+HHXdOEr3ap8CulJHoXwyecN+stZ+5XQODzi1P3
qbOAVVf+PRmBAEmXUj+5UubDiYRMyqLCLAj7xEfih+H8d07vElaPyMGDDwyP
F3gyIHI1joUNq78XggLeiJ6MgGPBJvmsWangsZajfByTf6vI7REQjEAaqiYa
h4YyoX3AYVgSW+/r1n5zr6GVQ+J14qmeHdnQ+2fmpTomFx34cWqDOh/1IMZD
GmuZoFpz1Tkbe677zdyvGkkViNeL3+z9WBrcalmSqsP8LEwSQkcl09GUnVGP
1eGHUMGu3HERw8n9Nd2l9bf80V3+wWsn9ifDFW9VR2YMP4x8IDvB/U4I0Qof
+V6akABPqIfW8HMc2SUTig6B7cAR+Svuy8ls8D8ZSsnWRYBV/kEKIrVykB1U
1ThAnwv8mcRa+P1dLWnho4oa+ejRharOybO5YCVsV1SCrd+pZND+KssqxHxU
VOVtYTbkKiymhmHrl7YseeOEmUcQovZtxpIrB3JTRcob1wgQHk9JYbJZgER7
r1QQKebCs0PFijkYDldYGeX0EEfIUe7l6AhxLhRaWp4YacfWX0G1HFOuHehw
3TqlyaMsoD74/FZDE7ZeLi+nieSuQjsB9T8929PBwbwlZ3qRAInP7vw3ohGA
ouh+T//hT4PZKS8fA+y9BOW97sqbqoeC3qfH5e9lwYaXB2XGJPa9/Ezg0WvJ
QlvMP3jIv2RBEMfqIcotAnyYfzbEMdGE7sQFBPKEZ4HWD5KkiREC8IrkHqnb
CUAkTMvK7U+zYEw8OQbnc1Ya1vXc/dmOjqRfjRgnz4ayT33V1zoIsLSl847s
Yi8aaRal7c7JAh2KF6HbQQT4utH6JvNdO8pdqTOb7s8Eld7C3YOdBLCxX3Qa
nsxFdW8ZeI3+ZEDB9SvkgZvYOPmSNye1EIoYUMXtL56p0BN9of8KFtf4uYU2
l7RGxJKdFn68JhVOP5OKaX6PfV9T2Tf/qDeisMKTvZttqcCQv2qZ/IEAKeek
6oaFetC+k/teCNimwdLl4Rz3WALMpRkY0Op0IZ242pqQI+mwk0Blu/KYALV1
lQzLVuVIjDWvj+5KOpzYaGasxtZZpc5vwo2UapDhjpINbXICxFHSfG7B1ssF
3G3cy2860HSTgfeUUyL0ik3/udmI4Q3aCJu4U51oh9fAIfFpErAHWSv51WE4
rSG16ZxgFRqnu03UVJgMb+h5/V4sEYBFbDVYO6UVLdH0JwcfvQe/rj80sBvE
8F7Yr9ZZ+wrU9qry9WGOeJCfIu32XMVwguPIVKhcMfqitsS+YnYXm3eu+x3B
vqM/T5vPnJ7LhQMVzAJKI+6wo2Yf6I19L/z58jqNFzMhstOYhkjTFca1lISG
cb6KonPj2YAwcL4bGJpS4QSZr2qvRGPzSbRVbFz/vlAUm96S9arECXJ+2Q/g
fKRem2zd+PYkxLcOsxuzLvBdrLxODvu+nF+/mO+UTYBXq8NPQp64Qojo7a18
TC58cGuUajsO9MTjvP3FnEFXaPMvNWbHLiXGM7PIGg3QpajyGDgB07UL7Pi9
Q0wKsc6rCSmoRVztKxmDC5BstYqsYe/9VugHWXbVPJSXpEtvReEOxDXSkrJY
XHRFDUREJ9KQ6hfRF9ZnPOElzd9Jd5ynd7PS/HCAD6Imfq53g9ULzhUzsuP3
R8k//eDAZJYIluu7ApcrrUBAe/tTCOano7Xbq8CwENiq6zflrLWARcOYNxWY
/mbd6OQVCjd08IUiF5ulBVaPD+QsYPKL5ac2jd9FoqdfOONY8izhm2hbOn4P
mKDaz8oFk3BwNnOZ/8hgCdKy3qKRmHxO8V1GT94FmN/gYm66YgGDXH/y9uZ5
w7lloveRiCy1O+P9CUuQP0U8jdvpJcpwy1NPRppSCs/Hoq2BqbJ28jx+bsv5
v2n68Qfo7BjbL2RhB+thtxSaMPn5JaoTAeW+KMT87zbVpj1IePK54vvOfYFP
f9uyBEC4snnNDwZDOHlxcgDHpQwK/fQafPqo5b5837SBAfwnm/0Tx/NTEs30
C3cC0b6g/TR/nxjCO+teITxva9svBT806sMF9Su1nFoGEPBZeALXT2+7bMu2
6o+qRX6sqNAYwmBbqinO0zj3IdSEdScKCZyljKFYvgY8N/zscD4G/wG66evh
kah9TWKAq8gUpPsciW0wudHJb1Z0Yl7oh12ltUiUGeQQK53/jMmrcqa3jUsE
0IstTjIZa3Wwa5Vkxuud7orA9g1Xd7Qq5BLTPaABX9T/0uDjxzn0e8bDISe0
/IbW2JdWAwxJP3Hg+/jEHNGXPAOD0Hsj1UWjek0YXMpZxnliy240X266ByO9
Qql9tUw6wHOlaLsFk9cd3CdRe9oVlZjSbD0b14Wgzx9P4ryIp4LMV+airFDU
mWejSWyXQbRL7gi+j1wR317rss8TfSR6nL2RIw9Uw2N/8f1r6cILKTYl3khl
1lJPpFgRmGit2fG42G/oFMjm2iDr43J8c/Qq8EOOUx/fx99+VaPjwOOEwmVD
uSbPSMMR04t2+LqDMsqKYSHzBjL1pvv+UPISxHT2juL5D5v7OJ8XegHIju5Q
yj9IgKoCAdpibDwsFRqcmul2Q8dn6x4zeyXCxkDCD3x/0LStW7hjxgRpBXH7
HkhKgMFvuvcL8POPH2t2Sdn5AZ5tC+UXiUBX3O44nmeSl4wrLD668OiXIl0N
uQjkjlzc2zekT5bp+Y/iOIaH7AgvKkVAWEhwD4fYMHofkLbRRUunpDWvkIoA
snp9BdeX1yoUCeDjRzahIrr5j0SAlnJ9z752BSNv9JYbtu6aNpH0TYT86G97
+5hFw7TD9Ubz7dokO19sudJgnwVTbwT2XctTzK6rvy8HjemFR7et06Ci4beW
NzY/c0qpyb7jagOy+u8xmuYZwB/7H+XL5wRYr5Fczb7iAMk77bvHSjNh2kbV
GmHz3gcOJWs6vyp4bcR/3fdIFpxlYx1vxup4u1Xwl2zBania7OQ20p4Bh6iC
zUIXsLj211trVXQBKeujaKrfGRDu2VIn+YgAXl8b76SydIPQ8n70sjUTuo8L
3ML55D/uH9rnYJmLLr5Y3dEYzARO7qk397C69tr3fHURVS0Qvhxw09HJBF2P
Z4kscwQgYi4u30qtg1wVBte8j5lATzLayP8ZqyPPf0DH8TIwrgkOBsZ0YMk6
+3YMm/+Zm4a0LD07YQV5vHW+mQZfDifm/KwigM+hrjM7pd2gWEg+9nooFQIO
rT2kSiDA8Q2FmT6zZujZiXLuvJkKlAnplapYfV9e+yZJZPUErT1aOuK8lgot
JsPubBj+saflsb3tXwZ+O6a9j4pTgV9ZtPk19lx1rpD/Tjc2AreEafrIpVQ4
JbTvjw9Wfw+hhO+idMlgRdyasKuZCk3NDJxr2Px8eiwmwvZnLkxkNDbOtCaD
Q3BOVQmGN44tjSmQvWyFMVHRtXPrScAc917k/Susni5IMjud6oIp3rTStcpE
YJqgUG4tI0DU2TEun6lGeCQbPSifmwDmReGbS9hzt27/zQg/5gEbx/MPq11I
ALaQrgh8f3lr7pRTC2s1mqt3nipSSwTVmAAyMQwvmXS81JKOywbmrpo1UYdE
OCnSLTON4eTBpuQ8n6Z6CD79i8WzPgFcOxbuMkwTYMfhP7qM5FywnqR7Uy+a
AKJute22mL64qbtd9e8KpBKgMGzkngA+fQHa6dg4XCtRIS+qeQBmEzUO0ebx
cPvIGdMWbNzO9mZRryzVgnpk2J830feBqe39Ai/23tn1kmQ79J/C8gvTzZbV
WCiTCBJ420+A1gI7j8vutTC0+Fi93j8a4s6c0Cr+io3/V25fLf3DoWg6N+aj
cRS0Dhyd+Y7FG60YNHXycgn675qwTtn3KBjbzYvGecV0k0/PuXs/QcNHlbn8
AmOA4dmpoA5830S+b2BLMAb4Rxfds8/GApNv8/1gzE5MflH1nEw11G2pvTL6
FA1JOs3ElVjeqN6Tq333yoVhr8kI0jtRMK3KV34Se7+kF3f6OgLzkARZk3hj
ShSQ1P9Hk4Tlp1jq737CVCNS/rNp4m4QAy9z32vGYXisLZSRcl0oCPiznQ9v
rN8FV5MqG8DmAY2lx/6JqaXQy+aS4s15F0S14oh8MPzcUehw9aBhHRTQ3W/S
OhAGEF64XDNLgFyHt/0N/eVwTIenrHAmBHJ35+MafxDAylGqc4MiAu65LDIt
jAaD27eXl/H7HOo59E17NXLRQ19HP3bBEOhtK+e4h/lPLZS3Y99UjCiOfDbA
eb/eczwPcN6vkK2R8/kT7lCv/DowVikUCv4aN8RjdkpvsCcc3X4M5M0q92OV
7sDBomf+37E8z+6+037OlAGrRpxtV8hDQEx2muIdNs9Ilp7OMmJIRLZNfd39
C8EgwzpPp4bluWM5/l12biWS2ika/i10B55nz3EdxN6LcbHSbxGOOrTEqH7r
j30YcNsF5opj48R79TDhfmwCcCRRlv4u84SP9OkNOL93LtHWWWHUDfEOLw6z
urvBcuwbC/x8qJKeuenr/FDgPidZxV5rD0kP/lPC/18gYLRbhvNU2xbHnljd
swVLwU19nKd6hOiPsEGtF9KmtwgaPWgNlrSL6pOYPp+u//qPjjvwdHN5wfKx
FYw1Jtnm4e9LoSgnlMULJBJZXzVEm8EIwd0Lr2sB5TtPefwi4YQL3+U7WH3/
fYunAK/vlSQz42rE0eBvHR6itXINxotTGXE8MOrIYeZb7IGIjbdGqDOuwc0i
z1v4PbHa428vu8R6AKVuaOyV1GtACrOtuNx9XYleOCIQvLbd7Q88NgSCgMZJ
HJ/0eDCmfPpuCb1pAu6eFHqQbxNCjfcr9P7qHVE/EwjjN56IGtfogIMenTbe
579+W/urAFcIkG+72HrpacHsA2vTekxuXSn5u7jdEw6duMrh16wBatGKezxG
y52Xqdv3nNFjKlmOW5Wa4KPQJYf3PUINVzJnw8zhz/tvhuarmlDWLkuP47qn
4mK0j755wvy6wauTYVeBr2dWFrdziJZVZF+bITgyLjSS3VGHsR29Lrx/uJtL
8Vt9WxuqvlL0usWrQAa7y1d8vZ9crJ92SdsdXqz/16NIowxC563zcZwz+/ze
j3dKPjDW9WQ7iOkKaOrBLZz/vFZ+UxiKHEHzxAcqFrfL8FEwsRLHD10t3p73
C87ApeQLXjZWctBJZrjHDwyoduAbHLZG7skvPDj65YHlCDsHnjcLl+7lhwQN
aOR509JtrwC1ocez8To+4iNx/uA1BzisWMt8f+syWNKndeF84JhNKxtVcT0w
mbitfSpGDmasF/b8pzF5IERsa4oY3ipF+1XLQSq5PgUer1mDeGrHQVk40C/4
NaT4EjymYtvrO5V7i5HHRVjBmmX+/EgZAMW6Dx+Or54yDMsHPXYCMQnKjaNr
UuBwYncLx3VKJzYW7oxYAN2XHGtVtwuQ/fDFVTz/DUN99Ow9ItBGvRGfPycG
er5y3bh9Z+qdNZyn92Jr4URKnjjUsP7j6fGyZetrvjNFpB+PjDn3S8BvB8SG
+3lf35J0WvoCOL8NNB+ckYSCG3RPcDt8Z1J7+86Zw+WH7/xGuSVg2P2DBI7H
6u8LbrHe0ATRw/rMQwLi0FtoNYTnbevFVQn/h1eRKX3/XRZOcWBzOziLy/PM
npzpmrVBtEmd+kOmEtBJl1KE48Ac/xJPDzUMT7s2qXF9FoY0islU3M+3Jekm
xAoWwBA7zkiaeA7kalPq8Xht3hpmjZ8yAjj7sIn9gSBkFe/64foU18ovdr4Q
hslbZp+dbPihOW/xPe6/mYhqdaypGjpa+/s223EBSD94j3evP3Y4mAPny80W
6jamTAtBd/M/vpzMz2ciEv7HYVvxov/Wy7Pwaun83v2NAi63JcXO6UNRTeKT
gSAhWDEk2uvzr4eO6hm+UoRROeoV2nF+oHa5bo3rt/mkteuyXUKrx5SPrUfx
w3iidg0ur09YJZRFGqPjh5KytFmFQPVM1zae/wdM++v5Tlig2VgXA9Plc+Bt
e7UPj3fGcXIq2eEhMLq2vGL//BAUCTkbudh83hlW9Izi42NwuDTqrT+cAT89
Wz01fmL4+b8gCv7fRbAjFEXOX5kJXBZJQuFYfWG1yGUqm04Ciu20swqVGdB8
1E1AHbPD8tjxQ/1jZ7i1ZWd5jSIDxLVfhDJgdZzq9ber9kOhoDjvzJ1wIAMy
SSf24fwWSb1tbsGTEahShLZ74HUmZBAoqqUwObfQiTWds+boNIr6uySXDRdX
BJxtMfmQ2IO/b9bT0JnasZXDNZlQpBh3jBurm98f8tyrLHyMmJZ+XawZSIfm
P8+HqzH/T1J+zXt3twiFXTH0aIxOgzniFNowrO78NZ5KDs5NQgVGeR80ix9C
8HOeAW7MvuFRGw/C7XaInUw+NjeeBeseBp68XQQQfVRBPWVRB8sfT4qILeQA
U6Dey98Yzhk+Tip6ZcYf9vfzm3VfzYUh/S0oxfKQJrbQXBRait4eNyvvycqB
G/tlF5gwHOiz/W5RAJUglxTypaXQLAhlc1WRxOova9Af/r75R1B4l8fHhTMH
voSSP6rF8tz2RzmCzCQNzf4in7OCXBjxo5I3wXAgEXokbbzdhCh8f+9IcucC
xY0i5TdvMZw5Njr+0LkDRRnYi44FZ8PHODKL5CYCiOVoVG92NaOUxzzPXn7K
gMNtR/WuD2O4mk5NoZWvBDWO+gfVZ6WBz8A2cwSWN2nwMkyIa4aC9Z683wlZ
wHO6U68Y0xftedwl+sQcrtvOctUuZYEK83ORACxvpP0fzTdn65Cgw8jTakxf
ZYV2QBLLz4tBC4UJh0ZEvmtvIdOfCe+V05NtMPzpV7cQVfHbH5UIhbyteZoF
lI9cf13H7y187tKTL92KGNnK5Y4eyIaj91fhB4Zvg71St9nMexDzr/a76xlZ
YNfXWu8RhdWXcdT47e4zxNa7fXitLxNYAvwXRjIJcOWvhzJRUR2SmHz8sHo3
A5SLL/BIY+uC8BTb9ihPe/j93PQ3jVsqJPX1JufifVr2gaJrZPXIZ3OGtzo0
FbweqV7exPzXPtgwVevXjCqNS9VS6lOBWXy87SeW55AWo2wv2UbEM1p+N6st
FR7PkB9vwXCaNA2N8mRON5LhlUIkkAaXDCsdXbF1RN97rYsCWd2os/CTNDFK
g4CA0Tr3BByfVJzbmGxAzFvMuW9Z0uGCJL3bgwnMTzVec1HlavSRKXxC/2YC
/NeTGv8LW2ed7eS/OXquAQWej/n7kD0RjIQ5RZo+Yev6KMbyncEO5Lry4T2v
UyKc5o/IiW4kgDD3I8fpzU506VGL7a37SeDxjo9NsIIAyusnjB9i+RGjaxn8
FJYMtTFVW7dmCNBvzjW+sliFGKP942VNYqCt1W7YYIkA3Q+yTqSktyJmq1N3
rCjvwZ9Iu0yjQQL8dw9d5bxUhY46yWyG0sdDojzvBd9lbN5guhWGnwtrmjTR
xvFhbHTX3rmwbt/fT9RUihFZJvuNCrO7cNhd5vWBXwQ4r8bC+YohF1R36HyJ
6Txg3Ylt6hP2HYV7SD8SeZgN3wcDDvjzuYFZUVKxIjZOZMbSz7ucegBl6h1E
sT7OYJw07NiP4TFt6UuG8U8uIBUG9iFNVydQ2e0Ux+u4MbuUBxq8h5QK+H54
X3cGC7Z4flJM/u71D5Lm6UQkI2v+0SfNFZaYjtFa/8H5n7cr8XNVuRJ8HaaV
rpBM4uGCn6uynTASCaaKB4l47830cGdYvXZRbQXvGwRJVeSNX4eNEkqqHC8n
cFDTnMT7HgsBifRLWvfRB5t35w+rO8PUtLbeb0y/e8JrzW4qC6lyD/ReIXWD
X6wR3J5YXCH0VIUHs3JRNTNVQ+2KO7TNx9/PwPIg2aHMF0GRhDYJZ73lcj1B
uFRtET9Hfx9URb8zJAGLb1suEZE1CD375o/7r7gesZVDFgHZrSk3R/dbAuOZ
1pfemD87dwKWHsjQgO+t/RcYlSyAxfNtD14XON1sBK83hKJ3f+9Vpk1ZwAwr
sXIa7r/3zI0AomgUfs7xdLqZFdyM/eavie83bRgHk1iEQ4PxylImoyVkFEf/
wffHb0Ru/lTkNYGyKpWQoasWYBRXVILXZeZZS+tr2qGIjmuaePSVBYgVUHJl
4Xj15mzsNk8iaghwXD+WagUjmw/MozH/3bSV66oak1HIqtHhW/y2INh76OsJ
TM7iuRhDphuNWGtlWcd87CHbgOSBEmbHvJKzIeTGbXDkpgmdVTSEq/Tj5N2Y
PKt0h16eRADoYgTOiMgZwCe/zyN7+0HJQneOL/uhlE6H7EhiQ4iddfk6iskf
KbDWbXcGownBFyxCW0bws8n/NH7uie/j4TTB7/owaKw/oKFlALoVpMM4bmm6
EaDFX+CLelfv9nVNGUBcKsf795i8UCFEgUI+Et1QRFJzZ67BFlvfcQdMLpw+
aHz5Vwxam/xGvxh7HSicUiklMLmbe+4RtC8E9XGuipWpmEEUafYd/L59loLG
H1sCQmAcI6xvbKgOAeF3j+F1f6iUEP9UzhUVdWTTGChogNKH7RF8vN2nlt0d
MfZGsjqF7Uq2msDW2e6Kry9WXYWHpJ45If+rp0fu02jAlGH7WRwHOpQXtir6
3kZiGfNnPvtrAs2u4xKeN1U3h7/Er0KQyoc4rrrH2nBj36hjJSbv9gY9rgZv
FOio/wrl6gINs+gUjp/TyCm8R29aopd3T8X+WZeDr0c/NeH4M392nSoPA4X6
gu9qpBPloUD2tAiOez34WVuOEHkikY0E37lsefh+K4oU57fkN/6KsPb1QZwS
tF+drRTh/E/N7zhPQ7KVy++2lyN6OKBwIGFeGaoWiR/g33VJg3s56aoZEic/
kPu9VAKiPj+7hr8XC7vj3px8TiiDoYH3Ma808O5uWeH6GfM9HE8umqPvLevz
TgKX4OCZ48y4/khBcBKO34h1Aipw/LZR9P/zDoM3VZtC59vd+oNSnXLTwczw
yRzOa1rhlpf04K8Ao4CLtJkxaYBq/Zg5sXWoy8L1vkmuNmB1Yq3TNc+AZJXk
LfyeCqosMse8suF2m1ih1zmHMuGF+dhdnO9NIv/gpApVFRx2UGR1up4FQU1J
zAGL2Pw5YkJ5N6weKFwOnAqZywB3FpLr69g8Px4WUVPy8RnIODVeKr6UCfuv
NzMnpWE4WbnyFt5P8+9dJRtozYTs57MBeD9NjUcuhGO8S6bvlRnpkEomTAC1
Nc5/TrY18BkKbALbpzuvy3MzgXzRjl10DMuDdGKbx3At3J4X8I5myQJPw25v
2i8EuExRkNRS1wBnrImOaFGnQzylrT3FRwJ8dv7CkMLfDZNXdw9U+6QBuI09
OYw9N8zAp25cuhuOi6vYtr5OhUISDfJbKQQoczYLqzBrhkxvYU28n6Y3q3QE
v8cgd3DZRZNyVEYyhKvf7HsqVP+cXsL5w8+07r2wYWwGocxYPsW8VHgaA938
owSIOhIsFsRQDxE3JFVmlFPhumFkxThWr09/4XKQu+QNMdTCk7L6qXCi0NIa
v1cklOTY8DeiOpgyURz6G54M7Qetz3HOEiCQLcr2r04nUKlFhtmHJ0HN0qdz
SzUEGGjjyP92oBP8r/dVmt5IhJF9Wycq6wngr2ul7t1SB0/LjqHgqAS4ZdF+
pROrm1Wffc9NM3rArU5efryfJnnIe+9+gARx3cLxG2My5p9YFuoKE0Fil5b5
Niavq6KtXFGvB+nSl8GRrIkwcH0znRvDJ2IkEBr/sRpsjKU4LFwTYKueFmoW
CDB/ZK5b/8At0O4iltM9lwBDHexfQjE7ar/ar7w8XoOMjb16ojB/Klbtv57A
9Bfv/hboYqsELe+w1UfM8fAsebxplIC9l7xWV87AFpBbblkSEb4HxCPCJBwY
ruM10zc/Y9MMwvsdAyUmYoDztULBGyzPL8s8R+60VUCLziEXA8ZoaC6OfxiM
4dipwvXDRFv6kOJonGlhEwUx4YmFJvg+xdD9sXOXS5DE13raiu9RUBmxGIj3
06ojp4SN5YZl6vuXM91dYyE77PQ7nE87GjXFf4CuCjRL5wbaLWOA2nDpLSPm
p/fPtsGm8FI4uct99AFRNFgOX2ExwPBw7qHRyv/ACyLih1hDbKPgSeApUgV8
P0XqNFt6Zinq/vTp3I/dKOB8liovj+l3Vf/MtXzXhOaviVlcro0BqZ7fZ+LH
se/ae9z8lWgR2Nzsyl1zvAuxz6OO9WM4JGtT0pi0rAYaTq6SVPWGAXOmvnP3
PIZP9sleXbxVDa23R3YcP96B2WGO4VDsO3W9x3it6mkBxPvfXf7oEgKU5wIF
sjB8fukCb5X7Zzmkw1ya8/ZrMNwntxFuwvtgCqDzrSwPGSi7+R4xDoEZ3aJT
w9j6hXH3WvSpjZcy1ycO/NUzDYV3+5PEcL7Tz3EGomKfInjNu/RQMPIOBB1a
KurF/JSY/W38nTcffmqSvUi3CwGZO9b0sZidDHJN/UR6W5j8SexeMB8M3zcf
81Zhdo6e/fN8LC0fmbgKztKZh8CbVU0iNUw/dTv0Abs0hjPRhvdA9x3okzcL
P7qE/8/oqWATdS3SGr7lG1kZBvmHyv2GvmHrKbq/QpWxCXDu5++y3TJPsHxP
V4P305aZk5nKWJpljp+bnafPdIOTdROdOL807b08lZ5rJHhrn49ij7KH6zu0
0WaY3M7iQ76FYxJU8Fl2m92zBds787p4P20q0SR42rRKxoz3iSXytQZPv6h+
vK9yIP7Ba9OZCNBV+e572t0KXnB+eYXX0xIqKzOb6iAwbh8ZmtE3g4deDRT4
OVNPjvR0e9toWH4tPJF32BRMj0Txa2DyyZzLjrLE0ZCZpuGttnIN9HUE9847
azVIdS4SP5JxT7LklrIzBq/FcSocJ8QThwVV/7wNBLVtibCj12B9RNavE8cV
n5IvyP3xB3/vlSQSZUOwOvKLB9+/83x1dJBM0wtuOb96+6dSF26zXYvG7wns
i3dvz/wUDDNvL1Na/9KGnSEJBxxX5ERYkBUoB4MN49VSzTVNKJ+ejnv6F78P
5PuHuHZP0GD/TuPdrAFnxSP3+mmzeW+XqArTZX44plAb6WrBa8OqPT5e6mZ2
7+W3niAZW76a760JGtoL13F92k+lfiOTbhAjQ2NHnq0BFuIjqjjvi5b83tdP
REpwlUV7MNdJHeTG7jzE7Xzm0B+N67eH1PldpfldZejNf7GC1+v90Refhdzw
BhnEG0TZrQhO7wdncVwxkM6yf0XOC2ga7UMDzykAr7TUV/z/NY158+amL22h
lWZD6Y/oZUBDB1/ivMq3paXVj/POgLCNxge8nyaS+u+87QWOeeNLHfEygU8Z
JcI7FaDcq2yP/1ZXm53qJmgPR0jIvCQfyQN3C2kFfr9fcYNdxIOfVrCf/IX+
Kt9lYFuS/Q8fJzOvNsvuq18A62fNPMHucnCs6/Bd3E6RM1BW7rNEWw/aO2cX
5GDGiUCE415F98uWvJfNgIRd+1SqxCVgjtTNxPGAoNxzKufPDtAo6M8fnCkN
Cj8YbuN5yGr53nOazh4eJs6mxFyThK31QSI8rmOLdlwKqSaQVvLzOtNXcYip
zi3F+zB/azqHT22TgatcmP/Euhh85YjaO/d65wHPxmtuQyRgbViSmicOI1Mv
9/pphuah3mXLYTJigZHuLaelIJxjbo+fVur9O/NZxw3Qm/zCxtMpAU3BKnO4
n9Q775/VzRqBjHxsdMRncbhdUi6995+dULJE/zc8sOIvNSFDJA6OR2hGcTvr
/gczNEcM0fmBj3e7y8Shk0jFC9dn9Sk2IqKzQ2mXghxnZyWA/S3Fczyu9zou
xzpem4GOb9hEyfXzMD0xHYQ/V5XaXSJ80RR2gfGQt9ZZoLtNLYzHO7Iz69rL
rQUPF5T1prMFQEyCrR8fV9VBbQP73vxsz6qSfaUUzQ+uKgI/cX+kCuOGdCY1
EFGpTkxzgAAwtAvvx+UeRmL6fWT+MmZLr12kps6Cp5zwHq/MtkKAd/OrDtTL
b8e/2xUCIrouS9z+LpnhaZvZq6CX7bX/aL4ASLit7J2H5Wa48WtUnwFKcu/c
d4znh0Qt9VXczulDZf7RhzWR2tSy4Qz2XK7VzRVcf8Y+Yz5CzxTJF/lYkgqd
BfHnfgZ4XDJ/+3tPnTdHK3zWfZ5S58GxxFkNz8NLj5UzVVtuIDhQZw6+iRDs
+Xbv/jfqfs2emgU3NKEz+o7pZiK2frs35YHJ/zCofeX20QURphZ+fF+4kE5q
b184bL2o/ZS7LrKzp843JRWB0CwaBVz+P9Uh1mU=
        "]], {}}}, {
    ViewPoint -> {2.28, 2.21, 1.17}, ViewVertical -> {-0.25, -0.24, 0.94}, 
     ImageSize -> 500, DisplayFunction -> Identity, DisplayFunction -> 
     Identity, Ticks -> {
       Charting`ScaledTicks[
       "Reverse", {-#& , -#& }, "Nice", WorkingPrecision -> 
        System`SampledPlotsDump`modelData["WorkingPrecision"], RotateLabel -> 
        0], Automatic, Automatic}, FaceGrids -> None, DisplayFunction -> 
     Identity, Axes -> True, AxesLabel -> {
       FormBox[
        StyleBox["\"space z\"", 25, 
         GrayLevel[0], StripOnInput -> False], TraditionalForm], 
       FormBox[
        StyleBox["\"time\"", 25, 
         GrayLevel[0], StripOnInput -> False], TraditionalForm], 
       FormBox[
        StyleBox["\"f\"", 25, 
         GrayLevel[0], StripOnInput -> False], TraditionalForm]}, 
     AxesOrigin -> {Automatic, Automatic, Automatic}, 
     BoxRatios -> {1, 1, 0.4}, DisplayFunction :> Identity, 
     Epilog -> (ImageSize -> 500), FaceGridsStyle -> Automatic, LabelStyle -> 
     Directive[
       GrayLevel[0], 25], Method -> {"DefaultBoundaryStyle" -> Directive[
         GrayLevel[0.3]], 
       "DefaultGraphicsInteraction" -> {
        "Version" -> 1.2, "TrackMousePosition" -> {True, False}, 
         "Effects" -> {
          "Highlight" -> {"ratio" -> 2}, "HighlightPoint" -> {"ratio" -> 2}, 
           "Droplines" -> {
            "freeformCursorMode" -> True, 
             "placement" -> {"x" -> "All", "y" -> "None"}}}}, 
       "RotationControl" -> "Globe"}, 
     PlotRange -> {{-0.9999999285714286, 0.}, {0., 29.99999785714286}, {0., 
      1.}}, PlotRangePadding -> {
       Scaled[0.02], 
       Scaled[0.02], Automatic}, Ticks -> {Automatic, Automatic, Automatic}}], 
   FormBox[
    TagBox[
     GridBox[{{
        FormBox[
         TemplateBox[{
           StyleBox["\"Mut. (0, 1)\"", 
            RGBColor[0, 0, 1], 18, StripOnInput -> False]}, "SwatchLegend", 
          DisplayFunction -> (StyleBox[
            StyleBox[
             PaneBox[
              TagBox[
               GridBox[{{
                  TagBox[
                   GridBox[{{
                    GraphicsBox[
                    InsetBox[
                    Graphics3DBox[
                    SphereBox[{0, 0, 0}], ViewPoint -> {0, 0, 
                    DirectedInfinity[1]}, 
                    PlotRange -> {{-0.7, 0.7}, {-0.7, 0.7}, All}, 
                    ImagePadding -> 0, {DefaultBaseStyle -> {"Graphics3D", 
                    Directive[
                    EdgeForm[
                    Directive[
                    Opacity[0.3], 
                    GrayLevel[0]]], 
                    PointSize[0.5], 
                    AbsoluteThickness[1.6], Lighting -> Automatic, 
                    RGBColor[0, 0, 1], 
                    Opacity[0.5]]}, Lighting -> Automatic, 
                    ImageSize -> {12, 12}, BoxStyle -> Directive[
                    Opacity[0.3], 
                    GrayLevel[0]]}], Center, Center, 
                    ImageScaled[{1, 1}]], AspectRatio -> Full, 
                    ImageSize -> {12, 12}, PlotRangePadding -> None, 
                    ImagePadding -> Automatic, 
                    BaselinePosition -> (Scaled[0.16666666666666669`] -> 
                    Baseline)], #}}, 
                    GridBoxAlignment -> {
                    "Columns" -> {Center, Left}, "Rows" -> {{Baseline}}}, 
                    AutoDelete -> False, 
                    GridBoxDividers -> {
                    "Columns" -> {{False}}, "Rows" -> {{False}}}, 
                    GridBoxItemSize -> {
                    "Columns" -> {{All}}, "Rows" -> {{All}}}, 
                    GridBoxSpacings -> {
                    "Columns" -> {{0.3}}, "Rows" -> {{0.5}}}], "Grid"]}}, 
                GridBoxAlignment -> {
                 "Columns" -> {{Left}}, "Rows" -> {{Top}}}, AutoDelete -> 
                False, GridBoxItemSize -> {
                 "Columns" -> {{Automatic}}, "Rows" -> {{Automatic}}}, 
                GridBoxSpacings -> {"Columns" -> {{1}}, "Rows" -> {{0}}}], 
               "Grid"], Alignment -> Left, AppearanceElements -> None, 
              ImageMargins -> {{5, 5}, {5, 5}}, ImageSizeAction -> 
              "ResizeToFit"], LineIndent -> 0, StripOnInput -> False], {
             Directive[
              GrayLevel[0], 25], FontFamily -> "Arial"}, Background -> 
            Automatic, StripOnInput -> False]& ), 
          InterpretationFunction :> (RowBox[{"SwatchLegend", "[", 
             RowBox[{
               RowBox[{"{", 
                 RowBox[{"Directive", "[", 
                   RowBox[{
                    RowBox[{"Lighting", "\[Rule]", "Automatic"}], ",", 
                    
                    TemplateBox[<|"color" -> RGBColor[0, 0, 1]|>, 
                    "RGBColorSwatchTemplate"], ",", 
                    RowBox[{"Opacity", "[", "0.5`", "]"}]}], "]"}], "}"}], 
               ",", 
               RowBox[{"{", #, "}"}], ",", 
               RowBox[{"LegendMarkers", "\[Rule]", 
                 Graphics3DBox[
                  SphereBox[{0, 0, 0}], ViewPoint -> {0, 0, 
                    DirectedInfinity[1]}, 
                  PlotRange -> {{-0.7, 0.7}, {-0.7, 0.7}, All}, ImagePadding -> 
                  0]}], ",", 
               RowBox[{"LabelStyle", "\[Rule]", 
                 RowBox[{"Directive", "[", 
                   RowBox[{
                    
                    TemplateBox[<|"color" -> GrayLevel[0]|>, 
                    "GrayLevelColorSwatchTemplate"], ",", "25"}], "]"}]}], 
               ",", 
               RowBox[{"LegendLayout", "\[Rule]", "\"Column\""}], ",", 
               RowBox[{"LegendMarkerSize", "\[Rule]", "12"}]}], "]"}]& ), 
          Editable -> True], TraditionalForm]}, {
        FormBox[
         TemplateBox[{
           StyleBox["\"Mut. (1, 0)\"", 
            RGBColor[1, 0, 0], 18, StripOnInput -> False]}, "SwatchLegend", 
          DisplayFunction -> (StyleBox[
            StyleBox[
             PaneBox[
              TagBox[
               GridBox[{{
                  TagBox[
                   GridBox[{{
                    GraphicsBox[
                    InsetBox[
                    Graphics3DBox[
                    SphereBox[{0, 0, 0}], ViewPoint -> {0, 0, 
                    DirectedInfinity[1]}, 
                    PlotRange -> {{-0.7, 0.7}, {-0.7, 0.7}, All}, 
                    ImagePadding -> 0, {DefaultBaseStyle -> {"Graphics3D", 
                    Directive[
                    EdgeForm[
                    Directive[
                    Opacity[0.3], 
                    GrayLevel[0]]], 
                    PointSize[0.5], 
                    AbsoluteThickness[1.6], Lighting -> Automatic, 
                    RGBColor[1, 0, 0], 
                    Opacity[0.5]]}, Lighting -> Automatic, 
                    ImageSize -> {12, 12}, BoxStyle -> Directive[
                    Opacity[0.3], 
                    GrayLevel[0]]}], Center, Center, 
                    ImageScaled[{1, 1}]], AspectRatio -> Full, 
                    ImageSize -> {12, 12}, PlotRangePadding -> None, 
                    ImagePadding -> Automatic, 
                    BaselinePosition -> (Scaled[0.16666666666666669`] -> 
                    Baseline)], #}}, 
                    GridBoxAlignment -> {
                    "Columns" -> {Center, Left}, "Rows" -> {{Baseline}}}, 
                    AutoDelete -> False, 
                    GridBoxDividers -> {
                    "Columns" -> {{False}}, "Rows" -> {{False}}}, 
                    GridBoxItemSize -> {
                    "Columns" -> {{All}}, "Rows" -> {{All}}}, 
                    GridBoxSpacings -> {
                    "Columns" -> {{0.3}}, "Rows" -> {{0.5}}}], "Grid"]}}, 
                GridBoxAlignment -> {
                 "Columns" -> {{Left}}, "Rows" -> {{Top}}}, AutoDelete -> 
                False, GridBoxItemSize -> {
                 "Columns" -> {{Automatic}}, "Rows" -> {{Automatic}}}, 
                GridBoxSpacings -> {"Columns" -> {{1}}, "Rows" -> {{0}}}], 
               "Grid"], Alignment -> Left, AppearanceElements -> None, 
              ImageMargins -> {{5, 5}, {5, 5}}, ImageSizeAction -> 
              "ResizeToFit"], LineIndent -> 0, StripOnInput -> False], {
             Directive[
              GrayLevel[0], 25], FontFamily -> "Arial"}, Background -> 
            Automatic, StripOnInput -> False]& ), 
          InterpretationFunction :> (RowBox[{"SwatchLegend", "[", 
             RowBox[{
               RowBox[{"{", 
                 RowBox[{"Directive", "[", 
                   RowBox[{
                    RowBox[{"Lighting", "\[Rule]", "Automatic"}], ",", 
                    
                    TemplateBox[<|"color" -> RGBColor[1, 0, 0]|>, 
                    "RGBColorSwatchTemplate"], ",", 
                    RowBox[{"Opacity", "[", "0.5`", "]"}]}], "]"}], "}"}], 
               ",", 
               RowBox[{"{", #, "}"}], ",", 
               RowBox[{"LegendMarkers", "\[Rule]", 
                 Graphics3DBox[
                  SphereBox[{0, 0, 0}], ViewPoint -> {0, 0, 
                    DirectedInfinity[1]}, 
                  PlotRange -> {{-0.7, 0.7}, {-0.7, 0.7}, All}, ImagePadding -> 
                  0]}], ",", 
               RowBox[{"LabelStyle", "\[Rule]", 
                 RowBox[{"Directive", "[", 
                   RowBox[{
                    
                    TemplateBox[<|"color" -> GrayLevel[0]|>, 
                    "GrayLevelColorSwatchTemplate"], ",", "25"}], "]"}]}], 
               ",", 
               RowBox[{"LegendLayout", "\[Rule]", "\"Column\""}], ",", 
               RowBox[{"LegendMarkerSize", "\[Rule]", "12"}]}], "]"}]& ), 
          Editable -> True], TraditionalForm]}, {
        FormBox[
         TemplateBox[{
           StyleBox["\"Mut. (1/2, 1/2)\"", 
            RGBColor[0.5, 0, 0.5], 18, StripOnInput -> False]}, 
          "SwatchLegend", DisplayFunction -> (StyleBox[
            StyleBox[
             PaneBox[
              TagBox[
               GridBox[{{
                  TagBox[
                   GridBox[{{
                    GraphicsBox[
                    InsetBox[
                    Graphics3DBox[
                    SphereBox[{0, 0, 0}], ViewPoint -> {0, 0, 
                    DirectedInfinity[1]}, 
                    PlotRange -> {{-0.7, 0.7}, {-0.7, 0.7}, All}, 
                    ImagePadding -> 0, {DefaultBaseStyle -> {"Graphics3D", 
                    Directive[
                    EdgeForm[
                    Directive[
                    Opacity[0.3], 
                    GrayLevel[0]]], 
                    PointSize[0.5], 
                    AbsoluteThickness[1.6], Lighting -> Automatic, 
                    RGBColor[0.5, 0, 0.5], 
                    Opacity[0.5]]}, Lighting -> Automatic, 
                    ImageSize -> {12, 12}, BoxStyle -> Directive[
                    Opacity[0.3], 
                    GrayLevel[0]]}], Center, Center, 
                    ImageScaled[{1, 1}]], AspectRatio -> Full, 
                    ImageSize -> {12, 12}, PlotRangePadding -> None, 
                    ImagePadding -> Automatic, 
                    BaselinePosition -> (Scaled[0.16666666666666669`] -> 
                    Baseline)], #}}, 
                    GridBoxAlignment -> {
                    "Columns" -> {Center, Left}, "Rows" -> {{Baseline}}}, 
                    AutoDelete -> False, 
                    GridBoxDividers -> {
                    "Columns" -> {{False}}, "Rows" -> {{False}}}, 
                    GridBoxItemSize -> {
                    "Columns" -> {{All}}, "Rows" -> {{All}}}, 
                    GridBoxSpacings -> {
                    "Columns" -> {{0.3}}, "Rows" -> {{0.5}}}], "Grid"]}}, 
                GridBoxAlignment -> {
                 "Columns" -> {{Left}}, "Rows" -> {{Top}}}, AutoDelete -> 
                False, GridBoxItemSize -> {
                 "Columns" -> {{Automatic}}, "Rows" -> {{Automatic}}}, 
                GridBoxSpacings -> {"Columns" -> {{1}}, "Rows" -> {{0}}}], 
               "Grid"], Alignment -> Left, AppearanceElements -> None, 
              ImageMargins -> {{5, 5}, {5, 5}}, ImageSizeAction -> 
              "ResizeToFit"], LineIndent -> 0, StripOnInput -> False], {
             Directive[
              GrayLevel[0], 25], FontFamily -> "Arial"}, Background -> 
            Automatic, StripOnInput -> False]& ), 
          InterpretationFunction :> (RowBox[{"SwatchLegend", "[", 
             RowBox[{
               RowBox[{"{", 
                 RowBox[{"Directive", "[", 
                   RowBox[{
                    RowBox[{"Lighting", "\[Rule]", "Automatic"}], ",", 
                    
                    TemplateBox[<|"color" -> RGBColor[0.5, 0, 0.5]|>, 
                    "RGBColorSwatchTemplate"], ",", 
                    RowBox[{"Opacity", "[", "0.5`", "]"}]}], "]"}], "}"}], 
               ",", 
               RowBox[{"{", #, "}"}], ",", 
               RowBox[{"LegendMarkers", "\[Rule]", 
                 Graphics3DBox[
                  SphereBox[{0, 0, 0}], ViewPoint -> {0, 0, 
                    DirectedInfinity[1]}, 
                  PlotRange -> {{-0.7, 0.7}, {-0.7, 0.7}, All}, ImagePadding -> 
                  0]}], ",", 
               RowBox[{"LabelStyle", "\[Rule]", 
                 RowBox[{"Directive", "[", 
                   RowBox[{
                    
                    TemplateBox[<|"color" -> GrayLevel[0]|>, 
                    "GrayLevelColorSwatchTemplate"], ",", "25"}], "]"}]}], 
               ",", 
               RowBox[{"LegendLayout", "\[Rule]", "\"Column\""}], ",", 
               RowBox[{"LegendMarkerSize", "\[Rule]", "12"}]}], "]"}]& ), 
          Editable -> True], TraditionalForm]}}, 
      GridBoxAlignment -> {"Columns" -> {{Left}}}, AutoDelete -> False, 
      GridBoxItemSize -> {
       "Columns" -> {{Automatic}}, "Rows" -> {{Automatic}}}, 
      GridBoxSpacings -> {"Columns" -> {{0}}}], "Grid"], TraditionalForm]},
  "Legended",
  DisplayFunction->(GridBox[{{
      TagBox[
       ItemBox[
        PaneBox[
         TagBox[#, "SkipImageSizeLevel"], Alignment -> {Center, Baseline}, 
         BaselinePosition -> Baseline], DefaultBaseStyle -> "Labeled"], 
       "SkipImageSizeLevel"], 
      ItemBox[#2, DefaultBaseStyle -> "LabeledLabel"]}}, 
    GridBoxAlignment -> {"Columns" -> {{Center}}, "Rows" -> {{Center}}}, 
    AutoDelete -> False, GridBoxItemSize -> Automatic, 
    BaselinePosition -> {1, 1}]& ),
  Editable->True,
  InterpretationFunction->(RowBox[{"Legended", "[", 
     RowBox[{#, ",", 
       RowBox[{"Placed", "[", 
         RowBox[{#2, ",", "After"}], "]"}]}], "]"}]& )]], "Output",
 CellChangeTimes->{3.91951332054679*^9},
 CellLabel->
  "Out[216]=",ExpressionUUID->"cf0b4291-75ac-44e8-813a-b3666e39d51c"]
}, Open  ]]
}, Open  ]],

Cell[CellGroupData[{

Cell["Independent drugs", "Subsection",
 CellChangeTimes->{{3.9195129378196173`*^9, 3.9195129550030203`*^9}, {
  3.919514045454356*^9, 
  3.919514048427256*^9}},ExpressionUUID->"818f3f84-275c-48e8-89a8-\
c5e0620efcb9"],

Cell[BoxData[{
 RowBox[{
  RowBox[{"g1", "[", "z_", "]"}], ":=", 
  RowBox[{"Gind", "[", 
   RowBox[{"0", ",", "1", ",", "z"}], "]"}]}], "\[IndentingNewLine]", 
 RowBox[{
  RowBox[{"g2", "[", "z_", "]"}], ":=", 
  RowBox[{"Gind", "[", 
   RowBox[{"1", ",", "0", ",", "z"}], "]"}]}], "\[IndentingNewLine]", 
 RowBox[{
  RowBox[{"g3", "[", "z_", "]"}], ":=", 
  RowBox[{"Gind", "[", 
   RowBox[{"0.5", ",", "0.5", ",", "z"}], "]"}]}], "\[IndentingNewLine]", 
 RowBox[{
  RowBox[{"growths", "[", "z_", "]"}], ":=", 
  RowBox[{"{", 
   RowBox[{
    RowBox[{"g1", "[", "z", "]"}], ",", 
    RowBox[{"g2", "[", "z", "]"}], ",", 
    RowBox[{"g3", "[", "z", "]"}]}], "}"}]}]}], "Input",
 CellChangeTimes->{{3.891271649032669*^9, 3.891271681998762*^9}, {
  3.891272409472191*^9, 3.89127241414692*^9}, {3.919513093251861*^9, 
  3.919513093503025*^9}, {3.919513334631361*^9, 3.919513338758688*^9}},
 CellLabel->
  "In[217]:=",ExpressionUUID->"ada8244f-2e07-44b5-bacc-e510329c5063"],

Cell[CellGroupData[{

Cell[BoxData[
 RowBox[{
  RowBox[{"plotft", "[", 
   RowBox[{
   "initialconditions", ",", "growths", ",", "diffcoefficients", ",", 
    "tmax"}], "]"}], " "}]], "Input",
 CellLabel->
  "In[221]:=",ExpressionUUID->"af13ad88-af8b-4ad0-9a7a-2af2bd49a936"],

Cell[BoxData[
 TemplateBox[{
   Graphics3DBox[{{
      GraphicsComplex3DBox[CompressedData["
1:eJyEvXk0Vd//wC1RUamQVCp0SZKQTOGcUuqmNKuolKTMmtFAKc3TTRJKg9Ak
SYhCUlFIZq55nu69mjTiwT3v9/4+n2f91tM/rfVae+3z3q+z57vto2Tnvmq7
qIiIiNpQEZHBff9f5keU9fYKUsfd1dJI+/3a9Npbp541a4uo2UalS7nxPOS/
Sy5o9vOiExJp8a7tyPWiFnr28wOfjWZzWK3Ix4Trxq3t4+MnuUS4cpuQb//T
e9eqjyfvvDGezWlAXl8pvqGfb4rLPcdi15F4Wqrp/nx6evv/VSO/5C8X1f/c
+dfsmuJduf+f9P6ab7NducXI65j8P7yd9ozFzkfuwMSjkCQ7O8H1I3JpJv7w
lrJeFjsduS5T3g2aptdV2LHIfzF+bq9/mHBKY08KcCtb5wGf4NnP4gF1hTWI
dvz5+MG0UcXoGbjC4H2qq6uL0TNwMYvPF4s+lqFn4FIvfe1sfCrRM/Ceew93
bfGoRs/A98SNK5HdUoWegR8oj1r4agYXPQNfPuro5u0mZegZuAeTHjwD5zD5
g2fgkyKE8YBn4N+ThfGDZ+D6THnBM/B5jB/wDFzrkdAneFZeUvGEwxpDa5eZ
LD8jXoWegbOuuHFm1lahZ+Adzu0yXH4NegZuMqj5SXFSHXoGPr23rvNQRD16
Bv6Z2phcplOPnoGP2XtFKTmuFj0Dlzp45rT46xr0DNx7nzA9eAbuZCLMHzwD
12XiAc/AxUWE8YNn4IschOUFz8Br/YR+wDPwI7XUgE/wfMytPpUbP54WG1Ea
IjqsHj0D/2ZWHbbLtR49AzdLP7rR4U0DegaeU+Bhs9yiCT0DN1f4M+rOyGb0
DFz8WFx97tMm9Iz516xTzd7biJ6B+967tyP8TgN6Bq4002ogPXgGzgoR5g+e
gd8V+TkQD3gG/r7NfSB+8Ax8+yzfgfKCZ+DNy+oG/IBn4PvsOgZ8gudd7B87
OCwlekr+5iM3A5vQM/B9Yc9cq1ub0DPwiezOnLC/zegZ+I7xa67WT29Fz8D/
bTbXeZvcip6BBw+dP3zagVb0DLznC31w64kW9Ax84x+vi0k1zegZ+E8mPXgG
HsXkD56Bj7YVxgOegR9g4gfPwM2Y8oJn4NcYP+AZeMIo2wGf4Pk295cg3lWF
Vjys3L7WqRU9A68NrwrujmpFz8ALF3POeexpQ8/Ag+K7tdyWtaNn4IdGVgWk
xbWjZ+A7xt6w/u3Xjp6BLzz1qohd3IaegXuGShyt2tSGnv+bHjwD38/kD56B
c5h4wDPwKCZ+8Az8N1Ne8Axc4p7QD3gGfnGh0Cd4/uz67wA3fjp9ecRErp5v
O3oGPlH7p/nLR+3oGbj7gaq4LqMO9Ay83aZ9f/rnDvQM3P+v75798jz0jPlo
HrJr6upAz8BNZZfZZhzpQM/AUw9sHHVGvQM9A6eZ9OAZ+EEmf/AM/AYTD3gG
PmSjMH7wDDyIKS94Bj6P8QOegb9omzDgEzwPEun/p0m/mOWt/+BnB3oGXvss
daWBHA89A3/lvFN82gEeegbeqzVEZ0glDz0DV17ZXnV0BB89A39Ei2iV/OCh
Z+Bqv7hzT4fz0DPwLyPfK09z5qFn4BpMevAMPIHJHzwD12biAc/AR2kL4wfP
wLlMecEzcLE4oR/wDPzHGqFP8CyfNWgBh6VNb/Lv4K76xUPPwON05m5t7IsH
PAP/7FD8oGEZHz0DX+B2c1bDZT56Bl59vfXjkafEM/BxmU+z19zho2fgl/W+
NLc589Ez8EejXzdvXshHz8CvMOnBM/DJTP7gGXg7Ew94Br6KiR88A29mygue
gWczfsAzcI0IoU/wrMUZfIrFnk1/P1ZmPP4eHz0DzywNn5MfSzwD78oL+ytT
RTwDD7S8r24yXICegS/zi7quqyhAz8DH5ARnjZcToGfgYvej5Sq+EM/AJWRt
O5RLief/pgfPwGWZ/MEz8HVMPOAZ+E0mfvAMXPSzsLzgGXgx4wc8A6/aL/QJ
nhfbiGfHu86hp00eevKcvAA9A3837JT7QyUBega+7/OiQjtTAXoGXi99LWr9
RuIZeNXUE3W0E/EM/O/FoFj/bcQz8NGh2S7OFgL0DDzPokzBwkiAnoGPYtKD
Z+DdTP7gGeNk4gHPwNuY+MEzcB+mvOAZ+GfGD3gG7ikj9Amet7CGjmZz9OmN
M+5Hem8nnoGvfZhScNqZeAa+6GpBYfAR4hm4S6L+CR8O8Qz89+wPai9DiGfg
pnNCauhrxDNwBzmP53NOEs/ApcTisnIPEs//TQ+egc9j8gfPwLuZeMAzcHcm
fvAM3JIpL3gGvpnxA56Bv54p9AmePXnD1nDjDWlbx3bvF0HEM/CP0VfHvA4l
noHTlha2bveJZ+AytELC/XjiGfgWkTnmn14Sz8A5My3+fX5BPANvlPxTqviE
eAY+NSjn8MlI4vm/6cEz8KtM/uAZ+DYmHvAMfCwTP3gGbsaUFzwD/8T4Ac/A
LRmf4PlSvGSQK3cufWnTsMr6JOIZuCW7cuSVV8Qz8MDQxhyxd8QzcPkdCkuL
c4ln4FOMx58W5BPPwKXdJy/pzCOegWeKH6Nysohn4PkZb0qSMohn4FlMevAM
XIbJHzwDV2TiAc/AJzDxg2fg15nygmfgKxg/4Bn48S1Cn+A5ymdERW+vCd1t
Mel77GfiGXjOpL3nDhcQz8Bd8z9QimXEM/ChKqtCB1cTz8A/57WcSaslnoHv
Pefp51RDPAOfNrVG4h6XeAYuMDecPK+UeAauyqQHz8D3MfmD5//GA57/Gz94
/m95wTPmw/gBz8DDGZ9iNR5D2JyOVHNLc9sA1hdKS3+qYpZzIRUx444Xi92G
fJdC4Avj+BJq8YGCjt7eZuQBXctD0sLLqXNSegXxrvXI5w952aRfUUppWu8w
57BqkbtM2KshkCumbllo7+HGVyK3YnhD3ZUNHFYZ8jlMPi5jNqiKiOQhP8I8
d8vKA+PduO+Q72TizOv1zE5wTUY+mymXXQB1xZXLR35jx3v3tKJ8rFfAz3X/
eD9qcwHWQ+CL3bLL42Lzsb4B3+8vYI38SvaHgV929mpqtCuj2tLFtnDjG5G3
PLgw7cRELtY34P7R6vP4puVY34DLR3GsLqwowfoGXCCTWzIxjOwPA5di0qt5
d1FsTiHyf8xzob4B31aTNNiP5mJ9A+7BxA/1DfgppryFL4Zkq7LvIH/A+IT6
Bnxa/McBb+C/wf3p8op4Cfrs9+2vRFTLsR4CN1wbznKRqcB6CHyfSdZJ//Rq
rIfAhy2KltrhVIuegf9NW+5840Et1k/g7Q3ukl+O1mD9BJ6SnTatoKUS6ydw
tRwhh/qJ8TcK8wHPwL+lCJ8L9Rb45AXCOKHeAl9nLCwX1FvgX9cIPYBn4IN+
Cr2Bz1UV1foJrmNps5RC89GsWvQJfOkIP8d9snXoE7hdfkL0vo/16BN4Y8hv
2UNqjegT+If51hoK9o3oE3jP9EnbW3c0oE/gNvPdx50fXI8+gW/Mdhvg4BO4
abXCQD7gE/i7cTYDzwWfwN2y/gzECd6AD50vLC94Q64n9APeYkWaF4mITKZH
X73l6vSrAb0B1601bAp+14jegNvVp0jmajWjN+Bz3hnILFzYgt6AW14d+3zM
3hb0A3y5d+h1n4tN6Af4BNnjAxz8APcQaZWc+6QZ/QAPvq49kD/4AX7wqMdA
POAH+OCbmgPlAj/As70vDniA8p6W/vmQxZ5Kb74z6ZdfeSuWF7iJi5eX2b02
LC/wV6d8W8Xft2F5gd9seGqyZEsrlhf4FYZDeYFv/3srco5+G5YXeDGTP5QX
+HImHigv8HGN8ytUs1qwvMDt6r1C5aeT9/Ii/M9sNmcaPSKsZFLEvnaME7gk
w6H+KIQMT4rnGdOHvZxXd7wn8xbgXw+3v/fo4/Bc4EeZ9MBhXH6Yb9Eyrm9+
BfnD72tXqLG+/b+vQXrgHIbD+AX9g33kK5HSvHIcj4Cf8pzFZWXU4PwH+Hql
7MrmpFocj4Afc8s+WDOX/I4DnMPRc3WwqcT5DPBzTHoYX4CHKwrzh/EF+Dgm
Hpi3AH8UIYwfygXtt+PImv3GnrVYLuDzHJLF7AMbsFzAJUfvfeLv3ojlAn7E
eGxt3FDyuwnwo+duvZZMr8NyAbcyFaaHcgE/PEGYP8QP/EC2ME6IH9rXrPQZ
D5bPa8T4gR9P2VR6P78Z4weunEBpXD1EfncAPkM5OnfNhiaME/jcRcO+h2m0
YJzANyrOGsgH4gRef9Ds/xUPtIvZp1W+fljZhvEAV8tKeE/lkP154NUbfYdP
02/FeIDPnfFAfPyVNowHuCmTD8QDXLOS2z3WjpQX2t27d66rZq4n7Q7aSxTT
XmC+Ae3rpqew3UH8MA+xZuY58Fzg15n5ntnZeb2Jrg9Ts1cfuRnYN064XXs7
8WloPuU9b098vKsAudi9Jd9GHcynsvKuaU9nc5D3hAs5pLcbOcKCu9+Ept4n
Du3MFmB64PMYDv0q/M5LD047vftTFfZjwFl5sSclx5XiOAX9wI44j+n9/YDC
+fDpHBYP45m7+PbiMdIFVIeOSX1vbzvye39Gmr38XoD9POTzj/d+WP95gJTS
olBXbhum32iY+fK4bhF14YibFTe+FXmMb0fQtevFGD/kM7toikX/eQPhPkUL
prezV4q4X1qC8wdIn6tdlj9wDiHZsau3tx7Th/ytuZ0WUkLt3Soa48qtQz5u
kkNyg0sx9tuQTxv73Od+D+ZDQxy58bWYfp/3w2EZq4qwP4f0rUx6GHeA5zDx
yJj8DWOxyzGfIcxzoZ5D/TnGzNufn9KQEREpxfSHmfhhnMLzFeCHmQcC/wP+
xc0jOKwszOcS41n0RtQ5NicDuRPzXqCeQD47mfpgrjt8j4hIGqZ/wLx32Wvc
WDduPHIdpp7A+AW80F9mra1XPo7vkH9kSE5kf/yiHgZ+LHYTpg+On/V5SWsp
lT/2szGH1YhcovV+nc6JUswH6nO9sYaeIrsax/f/5r+ucJM/N76ItDsmH0gP
+ciYCPP5PeXi73jXgtSI3cvcK+N/U/M2vLzG316J4yaeM5ldt+7U3GJsj/Bc
NUenl/3eoP1CP7PomN+67M+kn4H2O22izdeCvvYL6SGfaUw+co9nT2VzajD+
h6Uf8y9FFVKf7gW9cOVWIb/BcOj3gL/XXjMt63Ihlgv4NcZziHOaC4f1Gbm1
bYzukUel2N8CTxnPDaSqSzF+bL9VYwber9aHsKx41+bUuMrH7xNcxenoyyHr
TMJq8P0Ct9ExfctOJfMH4N86dt97mUzWU+BZs1apN+x9GbY74F01Qg4eIB+F
2NzVTs5c9Ab8z1MhBz/Al57cqqG8iIt+gMcxcUK7g+caMv0qeIP0NUx5wRvw
v0y5oH+D8yEP9A5S1hvqsT4D/3ugUF7yej16M5Kp+sZiy9CDGkQnpAU0oGfg
6y+MfLVyH5m3AO98pOT19SJZT+F5mAyZktlDatEn8L2fhRx8Qj7bN549vKy4
Fn0Cd90s5OAT+KkLCtX5GbXYviD/bU7CcoFP4EpKQg/gE/J5sE9YLngvwGU8
hR7AM/APr//f5YXzIc8qF8R8q2rA8gL3MJs/wKG8wfqNg924E+l6v1ed/pxG
LC/wL1tTBziUF/jhvTNeRPo14nPhvARn0HwRm9Et+FzgZxkOz+2e2XWaq6dM
F89LHnXlRgs+F3gpw+G5wFWi4mMkOS3Y30J/kj1O2J9AvwT9D5vpf6D+QP+W
UbWLxZleif058MAPU8cr+BVRu75kabA5FWT8ZcZB7wGPOch1mXEZ6i3ks4rp
P6FcwBP+fi264lGCHoCnMRzKC/zv7wOFFyxLsD8HnvK6QKyqrALrD/CnTLmg
ngCv1JPW6t5SifM04NtEDq54GFaIfmRFn5eIiEjRIeYPdRSC6rBcwG3vP1ev
TSTn3IAvOytRtTauDssLPLjJ6ZH11WosL/A5DUIO5QV+ptZEW2YXGY+AX38s
fC6UF/gLJk4oL/DEM8J4oP+B+n/9R+KY2blN2P8AX/L8g1/m4Gb04HSv9iCb
M462eXrOlaXRhB6Ar0m2H1+5uAnLC9ztXsgw1/f1WF7gK5eHDnAoL3BVpbPG
cgn12G9APCKThPFAvwH8rO3LgfjBD+TTeXHLQDzgB3jVFmH8EGej/feFbGlF
unPO6fHWWs0YJ/A2hkOcwM+Om22sOLUZ2zuc22lvdy6r923D9g68ieHw3LE/
f+a42rDoDFGHQp3yVnzufzmkh/Xs50WcjTU+lfheYJ3oeG7oUCkr0l8Bn/zz
/kaRgjr0A/xJuNh6ei9JD+u4c7d5n+13ED+wnvJ13BBUPo+cfwOfb8/bj7Bc
QOoD5B/9XHwgf6iHkH7uGmF6eC+QXtxDGD94Bg+TTouPtMwjfiAeTyYeWBdA
///xtv1lOdEGrOfAz+uOsQxa2ID9BvDSZn7Iv41knxD4jDtFhkF+ZJyFfj49
Jkwi73kzzkuhXOuLL/WajiPtCPj0hz6T4g1J/cTxpc0zSOtTM3qemfZ7jIiv
Kn2Lb5QQ09KG+/bw3renxj4asrIa1yMwryg005HL2luB9RD4VKkXYV0FXMwH
PAdph4z2jKzHfKC85Y46ho/W1GE+wHuNFx7aPqwOPUC7i71UqV7TRcoFvGD9
6oifY0i5oP6rRift++dAzt3Be4x6F7bta0Yrji/w3uV9xugfVSTtCLjSbbfL
q7pacd0H9TbyvmBgPxPKC9zpJPVo4dhmLC/49wrXejKlm+w/QzzbmH1CyAd4
DBMn5APj78Jfa3clClpw/QWeL0glDuyHwz4V8DJP4f4SjJtQT56Ezlr75k0j
5g/99tXVhvf9LWuQQ31YEXjwd/bpKuSQj/mQvDGiJg3I4blRR8fMWrWsHp8L
73c3014gfpiPya1TOfukphbXj5D+6VrTqPjF9ZTAb9nV7l5yDt/1xrSTlm+L
qUkR8sHdveQcvsOdf7UJo8soi8z6m9295By+dYZY8wiFCkpq9Yicnl6yHmTp
l0f0r9eM95V87ukl6/qHgwRj+3mR5sLH3X0c8jnhYp/yl1NJOV27U9zTS9bv
QZclVfrXvwvasxdzWDWY/sz0q7GPLMuopglaISx2BfI6Yz0LnYhyirZ9F85i
lyLfOfqe1wvbSir07sZoFpusE3XVQ02GWVZTv5q/JrDYZD1eXjbXqj/OiPXS
fmxOJnKz2NHstf/DIZ+klvuX5q2roDbXmgayOWmYPjP7uXX/um9GYfGqK6yn
yNvDUw36OfiH9zUu9aF40tsq9A9cMvqYj8XFGvQP3GihvZK1VB36BC6/52Pg
ir7xArxh+vC5qx9m1aA34L+u3d2+eE8tegMuOLJshkdyHXoD3mNcvCcxuB7L
C/xAWOtCzcgaLC/wpOtzN+8pqMLyQj/TvSWHlbGlHssLfFX1Mr821wYsL3A1
jTS/DYmNWF7gBqHWP8/ZNWF5gfufe7FC80EDlhf4kedSf4KNG7G8wNPlTw5L
sWzC94v5i7w9W5zXiOUFPvmqstfivvEFygtcS3DnyYQdpH3hOfYfEncPVDdh
eYHzj9x+r5XQjOUFHr07f/3ZxBbKqy36bnffOAicVRb9o3B3KxU5wjuqu6/d
Ade9NiRM4k4r+gGuo3PoeZxRK/rBc+N/OTeim5rRD/DcdUojfTa0oB/gtTHz
LK/PaMX6ADzfU3dQ2o1WbEfAb24JPfz1YCv6xHP4LWI73D62oE/ge1obki0y
m9En8OtWKZsfNjShTxiPwj9dqFe73Yo+gZ9ZGRRcSLehT+DlY1bznvxtQ5/A
2xbSH8YdbUefwGfvN43ed6cdfQI3ffz847n17egTeEPNnB6VLW3oE/gd3uRr
ZvFt6BP4OsNxR2OXtaNP4ENub3V2DGtHn8DPNc84fe5kO/oEvpUVyrOUaEef
wI2D6V7vZW3oE7h0dd0UmXut6BPOUTvID3o3I7IdfQJ/LRMWuXNcB/oEzl78
NVzvegf6BG6p1pas8KMDfeK57kkXLWqG89An8Gf2FxwrSzvQJ55jP2oTlzOr
g4o68G4KW4ScV0/vCQpdtLcDPQNv6Vru8dutAz0DX7z/8Gubzx3oGXhVrZTL
ewkeegaefaI37uTvDvQM/O6aRR/u3OlAz8B3TjBLs1DsQM/AS10MO7/db0fP
cI76ziTxxw7SPPQM3P2Ly4v2zTz0DDx8tnpzfjwPPeN5bNfv+hnfeegZ+PBD
Ue8GifHRM3AHo/tb/Wp56Bl4wMb1C1658dAzcJ/D/1j2N3joGTg9Qq3k3XUe
egY+oi2uwK2Ch56B//Oy17kmykfPeH5eZtGb5J889Iwe6mX3ar3ioWfg27IS
zf7Y89AzcJnNEz2Wy/LQM5yj9qybqrJako+egW+vdxt/z4SPnoHTnfm37T35
6BnPt9/afOPpbT56Bv7voWR37kPiGXhXyrhJSQF89AxcUiYj8v0iPnoGXqbv
bDh5Bx89Y/yzWiJj7PnoGfid4DnPV1/mo2fgSprzXCoeEM/AS+NPTXt4l4+e
gYt0TLEKP8RHz8CVl0nkxM3jo2fgokuaDEKH89EznKMud1jAmviUeAbeWGr3
3KyAeAZ+nK/ZtOwP8Qz8yzrFn4ljBegZeMuFU0edFAToGbjymDsGkiMF6Bn4
+pFiPillxDOeJxc5oxbFJ57x/Pmr1M0SPOIZ+KdBT4++kxSgZ+DBfneqMicK
0DNw8wr5DcPGCdAz8M3ruiwUu4ln4N7pvhE/i4hn4PHK8hFdT4lnOEf9rSAw
5KSiAD0Dl1zwadwcfQF6Bn5fUxCosFKAnoFbrt1fsHQb8Qz8kHG+RPIO4hm4
7jLJLJ9NxDPwQt9SpU1zBegZ+G6tUn82W4CegYt1526as1iAnoG/KcjU6LEh
noFr3j3vunwH8Qx8/z8N9gx74hnPmVuaFv9dJUDPwKu523aJGArQM5b3d6/v
eCUBesbz5NMsvr93Ip6BV9uERRZ7Ec/A73C7iiXOEs/AM66b1Ey6RjwDX7DU
pHVkMPEMfNP8t+KmV4hn4Lpv3Q1OHCKegd8cXrzgwwniGXhXvrGj9AniGXho
8qRtJhziGfiZ8DmG764Tz8AFk4xuP71GPAPf6yovtfgc8Qx81/2w8KEHiWfg
x1d316g5E89wjjrz33tlOpR4Bi6ve1beLIJ4Bj7HxNHv2VPiGfjqWbnHX74g
noHvHOq7KCaZeAYe+PptlEoC8Qx8ha2vzKAo4hn4xLrUW5rRxDOee39eOy7u
MfEMPCV/3m3veOIZ+PS4qn2+ycQz8HkawSWTk4hn4H7fH8w4GUs8A99Ev6gZ
GUk8A98vOSPIN5R4hnPUDyt2qZu8Ip6BZy9a69DyhngGbrvh+tuTH4lnPL8t
FcevyyOegVOdBz/NyieegbOWrPGd9ol4Bl4XRfUMf0s8A989pyRgRhbxDDxk
g1R2WSbxDFzjQo7V81ziGbjzsbOVo/KJZ+D8m05HWJ+JZzwPv+hhoWw28Qz8
74gGL/cM4hn4mz+fJuzs82n1ofpFTy85f67x5BOLVUA8Aw8tvRaUUEI8Aw9I
P2abW0E8A/dztJazqyGegac8yTSna4ln4Kd+LVU0rCaegcfGfdt4oJR4Bn7w
ZcsvAy7xDLyiLGaZKJd4Bn6+3TOno4p4Bt4SG9msXks84zmcRv+68zXEM3A9
7o6LGpXEM/BLl9RTxpQSnw2s+okyIj1U26qNx75WFFHHOx6k9PT5jONUX+HH
/6YyY4YkFk4soWKl9r/p6fN5XKRi+AfXH9R8V4HGGbUyamD7c1BN6uYFwV0i
CoNotW/uyR8NyygpmamabNGK1PNdWtsr+d3Ug33zv+ytLaOc1r3QZ4uWpm6y
n1mZeO83FX/099E7QVyMJ5jXW7xMejTtT2+Q3xFbifFMlO5xlBCRopOun+wM
/FWF8Qxm/1M5wB1Ob77r+evBtRqM55L5mrNsxTF0T97UMvnUGoxHzG61o4jU
aPppT5BL06BajKfzT/gFt58jaWWVOd5xJbUYz58xQ5sDw+Vpzt9uzkRuHcbj
NnPI22WccfQi62+XO53rMZ66xeJ3xXzl6P2pqdfdnBswnk4nmxBO7Hja93Lz
L96tBozH3t/ai31Lnr7oen7q8OIGjKf09oZ1IhfG0ftV2kw5ZxoxHo2JJ/+6
hyjSgoqpU467NmE8TVH+ThbSinTVv/EXp9Q2YTzzXUc8WyY9hfZM9nIY+6QZ
44la9LTIVVmJLpC/kLuhuhnjsSuKWcC+rkjf6RYofhNvwXgUtsU8Y41WpMVn
jJ3ieLmFyghZPo8tWpj6qNZ2oYjUFFon/ndNfEYL9WvxryiOWGZqgPzmQW6t
CvTQXNXNVzvIfsLmLwpRgQ0setj7x1lx5mQ/Qd5HYdxuGxZt/co5d9TlVow/
L/P0Vov8qfTSGuo3pd+G8ZeWxW3iOKvQC9bGTC/Z2Ibxc3bEZbvWsejQGeo/
fnu1YfxLfzyby97AoteMcHm1pKIN4x/i9+wBK28q7XvuUZn/oHaM3/tm7Cnu
K2VaK/viw4Jwsn6/4KeolTxzOr2rq+7VLnuyfl88RjEsMFyNzg5dJ3IwsB37
H9GwKVK7J6rRCtU2kxz47dj/vNSYcngZZxrNCVk06bsOWb/vT5rcoSYxjd4/
bYrYpZkdZB6+eLKNmK8qnT0+QO5xejt6GOaS2BgfN51u+uo0o2h6B3pI/52w
hjNjOn14XnTMnrkd6OHQyYQ3rnfU6BCVIV+iXTvQg97YBB32eDV6o0yYRbdP
B6VY07iELZqX2nkn/jbr0jRaJfqb2LP5HejngVb8aJGh0+g7Ulo3JSPaqSef
WS85Ymmp9inPfbiHVenAFZZFqq/bqNy4OzdVJGJSJy99zo//rkKHjjJX/V1H
fKaMZSVW759Jh17tSPSq7yDzk7tTpyXzNOgTXD3FC2Jkna6jPTUw0F6DvpSp
Kj6fJuv0jhRl8d3cGbR/yoPtU93JOj1iqfLeZatm0N92Xb520Jnsh2wpV6pX
y1KnTf/sf7dcmYc+DXqSXbndM+nvK7Z/iXHiUfqiR0aK9PXnJcnPmnopdXq9
yYaYFaHE89ezyRXxe2fSmzOfW53by0PPj8YnW3DaNWgxBeevVtd46NkhMinJ
1U6DDnXxS6+4y0PPinOSprPLZtDJqxskN3rz0HN5+osg1ooZtNtgGe99o3jo
OWDFi6Ei79VpWavFBzfs6kDPllWJ+7km6rTqmlEX9haR/ZCuAhlF0Roteqyx
6RiqjeyHFAZfKXEP0aI1ZEyy//QSzzFbZS5WWmnRp9adtK6aRtaPF9SumFtI
a9GrfDxWmy0i6/TiKpV/u0Jm0ccftpx/uoCs0y+5qDgvk55Fy+mNDtgow0fP
upnVf3ymatOKk9sPSS3ko+ehlglurNOadDlvZcfdRB56Hn3RNpZXpUU7bXQc
ucqCj575a6sdbYK1aKPWZ6Lb7Pjo+YOCrVLWWi06e2r4pHQnPnqOqq8q1Ruj
Rev6K1h1WvLRs8TaV4rs67NolcpxWkpD+ej5Td3Li6zRs2hd3VmvLEJ56Pmw
x8ueXn9NOm9u2lVJHbIfInVjrH2A2GxaR40n5hdC1ukd265OFE3ToT+YzVHN
uk/W6ZnqYwvcD+rQPgnSicYZxHPEl4AzlXo6dH7dt68jyojnY4my8y2+atNv
JCOXG5YQz1t8An4nPtamly9J5OvFE89LL9eaSi+eTU+o3JjXUUI8T/DYdJDl
qE0r6Exq3OXFR89q67d2+QyeTWv4GOp0cYnnIVNqH/NSdOj7nNTfBu3Ec13j
lu023jp0xtHGl687iee0RzUKWXN0aCfZCQraVcRz6J4thXpftOk7Xw3EVkQT
z95GNWfDH2nT00MzAnkOfPRsNWiLmfRObVpD43V62BSyTld1GBelOn0OneSU
cW+8NJkHis28ZhvQoEvzns4y8JlI5oE13+TGid7SpZWG9m7v1SDzwJSkwFx3
G11a7kvw9lQjMg8MPirnXymnS/fcWhOxx/B/1jWLA00s8mfTog2JO9ymCtCz
vXX9sXCXOfQRPatG1b58wLOOoW1q/Pk+nye0frT+IZ5ppW1G0mpz6CVxRxIz
jQXoeXJL3Refel16idIKvXpzAXr+E213n3dTl1bPvaVyaokAPZfuq9tiY61L
l66Wv6hmKkDPccZ28lljdWmPTveElZMF6JkzuO6T3ufZdHlb9YhSPvHs9mHr
yfBzs+mR7lF3rFKJZ9NZ4zsSl+nTO4eoHFbfSjwrdAXdVZXQp3eP81hvu4N4
/vVS3iYgQ49O2f1H7sdu4rnYL0ha1FePvj1VNkryEPEcu0T+g/tcPdpzZ46U
0sH/WdeMCTpa2TWHdtvbHbjbhXg+NLXxnd5lfdr6knhQ/EHieYno1sHs2Dm0
mltT8YGVAvS8vs3+SPhSfTr6y2jersPEs97ThjnSw/TpqEhekMpx4lna057n
80aPfnj45aBz/sRzp2lDOO+IHl0le1526RHiOVvcfqONkR598d649YqOxPOD
7HqZrB9z6NPZ90QC2QL07H9l20e9p3PoCoVOt8HqZP1o9WuClsVuQ3rJqZsH
S68Sz7qpwc2JMw1p6adLvX9cJ55H+08IU201oJfXLbcOv00885cGWwWEG9Db
Jg25FBlJPH+QmSAlusWAlt2utV8s8n/WNeXX37pPNKCH1nO6DG4QzwEdTZJZ
zw1pO8fWNQciiWe7j3aLuMX6tI2BF486Szx7PHNI19tlSA+JlOCHRhHPlt5N
XuEahn3jrEfomMfEs/o8B23pFgN6xckW+cho4nnYsKYWn7sGtOgYDS+V+8Rz
Q+72W7zNBnTBEE7YyBDiOf1q4zqbCQb07aTGFWP9ieebG7ePyirSp189ytMa
v4t4dnutsLcycC49/9Z6kV+JxPPSU6EzLFb1rYs3jR0Wl0w8qy1XqE8cOZcO
anvu+SmNeB4iFxqsmmVEy13a8jI7g3iuq5i4KuC4EZ19PifZJoN4TrsbIiFK
G9ElqrKVea+I50fPWyxtyufSP2wzJGMyiGfvAPuzrn8NaY3dqvKFT4nnU4d2
Dsm6OpeuvOFkv+ct8exg1vJKb+VcuviNgr9zJvE8X3LnvvARc+l7F080Hsgi
nhU/N2tIZxrRkmn33ma9JZ7/XdvR4ONnRMtvVtCxf0k8l29uDuGZGtHDjgd5
ukYTz/EqO1bb/DGkH1vc3LD/FllX+u8suueWbEKnz3zDvp5HPNuvvOleud+E
lr1TIWWSTzzT8pOnWeiY0IvplmnhRcTz5OobVYk8Yzqt3OWIRSnx/OfepEDV
+8b0ze8H4rpLiOdSlxvLAuyN6dKQN8dvFBDPGUfaOLweE9qynd1gWEo8czY5
fOqdYkz/smxMCvlIPN9a6LTEJsmEnnnaz/JlKfF8ZETboKx9JrS/oLQ+oZx4
ti5wfKGnbUL/9j8k6cQlng2CWz3CO4xpRdlHp76VEs+yWx3VpKOMadYvv7pH
+cTz12mt1T7bjOmIH9Pnbezfn9FOXdvb52fy+m+nc+NbqaaZoSNap5XgeY+g
VclLsvvW6T0dI7iKN7l4riOzISW/s7eboi6ff3C8iay7N3ukpFeb11Kcp06X
5t0swTi7KdUcd5kv1IqEY3J5t8qRX9zo8CVxzhfK0sjO9MP9cow/2GbhmcCA
VmrB396qGJUS5Kl8R6/KIz+otmivY8s0y7BcAl/XQaKZv6klAkf7WUolWE/C
qu6dsWJ9ph4keaTsel6IHP6+wzTG0Pvf3AJc5wK/tS0nqkOzCNeJwBUmeT7d
qVRKzd+/1ra3r54YBY0r6OzzpnjyuqaTaDly9zyRtTGuP6jOMcZXE+gK9An5
dPUaP718vgx9Ar9Q7rxKRbQE93+ApxTazZeLLsJ9HuCtOu8jvpYXYz1JCXib
r1bWSj3jD9+VPaQc93kg/X1t2XqWIhf3eYAnrd7UYpBYjvs8wIdbO6v/syrF
fR7gmS3Kd5/ZFqHPq2LbviiwB9Mno/wW/o0pQZ+Pc+znPHEVpy3mhnNuCsrR
59tAB695nKF04U+Lgy+0q9FbnmbhGss+/jIs2O+7bi3yXzEXljhxh9OZP1KM
U7Tr0Gcyr2tDWl/+Hf8yx/c8rUY+8qvzwl+9I+ndW7uf2pXXYrtLm/gyO2Hl
YHqMYHRhaiWX7Ic0vBq9ZL843XbS0Cwsrhp9dj5OXVMRPJTumHiF+qBXS+af
O28PWRItQSdNppPzdhI+7MDrILdUCXqqaZdnukst1tuosLD0hNND6ZSClVc8
Z1UjV6TfVIg0DKfFDFfGHg2uwfp8qfjGEZXt4rRk9z2zDbxy5AYSbxWvDJOi
Dd7QHjY9VdhPeo4MNbpCD6ZNlwdXJTwuQa7muC2WIzea1nMcdGZSQiW+rwcR
iadK9KTpeauWtDUlVeP70jv74oEiW4Y+3qQwPvJoLb6vdPekbEcbWXpxmH3V
0pP1+F4y5+4y8ujjKffOfHX714C84pDlnB4fOVqMMznlYHEjvhfTEFGT6X35
39+89K1dTj1yh0mvdBZyxtFO6/zKy841knmszvYu1lxp+rSqyK4UiTp8X9ly
DvJuy2ToLsumsMDcenxf6/86GCXYytIaXqu5I3oayPsqXSfj5jiWfsdfkjZ2
WiPyhuodG0V2j6VvdDzc7qfeiJ6jRll94i6QoZe+3Bp+zLcW+b8ox1ucwHF0
+PPvBaFu9ehZYcbaxxwdaVosY95mv4Rq5KfOO6Vzo+TpIcU/H9hV1qF/yY+p
QYpZE2ivD1aLNfPq0X/gk7QkR+5EWmzx9Ju9CxrRv3LA64pYngKtGePi5fqz
Cc/pqYdLuif3cbWNpjoHJrQgN9r0RnGh9BT69JLopd1vW7CfUb9iF+scoki7
ff0xonloCxmPrFyGuOVMoN8XBsRfedmInjXmuqolVE+kZ4nu33ZMuxk9J05x
WyLyVYEOfSbV2qbcQsb97s1TE/5Oov8MdfUYuYDwBWLuLmyxyfT6dRevJJu3
oM9hupuqWSUTafPEHJduM+I/2sGg1FVWkbac83Pzqvom9Hlo+cZX3IwJ9Ld2
n/LwXOL/e6mBI+eGIn066cGdPe7/sz+50b6rO1WZtqr8oGkT3Yp+FjScokTT
lGn/51/f6R1vQ55Lb5dflD+VvmB6I2KPaDt6s1ZxMLrUwKJXDE32yvQk+4G+
rwzPcp8o0ZfCwgK6XpL9zHezjBREDJVp75qRO/klrehtxB2jx6x0ZfqCgeM/
+kQbqZ+jn40XWTSVnm+o83dDOOGrZOeasi2m0p15AV2rItrQj65G7M94XWWa
s2B47tWtxGfVr7lbOJtYtEvThJ4fYa3oh//iqQPnoRJt7qTn62bQjJzlbPwl
volF25WZ0ceXtGJ5Wy6fvVfZpUKPtlI8qdTThvxMgmN63Mzp9KF9n98eNCb7
VDHLTWREfqvQI9VGLEjrSw/1PDZnXm5P3/wn+2LzmulpZF6Xy995jTfZmNZY
9Fd8yv9wp0XRFT4vTWi7bqdP4Xnk9xr4fcFFVlCyooDMA+EcprVi5/z+c5j4
uwNzLndIT0q5cgQZd4B7dQSd+ze+Bt878ECH8J9PomuxXwJunagp0VJVg+My
8Dqfka3H7SvxdxbgHUFfCx+8r8HxF7i6RdiLiEe1OP4Cf9J7We3A3locf4E3
PLlVsU6PnMMEHh+zSv5wcjmWF84Vz0+5laK9jfTbwDePnDZKp4f0t8DNE5b5
5SY0YLmAqzXbqS1+V4flAt4sGvys6C45Jwn8/gv7znhX8rsGnPfeM5t/V24W
6ceAZ+0QvbVwQzP6Bx4UsfGMzv4WjAe4mOiRT6UbmzAe4P+S1tTRVc3oGfju
JWNYyvta0DPw9WtPyc1a2oLxA0/7+0h0tgGJE86ZTwhsmmn1i/QbwG97F1oH
ZLZhnMCH3YrnFxi2YpzA17o2tD3Y0IZxAq/3WKSS874N4wTeoT9vsNkDct4P
+PcbT1Z2WRM/8Hf0nwZxnSts2jFOvF+oIsQrg8XFfIBXqHdWiC8rwHb3XMWt
cFhNHqX7YXn7nh7CYT65YoberPqefJwHwnnp0ZVvXSTUynD8gvY49TB3RX97
BJ/A+e/uzu4/dw3rju83pR1e9c3Pvd8rXD3wk5wPh/R/TRc+7s/nZlL7zt6+
/gfSr/LSvTNiDeGwfrF9U6gdubIY58mQj9x5xXH9z4X3Anzt1+niVv/Dwc+q
E/cWG28l6xojfVPvZaK1VFv7/OzZ18h65O81t+0zHT9TTr5/inp+F2E/DOnF
nTz3HP5ZgBzWR+mvPjfE/yrA+dLLyR8KPPvKleJzRm3ZlBJ8j+D5AffjpM5V
1Vh/IP4jzasH/p4axpeZ+dPXBmz8QaWrvh2hYlyBfIrMrtOqY3qor+raH5bZ
VGF9gPyN7t/JLvtQjOvZwlyZ9Z9Vd1G6X5wV/64uQg7rOM9RGa81b5D3BX9v
6DtRR/rgtUJ8LtSrtoYZhWryZD0I+S/u+hostrEIPQSdO2mk1LeOMD3iUdSu
XYPjDsR5o6j1Ylx+OfmdcVXSKZWZg+iAB847X88jvxfD/Pxz+uB9/usqMU74
e5xfn431dFdwMU6YP+8vLTqUMKsG2yM8N/DAK/NL9VVkn595rvcXyeAVhVX4
vuCcfOK87a8dQsk8+VHbksdlffPtvEfPJzXINWC5IH2Uicst+dO1GH/cMvtC
rtoYuujQ7vFab8jvzjCPZdnJL5qdRv4uAP4e5Oj8RH/tLDK+QP4NClFXe+zq
MX7I/8PC/ZocGzJ/hnms4ljHxzxZEiechz93/8/utcsbMR7Z3c4NrOTx9O/S
BI3j4eT3aJgHPljwVef9OnKeH/7ep9x99Enbk42YP5wPb0jy3jFlZwvmY2Rh
+CdeVYluP+RN69aR35dhvhSVf6r+2xxyHh7+DoiTeyCzI4DMb6Gd3lq89tjQ
vn4DOOwzVMwfHPJ4WTG+r0rZ4NOSIj3UmVaVJafXVeFzYb8iZdOH9yl3SP2H
v1d1SiqWHb2O1HM4t9Dp8CNTNZus16A9lv6YerbnTRFyaL+/9k5ba/2P9A9B
911jLaRH09k9vKNdavXk91lmvWn0N25tuS2p5/D3SrnKEqNVvMl6tlT77pKK
/OG0Y5vfmzuz6pDDOtGTffvbc3VST+Ccg8vRrW9K1tVjPYf6UC7aXWE6pJms
03P2pgeEy9Nxyn6nV0c0YZywzoo9puk/NoPUW/g7KYP5FwUzkuux3kL+0c/8
vigWN2GcS1+tn5NwUI5uyxys9KywETmsszjTne5lRjaRfXXmXMSF3j3f+dkk
HliPrCo1KxO1IfUT/p6UFXbqmZtqM9ZPOG9fwTIb1JlGzgnA/FxdTXqqqwH5
ewqYF4kcXKivsrMR/QC/lDdcR9OlEcsLXPbb4cs1sxsxHvg7O//IStP3+SR/
aO/3Smq0606SdTf43KBvcY49j3iDdZOV6q9XjTtIO3KqND7GdVehFXr3qXzf
TMoFv8vLbdXfYLmuHcdZmH/ePVA53JFXhfxWaF729L5+O8b29/4FeVzkmZPP
pi/kDKUV2nXFG+sqkUN55Txj3tp71yOP2e3eVdnXT14dsmZZnFgd8oxnS784
28jSK7om5I/uIX/HBPXkh7PL0jVDyd+/wHyp5rLD2tl96yBo70H+cz+5Fk6l
V/r3tnl8a8X58M1UiWW7+/qlMSYp309oNZP5v6Kd0qK++mBZqmE26wpZR8O8
0fdp3u2Cb00Y5+hr+4dM61vX638ct6crsRE5q3T1oOd96/R6ec5V7dNNmH/P
rlPRlX39VeUk3/GzSkg8ss+233fue+8719roBlaS9Rfes6R26Mf7h62Yf2Kl
6fDEx0q0vvOdLeeTWpDPP/J4WG/f+leLR19dY92K8xbd71ZfWOtk6WhTt8ej
T9cj98jYeYR9XI72fMX51u7agOsReF9OVr+lLo5rwPwDlNiOi/r6Jc92bZ+w
QbXIRV6XVOzmDqeHbbhuMfxnNZm/LVzhdamvf3hZxW5oLCX51IjtOSLqK0ez
bqRGmHytx+fC+OXRxTM4olOHccK+0NZhHdP8rtXhfQvFYit/Durrt5WuPu+S
NCDfLZJh+sPUmvERX4ZW4D2fwO/uLRpkWlaNfw8L3PFZ/SCxxzV4TyZwAxdh
erh3Bbj6mokD+cNzq9JqNoj0lcv41vxLw/1r8bnA67aylWJX1+Nzgc9XO5/x
dkQDPhf4n22LB9LDc4F/Tlg+kD88F+qntPvE8ys+NeBzgT8RNxzrZ9uE96cB
z1tw8Ke3bAvGg3+HfvFjnlx3E/79LPAponae15OaMU7ga4wNBvKHOIHLvVAZ
iAfuTzO71TVBJE2ZPvL6bsqZL80YP3BKR23R4IhmjB+4iITr2AstLXi/GXB6
5pcJn4eS+82A33CzUa491YblBf5eQ6z1x1zy98XAj485NV1qXyt6AH6I4XBP
FHAr5dEnFZaS+9CAxzLPBW/AHeOeXdT/Sb7/AnwaUy64xwx4Zs7nDcPEWtAn
8BYzoR/wCX+33vm+YSFvehv6BP7vluK0XAH5/gvwg2vuya1qJN9/Ac6b4jXf
L5p8/wV4T6b/iOiRHegT+H1uQGhcDfn+C3AzZyXPnXQ73icAPOxpcqs4l/wd
OvAFTHrwDDyByR88Ax+bJYwHPAMXURTGD56B32bKC56Bj8sUegPPwMvdhN7w
u3I1/4aJ0Or03nkrMtvLyPdKgHd1RpirPCHffwH++7kg5ZAd+f4L8Avxlnz1
b+T7L8CNzPk1P/XI91+AJ8RoHMqQI98lAZ7cWfXn0F3y/RfgJz5kPb2xinz/
BXgKkx6/N8fwdCZ//N4cw1cw8eD35hgeycSP35tjuGK8sLz4vTmGX2e84ffm
GC5SKvQGnrsuHv3bW61Fl6dbpI7ik+9oAD89d/N7k1Ly/Rfg7pFqXSNmk+9l
AA91aHdffJB8lwR4Zh5bszqUfJcEuPq1iePfniPfJQGeccEttmcV+V4G8LV5
SoJx6uR7GcDfMenBM3BtJn/wDLyQiQc8A3/AxA+egfsz5QXPwL8x3sAz8CEb
hd7Ac/uUwT97U3VoM/czIutOk+9oAP9kdjO82Yt8lwS4637XacOSiGfgxwKb
2ps6iGfgXzMNVE+KkfvYgRec3XJG7TfxDHzn0t4PtnnEM3CdK/rtu54Rz/9N
D56BlzD5g2fg/5h4wDPws0z84Bn4Iaa84Bn4GsYbeAYeO1/oDTzXPDn+tTdM
l35fnP97/C/iGfj3wXoW83jEM3Dzz8PMFk4g994jb920gW9C7sMEHrVDZ9Eh
S+IZeL2DIfewObn3HnjHlqOPiqaTe++BN+1/KHloLLn3Hng7kx48Y3omf/AM
/AkTD3gGbsnED56Br2DKC56BFzDewDPwlF9zBryB5yJqCL/XR4+Wsr57O9ic
3N8LPJ21/tpginxfAPjmZ+cLj2wmnoFHbW+WczlAPAPveBh5oucY8Qz8Rt31
rG2HiWfgczdMvrzCkXgGLog0/zbChnj+b3rwDDyMyR88A+9k4gHPwB8z8YNn
4DuY8oJn4PKMN/CM5VIUegPPHz6dbO21NaBvLxWc6TlMPAO/IVqnF+tJPAMP
905Te3CBeAZu4cxbN+oW8Qz8Fp2/emoU8Qx8s073Ev1w4hm4XP6bupmBxDPw
wBCTkbrniOf/pgfPwLcy+YNn4HeZeMAz8GVM/OAZ+AOmvOAZeBTjDTxjPGJC
b+A51VaisZcyol2uRl76EU48A3eO2C2z4DbxDLy49sufKzHEM/BC9saKuJfE
M/AVo/hW69KJZ+Bfu1MvXk8lnoHflAj9+vE58Qx8+VSLNYXRxPN/04Nn4D+Y
/MEz8FVMPOAZy8XED56BlzHlBc/A3Rlv4Bm4QqTQG3iOE5yp6T+vVTU1ZtOK
NOIT+EozZeOdmcQn8OLJU7u4ecQn8Oeaq+9nFRKfwFNi2Zer84lP4HuzcgyG
ZROfwOX2cW7NeE98At/HpAefwFOZ/PHeS4bHM/GAT+ClTPzgE/gaprzgE3gN
4wd8Aj+r+nrc0BQBtWXj3ZXc+HZcj49617gnf08pJRpVmBHv2opcVdY8UWZk
BRX+TdyAw2pGvjVdyuL30ipqEaX/0JXbgHz07jntnRcqqdYzOyezOXXIne7x
eNxr5ZT1gkAJEZEKwh/YpJ5uKqNuDuzflSD/mykSMqm3gqrbbVPsys1H/qT3
2fFpzlWUhewhLzYnG3ngmbiYuMwKqmD+PPME1zfI/XzmW7ubl1HxdSNUl3Di
kHc4ZIfpaxdTcT0v/s1kH0MuNfE7N4cm9y3DvsG/T42/R1jWUgXMPWbAHUSs
riS71VH7mHuSgR95NEjOamItFc/cSwzca0yT3fbyWrxXCviYO0uqb0rX4T3D
wA1FW2aM2llDyTH3TOK+h8tp7lLvSiqHua8SONWxyv/t2ApKxCB0HodVj/sS
F0ucxyo/bKC0f44q4Ma/RZ4hp16+S6KB2j3wO8oL5L1iEw/EOdVRBnfy7ZNd
Q5Arz5tQMeIG+Y4G7BsMmRATcGBqM3XxYZWtiEgmrosXOw/f7XmvFe9DhvWa
pN+Mg29e960rmfskge+L57V9nNxGdXu5jxgkEoPrkcSrQ8UnFLdTtky9hXny
3kvPpghU+dQgpt4C//543Zlzbnyst8DfaDxOFATyKXOm3gI3/P3LLfgin2ph
6i3wonHfPNQ28al1TL0F7vPFwj3fgk+FMvUWuKLUNeuQY3yqmqm3wN+6uZRK
BPOpRUy9BR4teapR/yif+sTUW+AaW15yMyk+Fc3UW+D8srSrM//wKA+m3gJv
Hhp5ZlQFjzrH1FuY394LiJNs5vKpWcx9dMCH96j43PrHpz4z9Rn4Ql9NyW99
HO79Bp7lMWvBn0o+3rMNfO8OrTEX2vlUF3OvHfDThU4RL0UE1H6mngPftfU3
J+c7n+oOFdZz4FaeYcOGfeRTUkw9B25t/CU/8DqfusPUc+DljV8WjvDpWw/e
MrThxjeT+fMzzuGw/vlzh1NuvGsjcqOzpq2LlgioXn1huwDuwb/+yUVfQI3M
SVcQESlEbmU20zC2L31E5pIhbtxc5NI3upU/LhRQGkw7Au605VGc7gwB5cK0
I+AN30aHrxomoKSYdgT8kMmxKIevffWNuf8Q5m8XNC7VpvkKqLPMPXvAtVeL
6W7eJ6Ccmfs8gau5Vc3eckRAWTPtEfikNc9TvFwF1EfmfnLgbqaD13StEVAp
zL3cwNkhQcOvmAmocY2f7Lnx9Tj/2fQ2pVK3b750mmnXwG+O7pUbHyKg1OMW
baiIf4W8anPojNbTAmqvcnijOzcCedBu99iDhwTUAqYfgPF9SI7gzIG+eYg6
0w8AN7HZncHumw9EbjNNjnflkX3jSzXhHvOLKfYTd00Oi4xftkw/3/7n1m1X
bgvyGGZcUG/TfOPKLSfjFzMeicuPXMyNJ/vS+1cL+3+YbwBPnFdkKdpbhPMN
4DVl8vu2FZXifAO4oPnIYFPPCpxXAP+1O1T747pKnFcAr15Wf/qLbjnOH4CX
MhzmA8ALmPxhPgB8eLkwHhj3gUdrCvfbvZj70mG8qGpaOTBeTGS+XwBcc69w
fHnFfI8A+Gpx4Xhky9wjClw5XDh+wT2KMv+5jxHuI5X5z/29cM8/8GOPheMm
3DuK8fSsHRhnYRwBnnbJRPXyryqKZuoP8F0mbdOu+VVQfKcyFodF9vmfXR47
MH4J7xfoQK43YcLAeKcjajyczWlDbm0pHB8Ll7keYbFbkFc7XmvS2tVIyTPt
BbiIyJsMuz8NVJLWoNJ411rkK8LDAhbdqqcSf9kHsthVyIvPi48+vL2e+nfx
/SFufBnyBB3heE1PU9/GYRUhv+mpXX4qoZHSZNodcNvD8yO00+qos0y7w3E8
edyNnfG1WC4Yl0cu5fA+2LVS49cOa+k/5wN8Cu1c3X8OE8oL/NQ4D19n8zbq
JdPfAudFPWqud2qjNjP9LfC9LZ3aUnva0APw3Xy/dYPUWqk7fjlxrtwa5HOv
xEfwe1rQD3Bdhp++2b2cw6pE3hE5duSl6a3oDbjk71OhaR9aqZw5W/TYnFLk
+01Pi+gMbUOfwM8wcd5n+nng15nygmfgyqbR8m+vtuB8CXiCTJjI2pUt1DnG
P3D3VZkrlpQ1U4ZM/w/8gOY3We+MZmoh015g/hN15cPvnyrt2F6Av77hsTy9
tQ3vff1vejGmH8N5Puv2H5W+eX7q6N1Vvb1k3WRdRNv2n/OE9Snw+yrCdUEn
M+8CvpFJ/4eZbwB/oyrMH/pJaHcLJgVmiZZVYH8IvM747NvDqbW4/gIO935D
Pwl8+rqAiZv063CdBRzu94b1FPC/a4XpYT0FHO7xhv4TuBQTD6ybgJuPFcYP
5YJ2pKmVkHb6B/n+EfDw1zvLbw5uxHIBb7Hs2NRWRr5/BLxm5Kutc3eTe5uB
FxaP9blkXI/lAn5mrDA9lAv4Rn1h/hA/8AKNxIE4IR7o/6/unSXnaF+F6YGX
MOMa3P8MfKwIS+pdRiV+3wR4S2vuTCONEowT1017hOMa3OcM3L70+O4XJlV4
XzTw8wwfzcy7gKtbfHc4ua4KvxsCXNOXu0nOrgjvWwZ+xH3/hz3cUrz3GLgl
w+H+c+CSTLmgvPDey1JkI2u21mH8wA8qSKcX3Cb3PAPPVP/udONPNT4X+DAD
IYfyAn8oK8wH4gEeFit8LuQP71H7fvgrB2/y/T7gSg/uDnBID/0Jt32tm+UI
8n034J8Z3rQquyLetRq59acbIze1tVBni69fZrFJP2zDcKifwI8dm1gV1NCC
/T/4FP0iv+7Yv0rsD4FvWua8QianmLpgni/L5pB6GMWs3/dfv/ml/zwM8AnM
e4dxAfhutzNt40NLMX7gp8SNgvv/7gnGC+A2THqIH/i944fG/1lYSrkdvXyf
xSb1Vi35h+vv0EocF4Dv7PWZ5DOmioqV/36RG/8Z+Q5m38Mv5RybzSH16ken
0AO0U+CH+VV50TurqH9Mvwo8f5DnXJ++2TeMF8DjrmsWXnctwvvDoZ7A9xT+
Lw73yQOH7yzAveLA4XsK/xf/7zxNl5mnwb3lwOF7Cv8Xh/vqgcN3FqDdQX1e
tXt6YevlRqxXwG+pms1b8aAR1+/AY7f4XijKacR6BfzJdpcG7YpGrD/AG/YI
51dQz4H/lJ/cmLygHusV8FZXIYf2C1y2TG/+0GzyHUzgPzRnDMQP/Rjw8oLK
O4eKG3H/CueZa50G4oR6BTzaRFguaNcwvh96e/vvgr/kXnfgngz/v94j1BM8
xzJ5idH41+T7BcDNc+/E6i2rx/eI89Xg2MQLVSQ99AOP1koWxgtasL5B+qMG
zwfSw3sHvruFPfBcqFeQTySTD8wbIf3lcz+uPn7ViPszwJ0lVnd6XSTfRcXz
Nl0drNbcRlxP4XzDsWtuWHQNckhvtklSLmdCA65zIZ5dzPwQ9s3+O5+EfS3I
J1S8abyLcwPOK4CvuSqcD8B8ErjU7LHPp+xvxH1L3H878+ORzMzG/3Pd9P/H
sT6/8VBUf1uP+3KQ/vaf4zt+19RQr5h5IPQzxqFZnvyKImwXuF/K9KtLmod7
sNh8zKfYTLieame+Zwf8ZKBw/QXzUuBD+C+sOWtqqOJX9waxOXzSTm2F6xFP
iZK9LDZZf314IVy/wHoE+CtpoWeY/wM/H67GrQirx3k+cIPc9IH1F49Z98F7
VHstNf3Yq2bqIrPuA/5r8qKyfSYtuC6G9jXlwbhjgj+tuC4GfuL65tqDy9pw
XQw8+LzaUPHh7bguBl5w8uY8rbR2ahDTXoC/uLpw2BLxDuou89094ApjsyY+
Sm/HdTHmo8375bG5HdfFeH5mVPEt+dZ2bHfAZ23dOnLQv3b8HgHwhqYfK/NO
teO+B+yvHrwtkPgZ2477LcDd17+9KdHUjvstwG+7+YUbuHfgfgtwjnX7tgm/
O6jzTP8MfEbD6LPKujxq1sC9q+ScTOS0qFfBI3jU50rdv/3nDPHczuqXCf33
LDUz/TPwnB0d37M2dFAzmP0c4J+8tr2IeNyB4zvwfGnJ/OvjedjfAre4s9J5
mDaP4tk+7mCxPyAf1JM0zL2pg9p3YfcLDus1cpUw75bNVh3US6Yd4XkS6cH/
TNp42I7wHIvrAp0F2nxqMdOOYN9yZoaerc5xPrYj4A73h6zNvM/H/hb4w1Cz
dtlXfMqNaV/A+fO/fXj5jk8VMu0L9hWvBfqHfv/Kpw4w7Qv4nLgPQSMkBZQ8
076Aq1snNfdoCKjbzLgJ/I3laW+lKQLKn2l3wEeevmuspSigspl2B9y2TDGx
yUBAbWG+Ewr7iqkNdjOHzxdQosx3M4EP+TRTeeoKARXOfAcTfx/PSNXYtVNA
LWLmCbhveTdmZ/+9MTOZ8RH4qBX0xBvbBNQNZnwEPvEpyzFti4CqZ74viecE
Wp6pWu0SUCxmfAfevfWp620fAdXB9BuwbxlRsXXUHG8BdYHpN4C77pQ5lXpM
QGkx+yrA1xRFO966IqAKmP0T4DueBbpuuiOg9jLzXuBXLk9Y338fSyKzTwJ8
5LQrW9b05fOcmd/ivqu528WRF/vW48y+B3B5SnSFVrCAMmbmsRhnbZy51T0B
dYyZrwI/8UvNtKiPezL9Huy72tRGVgtuC6gJTL+H+7EP7otI98X5kun3gO8P
8LHO7L83len3gMv5hMxIfiWgRJh+D/iIjbNOlrwWYL8H/Fa9fE7/vShmzLgG
fIvXo/Un4wRUDjN/AH7umRFfPkZAjWH6SeBfppo9D0gQUGuYfhK4wdMjtuPT
BNR1pp8EPro8eujKvnheMP0kcL1ruYd8+++JZfpD2PfY/WdCnFhf+sVMfwg8
fOazSFaWgGpj+kPgy7//uDL7s4A6x/SHwNVVt7fcLBRQmkx/CDzgnlydeb6A
ymX6Q+B83vrk/vtJGpj+EPiNFUMnB70XUNOZ/hD4zWKRllvZAsqF6Q+BWyTr
r5IsEFBPmf4QuMkG3+G7++JpYfpD4Cd0OWem5Amo3Ux/CDzNJaHxWd9zoT+H
+UMT87st9OfA9zK/80J/C3wM8/sy9LfA9eD36P9jXQP1B/hmaeHvqv/XugPG
QeDyzO+5sA6F+cMon+qBeTus74CrXhWuR/Yx6WH+sLTnafKc4204/wduz3DI
B3gvs1+az/gB7l3t7bTWuhU5PFcQMmdM/3n7Rp6dRv/fb+L+/9UJ6xfIlVIf
tzqJ9P/9JvoPmL1hjiIX/94E+Fy79bP719deM89T/X+/ANw54uK8S0EV+PcL
wHnbTG1O9b0vX/Yok26VUuQRCyLPfzlcgX+/Azy3YFFv+NtKymqYNZVjl4n8
fdP+/dqLuZTei+g11UvSkDe/eOJ5WbmUWvq3c2t//PBeZluOfHFBltwrAnyJ
t5Wt9eM6SkGjaODvL/C9Lyq6a9/33l/PXl9UJEp+Zz+6PNHRs4zc+wH8ffWM
ycvs6qghibf/rpidibzGV/efjBJJD/4vXKp2teA0UgsaV5UuUMrE37tX1nfW
nl3WTDkPu/t4sDj5vdup4uRPwb1WqtPH8GenGPm9W2Hl/FWj09uo9S+Kj8/U
iUFec9zvdTGrjVp603fgPiKYb7y+d/JF//ynJq5Y/70E+R1cqWmitXoxuXcU
5htn9/gc+DSZ3CsIvFpLhXduE7lXEHhc0MPKsWfJvYLAG+ucbGddI/cKApe4
cNRR3YdPhazf88RUhPw+/uZ95WptSz5lfv4ytWUw+X08yUbt13MLPnWUqT/A
P2j4CiS8+dSwG9Wn7mkXkvO3lUn3g6/yKf1njUd99POQ/3XKPHf5Ap/KPWi3
ftj+TOTbjIz26G3nU0orZT4neacRrqUZNkeVTz37VCw+818MeW6N9dTrHeR+
S5hH/b3yb8z8YuIHeEXYpkS7n8QP8POF8lKvRMh9U8AbPu34Ld/Jpy4YKlK6
IuR3cyPTpi/qOXysn8Blcq5cO9DOp/YE2m1TnVCIfMhiSx+ql0/tP1JqUa6S
h/xcVIvEiz986sfN2JnvN2Qijwibzout5FMNac3DNbalIb/m5twy4imfmvux
OPFdQQzyW8e1c01PkfLC/C12hsnxugXkfi08v+rr49ZlQcoLXIH18Mt+WkD5
TsjJnS5Czqm69zZzY6cJqOqLjSaRouT39Aulb1dGLxFQceyPY+fI5iEP2GF2
9+0iATUpXXSwv0km8klGn98cnN0Xj9ZL8xsWacirgwqaxGQFVPq7YuctD2OQ
D/lhe83if94XzOv0MiaYrzhK4gf+UvCGv+X/6ercw6HM4jiO2G50VbnFNBtF
2RJd1mXOw6abJ22kkclWllJ094yVJGm1FRWK8CxdPGgjY0qqzTRdFktSGuUy
5JLryCu60mXf6Znf+Xn238/zPmd+5wzfc75zzvs9IQzZOxjyi4kanv+c0vHj
zy+3MKRfV/LipAbus++LKN/od4ChOgD8vqlFAW8XQ7adOxUxxkZK+ce3q7gz
vBiy4t4z44FDIsozfzjC1VyC9cB6zKco+P0xdt21WW7Wo6uG5ySXPB322fYM
O4+rdAa4tqWdJyeFXQ+P87sdbiSl/LftJzwzjjOksvDZk3gvEeX8mrKY2DCG
rCt8GjZKDc8Hdqe+u22ez1C9Ar6v6bnB/ivs8yq9Ah5ZOnVEZjpD9YquZ8YH
fVufQM4efV9mykA/t72d6hXwpzzjsSbpHUR3zTEv5Tqf7osVR1VnenaRDw9H
fXuPFbh2oU+Scj5tUP1dAV+eXd+pw/KUQIeHpRNxng2WJC4zEXTRekBvr/ad
PqHH7aL1ALfyvjz9uhjvsaI+OvTRlwfrMbcZ+Hb1TketWrzHCrjQfkHv3K94
jxVwh1P6Oy6zvr7J7swmoVU15akROqGvcxTEzXqNxfXZMsq1JdFOUR8V5NaZ
6bviWR0AXlHPuxHWqiDDVfMXcE2erYHnHsz7hfnizkyvpQIZzhfU/7qJ8np4
eM8UcMUFD6O0W3jPFPXFe/nmqRMxVxl4Yxrxk8zCXGXgVo4crYTP3ST7uqYX
l9NI+ed4bZkDv5uME/gIv/LklNcdevw+8HQ3iS23jFzpUE2567hQjd193SQ4
wDPwla2M8qmOvy7Km/mK1EhG665n5wvgG/5sMaln/T6sQ4C/cOVf1C/upusQ
+r7P+2ZX1idjTrJqvkieHWvAY329Saj73UNa6OunF3stu2CB+aigq8NN9j54
EIV5v8DV+7USlL6+INdQ1DcSfb3UzzZX/xqr2yneEmdt9PWaHuIKszJsH/St
2ndPh887bJ/6+pqyT0Fjh+TcqrjN0RZdZc6t68uWVJ8x6Ouz7HN7pk5myC3B
rJZtk+WU+xXLfThmrG+NKvvUq4O+voFn2vnVHv+v6bl3U3G50BlzHYH3mU7S
W83HeoBvjyBacwMx1xH4+vqzQqWvb9PLjqmc0Ei5falgMEnAkJOGH4ef4sgp
H7Eu9Kh4M+tn9XyNS/SrKbc5a6hZJWTIiPsuGUvHoa/3bpJKNh7E+kEPb5SE
XrYPw/qBOzhGD7YexfqBR5zIvpR0FusHHpDhPPr3i0NyVlXcd3mau9LXh60M
2u80pZHylF3HdbOiGeJXVzQ730JOeUl+V/ja0wyZ99cnksaul4BX6FgEi9JY
nR9c1XHAWEZ5EnerNT+DIckq3QOee3J+ZlU69hd0e2tLzfmgdOwv8Jxiq2v+
Odhf4O+WXMqSFGB/gTvxjpxZfAf7C/zf529qg+/ivEbPmUu33FP6+kmH7APE
ho2Ue0795D83lyF2KadX19rIKb90nVEcZP0+6CTwHasOJ4bcZqhOAk+662hs
yH4u6CTwZa595gNsnbDOB74wL9Lj+5s4DjB/HemJlbkU4TgANxp/bmdMOY4D
8DnqPWMKK3EcgCusMyebyHAcgFfonAvxecJQPQTerBPSs4f10aCHwN3eVn7H
YefTUyo9pOfVNWcYFLB+HPQQeMbMZOte1teDHtJz4IuvLjBguYdKD4FvMuYI
VzxiyHyVHgI/K7KTdRVhfhf1iW/01Bk55neBb2rdm3hx5RU5zRcCXrAysT3u
QwN9rx+4ZZiai8FBzFEEHix9E+420EDbB/91eOewkeGNTbR9uj+uSOZ5v26m
+UXApf6yl8r9Avhc4OrTXnS1tbcQS5cvkTtNcb8gOq8jykgPc+2AG1U6mE7r
w/s+wPftvnA+YezENto+cJut9wJ+amqj7QAvFTa3ZiqfT+jyH+r35VvMFin9
PjxPz1lV8R6V5XWQ2pvNtxOKRJQ3aDyvSh3AvAuY90s0JmnOtVbQeoAXrf7I
H5ynoOMJ3++UCvmGoTlvwBPibAeV/Ghaj1myv4h+L8bNy4VMPuajwvhk/fF2
mAe3ldYJPCqgrf9CO+ab0XWgrXjt+iudxK7J/0bBBNxPjCkSn5/Q1kG/F+Bx
Tnval+th3gX0S1+0lkyrw3sl6H668J+lYVLMWQK+MYY7h8NvIM4qfwr8iLNT
WejLGloPcN2NdbvWrKim+R4wDv/PaQHemxQnmJ3TTNuBcRgd4yvO5GFuD/09
Z6Gg3O0Z5o0AN4+8Ea/83QnyFqD9Ly7hcXEHGomkzz1ks5Wcjs+Xv52yfd0x
j4LmBhx7m1LbhPkY8HwnX8O7hB1PP4eqMul3uI85Znf048RAzHkA7ndrbIF9
Xwv5D2bcm+4=
       "], {{{
          EdgeForm[], 
          Directive[Lighting -> Automatic, 
           RGBColor[0, 0, 1], 
           Opacity[0.5]], 
          GraphicsGroup3DBox[
           TagBox[{
             Polygon3DBox[CompressedData["
1:eJw1mwf8l9P7xj/P85znfNsqSpE0lEhGRpHRlpCkFDIiKyMZmb+yySibBkJC
JVu2jJAtRUYaKtUvIiOZ/+v9u87/9fqe73095znPPuce131/mh8/vN+ZeaVS
uTVUKoXkFfq3VvJyybPU11a4ZVmp7J1VKlFtS21vrv49hb/SmB8lM7WG6t9H
spraVsLLtK+W8IOSX0tOUuusNkLHttP+VjrnUu2rob4HJBeplcITGK8WhMdL
XqdxvTX+Oh3XUtuXCJ+hG24sPEL4BOEthc8RPlF4O+HLhM8R3lZ4tPAI4VbC
o4SHC9+gcx4ofL3O2UL9Fwufrv5thP8jzAvpqOtX1BpI3CjZQe1f4YUa8w/v
S/JU9f0svEKtmc7VVdvL1f+z5CZqrdQf1L9K8hLOreu+LtmwStfV/r3V/x/t
P0i4uVonbV+qMV35Dur/r+5jT+F2kqPV34Xvov5ZGvu78Gq1JjrfuZInacy5
6t8ovEbtSOE/Jf9Qu0pjvpW8UPJw7lFYp6tcLLxe8ie1IcLrJK/UmLq6xi+8
c+Eu6q+jto22P9f2X5I3S96o9pvwDZI7avyvvE/h8zV2oNp/tb2Vts+TPFn3
1lR4pPApwlszTvhU4bsLz6nGwovVdhbeVnJW6fnWQvJejWmi/j8lv9G+nYRb
S56lfdUzz6U/1aoyz9XhpefhNpL3FZ6PdXSPozPPscbaLtR/uuRgnScInyF8
tPAytT2E20qu0tjvmIdqn+tctSUXSn4vuVbtXbXzSn/r1pJLdMwuOraN5K/q
+0XtHrVvtd1B/TtIrtH2aua82mS1e9XqqT2n4+uypiTb6l4PEf5J95WrnaZj
j9KxdYVP4dsKdxK+lW/L/QqPZe4I78a3ER4lvJfwLXxT5pHwzcwr4XbCVwmf
L7y98OXC5wq3Fb5C+DzhHYSvFB4pvKvwDcxV4erCQ4QPE95R+GrhC4S3ED5b
eKjwpund8j43S+/2GOEGwmcKHytcPz0X7/8QPe9het7fWBtqw9V/nPoboYOE
j0dBCQ+S6C2cCR8hfKBwe+HrWV/CDxeep1sL/6zWS7gTWP3b6fzvSDaV7KH+
i3TN77Wvj/B+kt9rXzPte1nyh8Lr8zXJSzVuP86v79I383kGaPtH7Wsl/Kbk
SskvM3+zjWpt1PprzFqd92DJfSV/0bjtmTOSv6rtIPwhWPuO1piDGaM2WPgg
yd/UjhHuI7kx9zs/NPd72lHteG3/q+2TJQdJ/qU2VHiA5N9qJwofLvmP2knC
AyWP07O01rFzdN2DWR/cM2tSz9ZM8nbJk9W2Rsdq7JHC9flekkepbcp3kTxB
x78o/KjOeYS26/F9JY9mDqNLdextwvOE60m+kFmffKd2bWF9eZHkhsK65xrJ
3mr3C9+mc/7OvQr3lTxQ/Q9wb8IHCN+H7uW6wk8IPyDcX3iG8D3M/2D987v6
jlR7Uv1T1H+U8FPCDwr3E54uPEm4q/BE9JhwN+FJ6HvhHsJ3C48TPkh4ivAd
whvUjhU+RLK3rrO1Wk9tL5A8ANuntm0wXqPjVqk1Fn5G8ju1zYWfkvxb8i+1
3XTslpK7op/R+cK91LZAh+rdfSq5THIfHXM770rXnaftPTS2qezI2sL38KLk
L+ofqv5t1T8y2L5sp75vtH+qWnfslba7oRO0/0rht1gzGn+18NvCjYT3lrxN
Y67OvSawQRdzb2n9vCBZXfsK1jc6UPv2Qm/rHD2wmWo7YBc1rr7wdMlrS6/H
azX2wtL68AHJi9We1P4Guu7iwjr8HvSE+ttozATmno5pgo7Ezpe2Eeeo7+zS
tuAeyRFqOwqfrf5ThZsLnyn8TWE7MqmwvbhfclNd6wzhbTVmuMZcUFrnnys8
TLgF31ryy8K+zZ2S+6dv0hm7W/ibzUrfcx90afB3RldcINxTuJHavhXbiEc0
djNd9+Rgn6mv5Lml7cW9kmvU3kePSH6hsfget+ML5b7P5pK3qO9mtULtaY3L
JT+RHKxxczTmGXSJ8FvCz6I/hN8WniU8UPhV4ceFBwnPFn5C+Bzhr4TfRw8L
Pyf8sPBIvmuy4+epf5Hkh+ofIfyl8LvChwu/IvyYcF/h54UfET5e+D3hF4VP
F14gPEf4DOHPhN9Cnwm/K/wCa114rvDzrC3hd4SfEz5U+AXhaeg94ZeEZwgP
EH5ZeKbwE6X9oC0kZ6sdo3t+RPII1lRmX3Zebh1VS/IU9Z2cWQedJjlMbaXw
GzrmJuHHJF9Flwk/XFrfofc2leyj684Sfkjn2RzbIHyWcHPh69BprBfhMaxl
9K7OcWLyt85U/+eSb6v/BPR3Zp9sJD6N5EfqvyDzff+QdC66t37p8etsAivH
CX8viUk8U/iMzP7lNZKnZ9ax52vgYsmPOafwEuFPch97LPqEuc7ckvxA/cOF
Fwq/g08l/IXwXHSmxu6stpNabc3d93g23U8d4Q+wu8J/BH+jrlF+kPo/wv/g
3oU/xUcRfkntMb5F6bXB+mWtsGZYs6yh6hq/Ivea+VbjPueZM+vErklHPhRt
e7pJfqrWEZsq+ZVaL+H2kh+otUGnSX6othN2WnKeWgf8AMn5avsKt5X8Qq2n
8M6SC9T2wzZLfqbWWbid5OdqXYR3lJymdrZwH8kayechBsGfQIegH2vqWV4p
7NN3TX4ePt7G4DXSRcdWNOYLHfevnnVD8LzaT/0n67iPhGczV4U/Fn4Ney78
gfAr2Hnh94VfZo4Jfyj8KufS8Qux+aXjCmIc/JisynqkwvNq33vMecnNq+xr
vixcQ3hVbvuFrkdXo/uXYseZY/jXVfZlS53nn+h19Rd+epX95qC+UGU/Phcu
quyvZ8Jllf3jQrha4dhtiLarko+HvxeT74d/iD3Cj7pK8qfcPldPyfXoHeH9
Jf/U/j/UFqp9kXnO4N8sL+0jjS09T4kf98k9N/sJ99Dz/ZHbh+rHeViTwv1z
z/EDhPcWvrn03L9J8ha1NyvGg9XXXm2XzHP8E/SHxi9Ia20+9l1y98x6545k
U5pK3lUmH7V0PLlHZv3yUekY807Jcdx75u3TdK752v+mzn955rhuN/RU4dh8
m9zzCHu3Fc+h4xuxpiTXa9xPmfXatZl1BH7YKMn/ZI7fzskcS9ZSG1o6FkOX
oluI6aoz54QvVdsgfL3kdQkPKR0fN5BcXNoX+K20jl3v6VbZhTmPHgnWqTwz
z3uSxjXlnkvP2WbCTSTvKHzOesJPlbaDvKsn0/v6UPLE0vHglpKD0vsgzp1Z
WnLO40tzEg3R64Xt2GXYn8K6E37jhdLz5bLSOmAmtlg7uws/Knx3bn3wsPBd
uXXM48L3Ce8v/Jjw5Nw65i7ha3PrpMnCNwvvIjxB+DrhnYXHC4/JrXseEr4z
t066l3mVW988Ijw+tw67iXsWbi08Tni0cM3CXAdxVlk4niK2qlWYB4ADqVM4
1iburid8kfAw4YOFnxWeKly7cGwOb7BJ4Xic2Bw9N014gvCL+Eh6P1dI7q7+
e9Q/Vv3TS/vtfPe5yS/Cj0F/4//sgl0u7AO2Ep6v/Y9m9uH+wa4m/Cw6W2M6
aW5cVNpvbCO5Mref1T73ubsI75rbV2yY2afFtv6ofh1aWZ7bz9o5tw4jvusg
+XFm3xhf8yVdqyM6Nlg346/uqDFr+JbCe0rOLszB7JQ7NuqLrhZendvH75ib
w2mZOR78IXf81FlyGn5HZv05rjAHc6nk2ML+ySj8F+0bntbdVNaL5GaSVyW7
r7/KRZk5Gqb+Q6W5iyalfYIjkj/zVGYdtLTiuX9kmv/9M9tsdNaANAYdtVHX
rsN6yW2T4JvQiTUl98289u5C96h1Upuk621fMfdyd+nvCJeyoPT+iaXfa+/0
bn8ozRPdV5ov2S+zvsPWwPlN5jwcl3n7yXSfn2rMDen+N0m6ZQz2U/jKdP88
B/Hji0l3LcD3QodIvlkav0XsUprXmYYfrbarvvMWsjkvZ9Zf6KvX0jvn3c9V
20L4vdIN3Bi7mb4X3+1rbe+j8zTTeeoH3xt81zXBc2ZI9Dzpk+YK3Bxz9dho
PvWwim3QZcHzeZRw72Bb1VPyivQe+G5t1fpl5jWuDp5v1yTfCV7hldKxEDFR
c+KYzH4F/gV8UrfM+1gvvdKa4f1dmeYJ/BdziffyaGl93jj5ycw/fOV62nc1
3yLYVmAzqlXsI9OPn3x6siP08z3A+JzwcJdl1um1guc4HCHPd0X61nCDxBTM
RbhT/PCqiu0FtqIuvouOGZqZq2R9s87xn/Gjwf9b72mbNQLfCe9Zu2IOE//2
r3Ts0DSe+XV5mmMjMvOnfOPGiRNsmPs9XJDW4IOl9QC6CO4Xu8W8GRRtQ06P
9ouIp6dIPiT5YOZt/FdiP+LS7sG6r5vkjMw6Al6Ab0Q8ic6EpyRm4dugG0Yl
/XB1YR0LR7KTjr9E/TUkq4KfdYvcPMf56X2elzB2Dl73wvROz878ftBH69M+
+nlQzomtZW7jD9RMknuoUfE5GM994CPw3vATLk92E/u5g455XHj74DXJemwo
vFluP+SuwjErsSv7DtfFL1bfKdHvFl8HP2dqYZ65l45tFcyLnBLMwZI7gHu9
O+GWFftH49J34d3zDbYTvi3FzsTQ+CnXJ32CbkPHsc45x/h0nt11jQnCTYL9
pVszx9WNgnHDlOvg/om7mUvoLLh1rn9juoejE8ZHGZOui87hmTg/Pt/UdJ/d
k5ya7pnYnhh/WuF74znRkxMT5j7hW6Zk1stwxqz91hyr+7tPeOtgzhlcN+2/
P43ZJphvbqlzNA3OS5xEfBB8DzN03Wa5x3KevYKv1ULyw8x2bXfte7Swj3eA
+rfP3dc6eP+0NAY5I2Hs/PTMth4+nfjo+cJrgHHYyjbBYzjPm5mfjfsg3iXu
JUa+PX27Tknenr7j0ZpDD+l8LaRElmbmT/AnXpd8Lb233zLHO/QTQ8LZw7Wt
THEQfP5HmZ+Te16anovn+474ITMnj38+O7P/eXCwb3F4sJ+BvwGPBm/wdGab
Trz7BN9a+2Zm3gavTfvwqdCN2EJibGw+xy5POvbZzHqVNf5MWtfwG2D8AXIu
jGkXrOfxCYhJJhbmu+C97i9tHxZJ7h387PhacJUz0/10DM6JkH97R/LtNCf3
yL2fdb1dMGcI/9Ze+A7ef/CauC2ta3Qp32VCuj5jiCWOiubeRkieXzoOfl7y
rczX41qnl15bz0h+leYh83Fi8jc+K/0d4UbxN1do+43M3NedKW76OH2f19N3
Z33PTnhO5rnFeY+I5tXOlBxfem1/yveN9tFbS45O/ht+HPYE3oSY4bPM7473
siIz54+N/zNhfGV0xleZdch36R3yLo/ReWfiu0suzmwXmqTvsCCthW8z8734
qeRWuTd4XvJA+AD4DMzZpWk+74/OTeuXvCPfGn+lf1rjTZNuWJR0ArqFXGzt
tC4Xp3uYnPw0uEf0LzqLdbUmrVXsF7poWeZxxM/E0eQR1uV+B90ll2T2bbAN
xJ3r03u4NWHi0J9K63byZTH3OMasK33d70vP07VpnfJeV6Z3OzfNAewnPufa
NP7Q4FivQXDO7df0vD+Wfg/N0pr9ITNP/ntmbunz9N0Wpu/YI3fe5pPC34Tv
zfNXy31ezjkvfSe+Eedol5mvAveBA66yfkRP8r0PzHxdxsNdkxOHAyFXgi8P
fzIgOh9ysuSG0rz6r5I1c2N0Pv0hd3w9ONlH7CQ5BHIJrE/e/e/puXhPv6V5
cnjSV13SO9iQ7ueTzOeE338vjecdk0fIc/P5/2qbyc/3HqZ7fF3yaW2PKewP
YssHJ84B7uFUbb8m/FRungyO96XcegJ9wZwekvQJeuX46PNfmfTQXpn9+GMS
77d77m/EemMNdE/zjXd9RPAc2S69p+rpXWG7wHyDgdFx2GmShwXn5gdIjiz9
Pcm7Do7OOZwNvxj87CcmWSM3z9I38fb9gjkX+iZz3tLzFz6eWJdYiRwDuQni
K3iwH9O8Yn7BV/2Z5vOXCTP/rgq2I/Bd96U5TO74VHy+3L7QkdG5iOHReTpy
8XB95O/gm+ASyYNQUwHnhl+0PLO/gT4kNiMum5J8V/JKtwXfWx2Nvzc4t9Uw
eo7MS/OEXO8QyY/x5TTmUOHa6NFgXm4T3l9wvrKB8B3BHF1d4cnBubzNhacL
D8PHEL47OO+5GTY8OI/ZVPiBYC5ui+iYv3PF6515wHw4Ev8kxezkascG53Br
aPy44Hi8pvBNwTFZLeEpwbnRLXknwbnRJsJTg3OjWwnfH8wHNhbeLXf8RH5n
YnBOdlPevfBA4XrRsQsxzAree+F4iLgJH/6szP4ztSGM+f8Yh7HkP4lx4P//
LszlY1+WJZ+HGAYXFrszJPWXweekhmSS8FHqqx/tjxPP4JPjsw9P1+0avLbh
OuBwwazxzsleYDc4J7mDIkn4Pri+PFjiV0xLMXWj0lwgY8g1EFTxTPVzxxbE
GMQkPNMJ6f5vCM59V4/mWeBbHodzU/+Fws3V/1EwrwUn/3Ew3wWf/3wwZ9VC
eHZwngU+f6HwnRXz9j8E83V7Ca8J5qw6CH8fzN3tKTxX+NqK+f91wXxdJ+F3
gnM02Hpyf+Qo4bR7Jb2JzsRWrkrrZr+0drCbxNrUcPAeu6Vt8AMJt0n6CL1E
zg+/C7/0oOBzrErneTc4Z7RtdH0P34fc7Y/BHOPe6v9N+BnhfaJrHeAGqBm4
Uf0HCVdT/6hg7qsqujaCGon3NaZX7jVIvcHo4BxljOa2iG3JucJxw3W/Wpgf
hxOi5qFL4rXgNn4N5gz31bHdcq/9Y9X3TTAfSN5kZTCfuZvwqmC+dHfh1cF8
5h7C3xFrCO8q/GUwL0o+5YtgXpQ8y5Jg7pQ8zuJgXnQX8i/B/Cp5ma651zV1
Fx9Hc6y8w9+Dc5edhb+O5jq5FnUIcGDkoebnjieoh/o891ymPuuz3L429UvY
NdZtpv4N0flOcj0Lo3nhnSSXBdceHKJzfhtcY9BX+Odg+zhAeH2wHexfuo4K
rgQOfIXa08L91L8ouG6hj/Dy4PqEQ4W/Dq5POFj4F+E3hA8vrTvWJ12CzcLW
wdWNiq6b2VX4iuiasA7Cl0fXxu0BBxVdo7M73E90/dxu8F3RdTnthS+JrtfZ
Rfj86DqbdsIXRtce7YjPEp3fJQeXl859DJT8NLeuon6MPPQc4Xlwz9G1Pjtp
zMXRtUE74+OUrg8ZJDkSHwC+WPjLaG6d7740Ou/bMTpfg69FjdDcwrU01NSM
K+2v1a1yvoZr1qtyjSJ+J3E8/DA5Ruov4JnRQ9Wq7BsQo5D3oF6EWOuPwjkI
8v7k/6mFg/uql+zvNhXncOAx8DnJM8ALkY8gL/Fl7vpA6gTx6+BXyJOsDa6Z
Oax0Dos6IuqSBgbXDA0K5pPhltcV5qLJ3VGLBGfLGiWvCF8N90rdB3kN+K9q
zJHC9UjUJcF1o/epaYK7JidJ7QacPPz5ysJ+1/E6rlaV6yvwIY8OzrWRd1tf
mJ8nZqbeAV7r6cJ5WmIV4nhyhnD15HKpc5mX4jLis/Oia7DaCp8R/V7If7Wq
st+G3/pwtL/I/Hkk2r9kPvwdnbfuzzmi6wZ6S7ausl+4XmOGRs858uMnRq9t
cvQnRfNlr5fmqeCmVktuVWXu+G/ef3RdwgHRvDG8/DulfblSYzaW9g/xu/4o
zTPDQc8pHcPCFRBT/xSdo+0l+Ut0jv/A6BiAmjZigh+ic7c9sE3Rudvukq9E
52/wl16Nzn3id7VMNSK/6/xNqqybyOWti8719sQuROfpD5b8NTp/f5DkX9G5
/8PwOaNzyftL/hldZ9BPcmN07r8vOjO6/uMQ1ld0nceh7I+uPd1e121eZb9h
ifDWVeYL5gtPjq7NQl/dF10jhU6bGl1rhb56MLoGC304JbpmC314b3S9Fzpz
YnQNFrpuQnSd00HCk6LrsdCNZwkvys17XxldV9pR+P7oWi7W1LBobuJd4Wui
63o7Cd8TXTeGrr4qug51z9KcA5wAsf/46JqnA4XvjK6bPED41ujax57Ct0TX
GvYQvjm69rG78LjoWsmuxD7RdgV/6bboWsz9hW+KrrnsJjw2us6yi/DV0bWw
ewnfEV2j2Uv4hug65v2E74qu9eyNHYmuY94XWxBdD7238I3RdZydhcdE1zHv
I/xydG0rPja1kdSpflu4Jha+fknhWPKftPavj66Zbik5Orr+spnkA9E1dujh
u6Nr47CD5BFq67gtq8yhw6WzvXluv3TTYM4annmzYG52bMLkWa5LY26PrmFt
E817kwOrHsx1U4eEfoOTIVcdhTfJzU0zhrod8susa/K/5CA+KF3HBRdL3vgR
jbugYvv1eHBNOLbyseCacGzfzODab2zfo8F15tgpatXw774pXa+F70Yt8AXR
tbCNomvViF2f5fyl+W50xcakT1jLM0q/H/QM8W+WW/9SV7m84lqjYcHx5mnB
cWjNhGcE16hjQ+HJ4WK2CuasJyQMBwKXQnwKx0Kce0I0FwR3MSDpXOIndPCP
KRbF7sB5wnPuG8zxEje2DObp4Ouo6yB39lxmvUp+7dX0nuHT4Frh3+C74LXI
e5BfI/fGeoSnxQemxg0+EI4RTg+uD3vRIZj7gwMkOQFXBg9G/SP8ErwGeTPq
KuGt4IzhsvG59xRulDsGYW7AS/6PewzmQu9MmPp84mr48uOi40fyeOSciOXw
qYhrqAnD91udbAe1MdS+EAujA+F68EOocYIfn5LeFX7PshS/kX8qEib3Oij5
FeQTec/wyq9F18Ewf8YH13Xj/1Dnj9/9aHStJvwL9o5aTTgDcvL8JoJ8IbVY
Y4J9fuxs+xQv8xuDBrljN35DEUr7Y9i7snR9IPb0r+CaOuzRv8H1gdgL3g+1
0o/hl5WuFcTGVZWuzcPWxNK1hdi7aqXr97BHfwfX5mHvyJf3rLiulNp3csXU
jn6mMQ9WrOep/6fmk9pP6vbhVPIq63t+A8JvQcg7wxdjdxYE1+Kiq+cH1waj
G/k9ADk3amv5/QA1ZvgrTXNzHvwOhfqY5sJThC8Jjn2wcdSdNKv4dyjkSsiJ
kBuhjp8cHbW7LXLHdtOTz0l9EXVG/wTXQGKXa5auy8K2zgmuocUuvBlcq4/O
fyO4Jh9d/XpwTT56/jnhayq2BZ9E11ugD+cF1zxjFz4MrknGpnwQXKuMbZog
fGrFvvrc6NpE9Pas4Pp87N1TwXX++P9vs0Yqtl/vB9c/Y9feCq4xxk7VKF3D
iW/wbPDvBbC5Twf/RoCYolbpmjR8htql69DwMerkrvHhNzK1c9cx3lK4/pJ6
KH4/Uqd0nRu+yial69zw9/htDrXx1BZ+GlwTji1+Mvh3PcQsLwf/HgHb90zw
7xSId96PrpXBfr0S/DsI7OBLwb8RwB94Nfi3EtjQF6N/XwGX0qbKXBs6c1Z0
PT2cGOuQ9Ujufma0n01+f050DQ080nvRNaDwFcui61PhH56JrmWHg1oTXedK
7d/q6DpXYtVvoutuiZeXRNe8wmP8N7pGlrrKF6Jr/eGd3o2uMYU/eTO67gde
66Xo37TAUz0b/ZsBOLp3omuA4NyeiP6NAbzBjOjfP8AbTI/+rQL8wNvR9UBw
cU9F/w4Bbu2t6LoiuLLXo2sf4cpmR9fwwe99G10TDCezIrrOGB7j6ei6eXi5
J6N/8wAv9Hz07xPgCVdF1ytTA7k8ul4ZrmZldH0zHMjj0bEfdRdvRNdCwRMu
jq4/hmd4Lvr3D3CSi6JrduElvouujYbH+D9H4Xzi
              "]], 
             Polygon3DBox[CompressedData["
1:eJwtm3fgV9Mfxu+95577baelpSgNlGRF2tGgjIyyCplZJTsrIpIRJRLJHoWs
kJE9EpKMpCH5ITNJhPye1/e5f5y+7+ecuz73nvN+P+/nfWoxfOTBZ2ZJkpwf
kiTX35v1z3H6+5c65xZJMiQmyUfCrwk/JHyLxk8Q/kf4WeEPhG8Q7qTzbxFe
LHyz8F7Ctwp/JHyTcGfhqcLvC18vvJvwFMbVLtO1blTfhxpbqHad7F01Pllj
9wifJVxF+FXhmcIjhQvh+cJ3C48SrhB+Rfg94YnCuwjfLPyW8HjhDsI3Cd8k
fKzwn7rnM8JL1K6RfZv6PtPYVLUTZf+rvuc0drDwr2mSbKm+QbIPU1sv3Fr4
UNnv5D53J13/Ax3/mdpEnTtdfcs09onwBOFpwkuFB6r9pPMXqHWV/bbGj9D4
KRp/KPc7mCF79+B3w++5XXhn4UX8HrXDdfzJ6nsw9/udKXtPjX+ssUXCdwnv
IbxYeEHue3cU/lD4c7UbMt9jhcaWCk/KfM5KzlU7U3bU8S9rbIbwGcK58EvC
twqfJLxZ5zwvPEB4rX7LvWqtZD+hNlbjDXX8u1xb+BjhjTr+aeE7hU8XDhp/
UXi68GnCmfALwjcKDxP+Q8c/Jbyf8De69iHq+4XvlPu3/yd7nsY/Vbs28zv6
QmM/ar7+T8cfqPZi9Du5IvMc5F29oHaR7Ja639Uae0P4SuH2wjcKfy18r/AA
4ZnCq4XvEd5P+C7hr4TvFt5XeIbwGuH7hAcK3y18rtq+ut8Q9V3D91e7RXY3
jd+useXCdwr3Eb5TeJnazZmvybXPFn5MY/X1/Cv1/F+q7w6N7a2+OzR2jloX
Hd9ffRflnmPMtd4an8771TnddO4q4XoVSfKkxkdrvInw5Rp/XuMPa/wDtfNl
d9S1uvG9hNdkvudHsnuXz7Kz+rprvJH6vsl8z87CP2R+lnt13W2Eu2v8K9nP
6fyHZFdo/Lzod8Czrs/8bnrq7wHC2+qYnzPPF9Z3Y507VuNv6m8bjX2m1kdj
/XTMYRrfXvg32X3VDhXeTnid7Dd1zFXCO+q8STp/mv42xv9o/EvZv2n8SeEj
Zd+v8ZeELxFuJTxB+FXhy7m+8HXC84UvE24rPFF4H+FPda191Pet7vex8GTZ
XTR+m8afFj5HeCvhccLPCJ8r3Ez4SuHXhccJtxO+Qfhl4UuFWwtfK/ya8BXC
OwhfLzxX+Dzh5sJXCT8rfL7w1sLjhdexxoSPEL5P+EXhi3mfwtfgz4SnCHcV
nlbYR3C9WsG+44Hy+WoKvym8Xvgp4aOEHxC+v/w9NYTf4PuW86ea8GvC9zEv
hKsLvy78g/As4YOF7xF+RHiMcB3hd4SfKo9vKnyF8Bf44Mw+a1Vun8fvqx3s
C38Uno1vFb5XeFbhOcocvFRjdTL74lTfZGrwer5WuIXs93TsQWoLhV/WcX/J
PhAfKvyS8J+Ff8Ohso9P/NsGCL8t+zn1/S57f7V3hecJ/8FaZk4KzxX+TXau
Ob1E+DTdr47WV3/1vSL8pMbXye7HHBJ+QvhX2X355sJzhH8hnhAzhV8R/lv2
QLV3hJ8X3oC/w8cLPyu8XnZb3eNEPWfG80V/syGZfTDf8k/1RbDsbSscAwdl
juHExtPUqmU+/3jmevT6OlZ2DR1/jP7+J3wwPkbHdFDrwvtU38v6jVtnjnW1
hR8qY/DB6hueODY/wnvQ2F1qLTLPmcGZYyhziTlyWGbOwNy5RvffQce+q/Pm
FI7hB2WOycT2Q4Q/lP2q+v6RvStzVvhW4S9lP6nWo/QhN+j4FbpOF13vVrXp
sndjzmvsNh2zXPYuhecaPhZfu3PhWMccZC52LBwLiYHEwlStWunLgt5Ph8Kx
hZhObN+xcDwl5hB7eqvNE54l/ENhTtS39FlwpX1Yo7IfU99Psvvgg4QfF/65
MMfAxw1OzD1u132j7n+ZWmPhdsTcxBwFrtJaf3cU3lLjT+jY59Wapfbp7TS2
vdpuGv9H+AidfyicIDF/+5dn1ft/VGNz1K6QPUh972t8vsY3yX5crbPsfuo7
tvA32quMN3y7VrLby26g8x/n/rrHBOFtZC8ozBkOzBzz4RJD1Tbr2K3UjpJ9
hK6xWmMfMycK+zDWDmtoXTlfqwvvIHyq7CN1/NeylzCn+J7624N4oev9T/Ys
jV8seyd4icav03P8ofFL1FdXfY9rfJLsBrJP0XhV4QUaH63jHhHeJFxF19ki
dbyaXcY87jEW36rjvpN9hsaj8IXBzzNceDM+Te1H4V2FP5X9va6xKvUa4/2+
kpvbttHYwjLeTCJ+Cb8v/DAxIjPHzqI5Nt+Kb5ZGz/GhsjdknvtLdN7OuvYu
ap+UMe0pjb2aONYdHf28n6lvRGGf/rTs1xL7+u80voJ4xhyHK8ExZPdUWxrN
6fqX/AWu94T6pnI/2adq7G84lMaO170fFG6sY7cSrtAxd6rvcI3/lTpG/5oZ
bxJuqzYk9ztl7f6U+V0fmXuu7q2+3dW3k1pX2S3V9wqcQPdvLft12Y8V5qAH
ZOaIM8r59W/qOX90bk4I/zo8MVckZuwv+8fMsQSOOVD20Ym553W57d/hIoXf
Oe9yRPC3OEM41/WXa3wU61v4PuG94C3Ct+EnhG9Sq5/5G/KuTw3+tg8LD9PY
38Kn862EbxfeHZ4tPEJ4s47/QueeUZgT75/5m8OV/47236yF0YXfwW7CvRO/
m0fxkcK9hC8T/kut4Dl0j9Oi13Jf+IPwWtmPlny+vp7nYvxP8NrEJ2yvsQXB
vmiQ8O/B8/0E2b+q7yrZ/5Z54gnl/CfnuTCzDyAXGq92EFxNY43kP1+K9jXt
1d9Q+H7hPqxdjTcQfkp/d9K5fdX3bZmjjMkc08ld7ldfS9k9NL5a9iy17YhV
8FE4t67XS/bXcOYKr9dRwiPVcp1fl3fHu1DjwVfo+EWy9xC8MPr3M/f+Lf1T
Hx3/eeo5y/xdpvFlsierNdT41mptiH3EO9kP6hpDmH+ym+j+b8BP8UepOcJn
Gn9X9s465xzZ3XXch3x/4a8y53QXZc5ZyfWYJ8yXKsRU3q/aEfAr4Q2yJxMj
yW/0t7Hut0Z9y4XvVttGfc8E36uf8Hf4GN1zPr+HGCT7LbWGsj/RPZvp/I46
53m+BzGt5FCnZc6R4FZv6vh5fBs4TPTv514zuJ+Oa57b/j11Psx35/sT/+Dn
fwQ/L3xhE9wt97vEJ9fjOwvvp7H3dVwtPc/64LnHHITvcw+u/7raMvgF19fY
AXwfOKae6cXUPn929PX5fVPU10j2S8GxbIDwT/CX4PsNJP8gJ8I/yP5F9pa6
/7zgubGf+n6Q/Wzw2uov/L3sl6Nzy3blfA7wq8RzjviwpZ6xCbG/jN+8M97d
p/hJHb9A+CWNXRrsT19jDgpfHRy/iP+cC6dZXsaMUZlzamLJWvWt1NgsfGru
GDI6cw5DbNkWDgA3TJ2P75A5H3s/9XxrnRsTk/GXs4OPJSb0Y27nvjbHcG4X
4V10vYWp9QrGmbuzhbfj+rlzoyfKNU4fY/uWzzcx+PfPFe6Q28fga1I4quwd
c4+drpaV15tT+qNOmd8L72ew2sbg+fo7c5M1Bf8NntvzyzU4N1qLwEecGb1G
Wau9y/XBe+f9b4Q/4vt4Z7y70idPg2PjH2Q3r/DvR6tpqjZXx9cj35BdXec0
hFNFrx+ehfW0LT4r9Tdombthv13GjCWsQdmd8SU6fg9d47HUHO67zL+Z374k
db7J+iO2MKffkN1f560Wnq72gJ6naW7uy5xrIntftTWpn+FR+DucLXHMIfb0
0Pie8K/UOf4q9S2W3Ut2iwqPk/9vo/Zi8HO+Vf4e5lbf3PMfTQZthvfE+8In
sj73zv3tK3Nm3n20v8PvbVPh+VYvtWaEdjRYbSNrUW1/5hJ5muylqfWeZrl/
K9+Ib1Vf7Qbh+sLVZP8arc+dnDv/4Xfwe7gm1z5A7ZfU1+Ta8EB8z7rUeh7+
acfUx+BTXwh+FvzFj7Kf1PWnpY5Bp8r+JVq/Q8drqftdVfIduE0r4ZbR3BWO
AFfAB+GLOqeOH3vqGfpovDn+JLNGdlxmDQQtBD+EPzowsT5SqO9s4RrCjYSf
ic613mDNRHOG5upvkZhLPB3tL8kJif8jC+dwzIEjC3OOWwLk0vMhzR0b8f8T
gjnyRcEY7oyPYs18n5gLrhKenjnnJ/dfic8SfkR4bW7O2UC4UWIuenLhnL2B
8GHElpIzNhUeUlhDmZJZY0NbQeO6o7w+2tcK8i3hh4W/z60xkGvNK+8/vXwe
7o8WRo5IrkgO+L/cGvP1mTU0tGc05esya2ZozWhyUzNreGh1cLTL9Xt/SMzd
0FBuyawJoq2gYZNLzkysJ6JxT86s36F911G7JrWP2iJ3Xh7LGEasnJY7nqe6
x/nwudx6awPhS4Qzteo69j54Fuslt15aT/gi8rPc+veWwpeSn+XWvxsJX1ZY
f0FPrSs8prC+gra8BVyu8D2PzNzHs3wlfCc+B04ufF5hPfrkkj/Dce/QuUU5
n+GgM4L5Ptx0g1rIrFGgVawmv8anMX9z53g1heskzv1Oya0NEl+IRd9o/J7M
mhb5H9fheuSA6BVw7pay2ybm4jwT3D4JflbyN643gtgDH1Lf3cJzyD9yaz1w
jw48b2ZN5Djhqjr/gsI5ZS31102caxKDiTnrEueWXwvP1Pjjwr/k1hTQFh4S
/i635nt/Zg0NLRg+Upm74/OjNb5LM9c80P7wKfgWOAl8/KcS45Pxt2h4F5d8
EG3v6pIfXlvyMXgufJf1jB5zVzTfW6VjYoVrHFdn1pypfaBxXpK5poL2icaJ
Hj6p5Aszovn3isx6B7ox+nEz9d0drKmOz6wporVuIsdLHXMrY28w/60l/Bcc
TsdcLlw19flNdO65ss9Tq8itEZyaWSNEO6ieO5ZOSJ2vk79PKOPz9eRger6h
wvWEj5JdW8dUSbzGWGu/RetX6FhtKqwfo2UlmTUuNMijMq8J1gbnj0+dE/wX
zHnxdfSxXlcKd03tn8hnqQlclVnzpVaAhntl5hoX2u7Ykn+NLf03GvvZJR9D
e0fzPCezxosWSk3m8vL9U6thzVOAQ5PGF1RVG4P/Fq6duYaF9oQGRX4wo1wv
zG/qBWjO52bWmNGiqVncl1nzppZRJfe7x59NCq5h3FuuN2ob+JCRmTVpfAs5
4RmZNWVyRXzO6WU+gC+CA8OF4YTwITTq8zNr8GjXaNQXZK65oV2jaY/LXH9B
6743ml9/rb6KCnNwuDiaI/k+mvl5mWsyaOljynxkTPn9yBvJH9Gg0L/g6HB1
clziKTkkuSR6MfUMciByoZ6J9SJ84IjMmjO+MS+sX6JjFhWO/+TKi0o+0qlw
7CHGEevgd8T2+iW/upmcOLF/w8+1is7dWEPUYpZFc2/8HbWRD9CEUnMKuAX5
XXvZR+r8ATr/PfW9nJqjviu7PjG95L8PRHOobrn5LNyKfB09Fb0G3Yb1sibx
OfNlL9R4u9QxZz84d2Hfg6aHtpdVOM/kmUfq+MnBegT+EL/I/PmL35Z4/cKJ
O+XmM9NK/rCeMdac7NbRa7+54FnER/SQ1L/5Q9kfRedyxEO4CnwO/Q4+MkX3
bh7NteA0cJub1PcP8Uuthvo+1/h7qXNqcuvpau+k5qif8H6i9Wo4D9wH/jFG
1/iGmBmdv5GrPJ66Pjgu2oaDvxCd78H1eyfWWc7Oza1qqO9sjbeN1tLbqe9c
fE60Nk5NeB3cUK1Wah/9s+xto49FwyFekp+jXXZU33aZ9Q9qbx2E22TW59My
B0CrvTK3L8PHrY/Of9HDBqm7d+aYd0huDXNTeT9iM5rcqDImn5C7ZrehjNfY
uY7fGM1x8A3P8I1kbxVt49PRNq6OXlvoSGjDo3WtrRNr5GdF8124AT7zjlJf
IDdDMyBfgUPiX8mRXi+/P9oUmso3sv+IfhZyDmqPt0TXEz/nN+t+X+j37pma
P04t+SkcnhrQYNlPB9cmiWFt4ZnRsfs3teNkHxutXa0p4wc1BWoL6Ku1o2tC
1IaoGVUX3ij8QuaaUbXoGu2MzDUparfUO/ntvIOtMmvq6LXot1vo+GHMgcQa
N3ynSTR3/lPthJI/oeWRIxwtu0V0rgrHges0FV6beM2dGF3PRH+ET8OryW+p
D+yZO3/cUXhEYk4Ht9uqcO2FGhG1oi0La/HUWKi1NCisnaLRo9XXL6w1oqmi
rTYsXIuhhkQtaWueN3EMJZbCB8ljyWePKlwjJo8knxwmu0nh2ho1H2o/TQvX
fqgJURtqXJiPwcuoxTUvzDXhnNT/mhWubbHHgXolGvOLmTV7tGfyXfRo5hz1
HvRB1maL0mdQY6HWQo3lX7iz2s+JNfqhelc/anx25prMP7lrctTmqNn9l7vG
R63vLeEYrSmhLdXg3hXe43Jj5ho+e1+OISdMXBOAP1IzHpt5Twy1ZGo81Hqo
AW7OXSOk3vFqYq2ZGiG1wlfwn9G8H/7PGmiWOf8ld8enkO9/B6dX/3PMqdw1
Q2qH1CyrRNcs55Xvi1rH7oW5KjkUuRT6ad3UfJo5R82T2ic1yIromuujmTV+
arHopeTrPXPrA98TDzX+PHNUfd/yjYSfFd4ovJYcJHN+til3DZNaJjXWIrpG
Nqu8Pt+TGi21WmpQNaJz6LeCc2Rya/Q4cuVOwu0zxx80B2LIYh1fXXi+jtlX
4xerv2507CIWk3uwRtAw0IRYO6xR1urHvIcKazZoN/gsfBffuGZuDj+7XM/E
9sW63mZdr2qFfQ7++wId1yia67M2yX0bRq9VagHofWfmfh5i6ogyfqOFwAm+
LPnAfxrbo4yPxC9q22gaaBu7R3PHSk6p63eO5laVnIu1iI9OSs4lvFs096zk
pMKdorlhJQcV3jOaq1VyLOE9orlWJYcsHCPxreTsxE70I2IzPvg25kI0F4cb
kDsdDD9JnAORC43M/fvxWeRrzaJzhb/VToqeQ2g08CvmVpuyBk08G5f7m1Dj
WlX60y2EPwquJ03ReLUK1zyZD2OED4meS8wptAE0WXRIYjyxHk0XTYX9JpdE
1xzgkNRPLxI+XG1x4hoc9ZraGl8UnCOyF44a/+LgPQDU/qkxkIMR88+N3mND
zgTnGRWtCaENoZcO1fUOjV7rrHlqnTUrzMnIYSfouDNycxs4zsnl/EdLol52
JVymwjUy+MiFufXHs1LHlEuC9aHRqWPGZcHxg9iPxoLWQk0CXRR9dKHGBsO/
EtcEqQ2yB2B4bs4B9zgsun5FTZHaIjUcNH3224yP1uipQ1CPQLufqb6vUnMy
6ofdo30fOS+5b9fo3JOcltyWes2u+JaSH8GXsNHU0Nb6RftWNBu0m9XRtUo0
zR9k94/WWtBg0GL6Rms7aDpoOz2icw1yXHLdfYSnJs6JyY37RGs/E8vcau/o
XJkcl1y3V3SuR45Hrtc7OvclByQXpGb8nuylpX/lez8Y7J95fjRINJ/Widcv
fLVm6hortdZLo3MRanbU7sgPqD1Tw/lW9jGF6w1wT2p91CuohQ5QXzf1fRFd
q0UDXhvt+9irQU2ja+Z6B9ot9Xo4Pvnkhak50fhgvsvcYo8ce+VuiN5bR81r
DfFH7evUGir14W7R2gUaAlrCvtFaHZoX2teAaO0MjQytDA2BvRPsB0Nb6KB2
QeKci9wLTYsYR7yGW+8UnVtW5nga7xide1bmnHAJ4Q2Ja9roiTtH58qVOarG
u0RrJWgkaCVoINQJqReijVQRniO8V2K+vkt0rluZc+v4XaP3e1XmwML7RWt9
aJJok+SE5IbEy3N0fs/o3J+cltz2wOhcmpyc3JxEiJwQn4/vH6jx+xNrjGiN
B0Xn5uTg5OKDorUjcnZydzjvZzp/99Rc+IBo7okmekeZr80Mzing9+TQ1EGp
h5Jb7x+tnaKJoo0Ss8YFc1JiWVrhmjU+Gl9ds7DvZe/P3NL/f5M4pxtOfC2s
RffKvH8Tvk7uG8r8YUNu33g0Okphn0zsppaBr749ei8enJV6DBofXOfwYO0P
TRcuc2AwP0FTg0scEKy1oemi7fYK3n+DBgeXGhyszZGvoFUNK/MXNN+5wvsH
a8Hkz9QKhpb5MJok3PCwYK0SDRmuMihY20bDhtscFJzvXxwdO9izwN4F5hDv
nr0vzC3Wc6vUmj21xEXRtSRyXnJffDb+jr04+HL2qKIn9AzeP7Q8OpdHg2A/
JjUptC9qTPh3OAZ7Udh7Cfe4MTiXoCaAvycneyd4fyS5Ghou3PaQYG23feH9
yexBZi8ye5Dhgz2CMXue0cq7B+8vIl7smvudkv/Byb5k7gdzNXKkZdw/OHeq
KbyctRW8f4icamXi/eTkWrWEV8A3gve7wQnhqscGc0ViPLH+guBcinwJ7Q2O
T72BGjc1HHwUte/G6hubWiNBK4Gvwc3pezSac8G9qJnNKfkHWgSaJPVv6lfU
ltijsy6Yw8J9jwnmtqxxuMXqzGu/DjEx9Z6bKdEaDFoMNclXo/dMo3X3Dd4/
BgcmdxgazI3ZY422vk/w3ms4O1x4WMnlH4neq0ANG72YPZFozf2C96fVKFzv
JtdnvzqaH9pf/+D9bOS75MZoKOjVReH9vOyZZL9LRWEtjD1N7LchZhO70YSu
1fHHF9Yu0BDQEpjTzG32d42J3hPTPfMeGvbKsCebPbz4BPZq4xPwDTwje73H
lVxlWG5uR82W94WmSfxhv5QOr/RH+CXqv1UT+3jqw0uDuTA1PvQg9t9Tq2NP
y0G5fcwDmdc4vicWzmfwgfjC68v1w3xgXnQp/D6pCVAb6Fr4/eGv8T97Ff5+
aPz4k+6Fr01Ow/frUdgfkXPxvbqpPZP4GXiWPQr7J/wt/oP/H8BeCPQY3ukO
0bkJe7bZL92zsL8jh2K+4XPxvWjW8M2k8H4ifDS+uldhf0ROxXrpXHg+UWPB
fzEnmBv4cP5vQyicDxMDiYXkRMQ+9nKSK03MrTWiOV6nZ/svWr8kZhG7mupa
u6XW+NHzJ0XvZemodnO0Hkc+RHwiTqEXkg90Ev48OCbBP9EUiVXEMI7lHqdE
82n2xXDNm6L557GlxjVcz/5xtLbIO6C+eVU096TGSj64fTR3Zw/kebnrzdTK
2RPB3ohxZS6BRsb+qO2i5zKaMXuPJkev5SVl/gf/oTbEHhX8yz/RWgFzk9iJ
T8W3sqeFvU1wdr7ne8FcfnM0d+ddELvbRXN79qCx331q9Lshx6N+zH54tFo0
W/ZT8s359h8G5x4TotfmwvL67aNrdegj1LvIh6hj8cw3ws2i69eLyvMnRn9b
OHqtMv+Eay3N/H2piaF1DAleD2ge7Ec+KVgLgbPB3dAgRkdzBLjPl5nnIxoF
+3NPDtYuahfe68MeVvayoiF8BvcJ1hbI+T+FrwVrAS0La/nwPfYafRqtJaHh
ouXCqeHWo4K1DDSNz+EqwVpHncLvj/fLXj80mk+ETw/Wboin/N8G9hygj6Mx
oIUcF6w9tCm8V409Zuw1Q4NBCzwlWJtBM0ILPCFYS4JDwiXh8OzfgrOS+6/M
zGXRkNAKhwdrS9Rgz8rMKanNtipcGyIfZ68OMZK9trxzYmfVwr6VPc3s70Qj
Qgs5MVg7ol7PvhQ4xRGFNe1bgzUCtALq1ewZY80dLruF2oWJa2wLynjG98NH
XhAdg9l7zjckNsMZ4Y5oPOyHQ/P8QmNnBWuh5Lf3BNdbqGdckXvvFZyH/Ybk
5Oh9zEnm5vaF97tS46LWRf74drCGzPqpVTiXZ480e6XJz18LzongT+TnTwbX
g1iv1QpzL2IOsYf8h9yanJPcc4vCe8WofbB3tYrawMQxi9hVV+2oxHs+2ftJ
Tjw2OF8mV24tfE3iPYwflP6HvRXsaaG+Ua/w/lD2ZLI3s23hWiz5Bnv3dihc
yyPf5P8aUVMenrkmT60ZveDhYA5I7ks+i1ZKjkWu9X9YPyJb
              "]], 
             Polygon3DBox[CompressedData["
1:eJwt12e0FdUVAOAH91GUohGDxoYYpChNVEC6KNKRIr33Eno3oQQFEQXB0AkI
UQEhFKNUpSNVmkjvAYwNYwEEXBS/ve79sdc7+5t9ZubOnDnnvLztetXvmTEt
LW2DyCRyZU5LSyTS0lrAv8j/mZ6WVteBGmwSe4+dY5XYY6w/e5VtZvfom4W1
Yb3YHFZB3aOsFxvO1rMO7Kr2eP530Vi/h8W92u3UtRU75HeIG9qNRAf1k/XN
ya7LG4r2bBKr4nwl9B3CxrJdcS/skPxNfpm1l9+p703WWHRkU9Tdy7ImkteM
aw+W/0Hc0m4iOqmbqq6I/hnU1WTN2AxWOB4Yq8Gaak5nz7EibBB7jW1ludgB
+Sj+E2sjv0t8yUayH1lreXVRRj6ST2Rf6vsse5wNiFr2Gcvu/q7K64rWbAJr
p+6i9hi1fxON1FRmhbUHxrUd26IuB78mryfasLdZR3XX4jxqR4gmaoawiqyE
uk1sqHyC+IwtZ/vZ2/K24hf2uvyvoqG+uUVm7dbqejo22zVGi3oZ3CPfHmNE
TUV9C2n3U/eKuk1qxrDPWTlWg70R11C7g11KJM8R5yoQz8rxIjE25JfkpdU1
ULOILY6xKv+UL9GnlHxrPFt5Vn5JXks0d45x+j8ez09eVlSP58jys6e0C7EF
8Q7kfxL3sdwsh5rF8mLO97zjs9g7Ypb8PD/iulXkXzg2Xt6ab44xIOo49or+
b/Ld8vLqajrvWPlz6tonkr8hfsuFzMlxehtrIK8vNsrTxVntx+P+nG+1vs+w
huqWsDXO94Nr/JkVYH1Yb7FLXlCUjO8vvsu4R3m+GC/65JPPiW9WnoX/IK8o
ajs2zPkyswvyCvEM2XBWUG1Z7aLswxgL8oaimfb77GPHLqobGd+IdtsYsxGp
b/+eRPLe4h6Hx/PUtygbLB+tfpvar9hxv/M4LynfL8+m9oqaF0WrmFN4IV5O
uxj7KL4HeR11fbXXsE/FFfldIiNrLu+mfqa+E+O7ZJtjjMf8Iv+jukysFevB
3lF3dzx/1pJ1Z7PYbexyPCfRIt4lS2Mn5HnFbPe+PDVOX0qkxor4r7xm3DN7
TT5Zt4P63s5/ldcRLdlbLBM7Jy8sSrLBqfFXJcYYe0scifPzpuy9eAbqftG3
RrwjNopNYgdYBrWn5PlFUdYnU3K85E8kx0WMjzflL8b8xCbK31V3Vt8EPyMv
KIqzfmoystPyAqIY6xvzf8yJ2o9G33jP8rzipPyEvIznMiPuTTwi786HqF/j
GtViTLNX2T/Yfna/a2RnHVk/9j57TN33GZPzQcwLQ9jOWBf8vS89+c3uiHvR
t5i+r6ubGubY9/y8e6iuvSTes5pDcT/slHxmjJF4BqKf9i59j+l7u5q6rD/b
zY6zbKweG8D2xO9j2dmDLCfrzAawea71UKxxrAsbyObHfbJsrAPry95jeWJN
Yt3Yy+zfrDrrzrawAyw9ritqssnsfXZeXX1Wi01hc9lXLG98c+xl9jr7hNVk
Pdk2diiGrX7jxF5WxfHDnsU5+aYYbzE24xtQt1H+kr6D1X2h72l2R8yT7HbW
Pr5p9q76BmwQ28dOsZzq6rOBbC87yXKwaqwL28j2piU3JjVYD7aVHQxiD7Ac
rBPrz+a6xtPxntgHbCX7hpVkddkCtop9y0qxemwhW82+Y8XZC2x2rB/sFCsa
+wbWjHVlC1idmKPZuPh+2cmYc/QtxSbEGsD2xphkpWOdjG+f7Yt1iz3B3mDT
2c64BnuWzYh5nB1j37nGWc+8mvb8mGfUPCXqaM9Xt0Ld/xx7ktVm89hy9jWr
zXqzHTEXsKyxh2AV2FQ2jx2J9Y0VZ2PYNLY99jSxLrNpbD47zGqxXrFus8Ms
S6xZYoT7yxn3IHbJn1BXVd0cdUvUneb7eCl1R2NciqZqSohq2v9St1TdGXU3
1B2U5xIT1G+OOUNdJXXT2QfqjsZ+krVkK9gWdpldVds59qmxNvFr8pux/mo/
IPKo6yx/Xt8O+q5ln7Pr6kvE/J7aq8SedSmbFnO0ezgWzyvevX7lRBPt/6hb
r+6n9OQ63S6RXE9iXZkf71bfu1NrRex9lqgrwxuxpWwt+3/sWVlHti7WY3aD
lWWN2YdsHfsxnq3z5U4k99S92YesEWvO5rJl7BI7EPfs78lEct46KN+nXUT7
t9SeIfYOo3gVfUprb4v1Rl5e5NOOfwSGObYu9sXssDxdu5dzLIx9nmgV31jG
5Bp+UV5c5Eqtg7E2Lo55jR2LsRfrtL5TYm2LdUXegw9Vtzb2tn5vG7aabWfX
Yuyqq8zGspnsRIy/uEc2mk1hh9h1tl+eXdzJWspfcL5O6taz3eymuqqsM9vA
9rBbrFjsvxPJ/3Fi7V7EzrBKUS9Ouedv5A1ifor5X90idRccq+h8rdhKtpVd
iecRe8LUnB3r0cesMevKPmabWEb52vgOHfuZn3GNb+N3OV+LRHJPHXvrXx3P
F/szNoKNZxvYLbVH5Q+Kh1kXedXYn6obFus+26PuEX3zxv6LjWGr05N7vacT
yb1B7BEmx3clWrNVMQ7UXVVXOtap1BoV69EKNjPenXs9HfuVeGYxR7IntYeq
G6dut7r2vKu/XdKTe+af1TQR3dQtU7eZJWIuiHk7NWfHOrg86mO9SK0VseZ9
lJ7cr/VhO+NbFQvlz6h7KLVeDlK3Mr4tlod1ZYPZKlZZbVv2CdvBfos1QN39
qT1DrBXL2NexB/HbzvPy8hPy3wGdBtVT
              "]]}, 
            Annotation[#, 
             "Charting`Private`Tag$979595#1"]& ]]}, {}, {}, {}, {}}, {{
          GrayLevel[0], 
          Line3DBox[CompressedData["
1:eJwl0r0vXWEcwPHH1Wq59dalUonGH1AROvIXMAkLg0SiQqiQKAaRqIbEy9BB
k6ZrJWJDE+la74oW97poaQexmcSC6OfE8Duf75Pcc57n5Nzips6aN2khhEnz
XkTd53LB9gch5LGDL9jNEvaykoOs5gQb+JltnGU/v3GU6/zIFKd5zq+84hI/
PAyh1J5zZs/6HWvNUiyEfetlJrjCJFd5wDWmoufzkJvcMEf6B4+5xd/c5h/u
8IQ/ecpf/MtEeghl9pw3/6yHWWfynW3XOp3feenMCzzjFyY5FZ2JI1xkH2fY
yk+s5xirOMAKvuVLdrGIrz3/muP2zOUQX5lC58ux7tHPdXb0HXSBfhLdr5/p
uI571oB1VnRe3aEzdUy368f6znu26afueWTdovN0hu6P9taOEpq128Kt3zdp
hBuXRh2L3luXp93/Z/4DAXFKVw==
           "]]}, {
          GrayLevel[0.2], 
          
          Line3DBox[{1132, 1373, 1532, 1790, 1374, 1369, 1636, 1298, 1375, 
           1370, 1637, 1299, 1376, 1371, 1448, 1471, 1300, 1446, 1473, 1474, 
           1638, 1451, 1301, 1377, 1621, 1639, 1302, 1378, 1622, 1640, 1455, 
           1475, 1533, 1821, 1478, 1476, 1477, 1456, 1820, 1303, 1379, 1372, 
           1641, 1304, 1450, 1479, 1480, 1452, 1819, 1453, 1305, 1483, 1481, 
           1482, 1642, 1457, 1306, 1380, 1623, 1643, 1307, 1381, 1624, 1644, 
           1449, 1472, 1308, 1447, 1818, 1484, 1485, 1454, 1309, 1382}], 
          
          Line3DBox[{1133, 1383, 1534, 1791, 1429, 1384, 1535, 1792, 1134, 
           1385, 1645, 1310, 1430, 1386, 1458, 1486, 1487, 1431, 1488, 1625, 
           1646, 1459, 1311, 1432, 1626, 1647, 1312, 1520, 1827, 1528, 1529, 
           1387, 1460, 1489, 1509, 1490, 1822, 1433, 1491, 1388, 1461, 1536, 
           1793, 1135, 1389, 1648, 1313, 1434, 1390, 1462, 1823, 1492, 1493, 
           1435, 1494, 1627, 1649, 1463, 1314, 1436, 1628, 1650, 1531, 1315, 
           1136, 1794, 1391, 1316, 1437, 1811, 1392, 1317, 1137}], 
          Line3DBox[CompressedData["
1:eJwVzjtOAlEUBuCDMwMuQHuwENyMhb0W0mNgeIjuxbd70JWIL3wUSDBqSBAT
Kj+KL+f/7z13MpX9g51GISK2aaURzSyiUIxIShEncosVPdVz97me6Jl+Kre5
Y8CIe854YMKu3Q27P/IX35yz5qxjbjKlbq/mbCF3ueGRD54ou7swn+lxS+pN
0Xnbfx3qmV7SL+U+Qyr6qznmjSve+WTPfs6LPOePX6rezJaTjm+v6kdyjWvW
9WNza/mv7v8B2aIsHg==
           "]], 
          
          Line3DBox[{1143, 279, 999, 326, 280, 1801, 1144, 281, 1000, 327, 
           282, 328, 1001, 283, 1145, 1829, 508, 509, 1115, 284, 479, 1002, 
           329, 285, 1802, 1146, 286, 1003, 330, 287, 1004, 331, 1005, 288, 
           1147, 1652, 1322, 1148, 1803, 289, 332, 1006, 290, 1149}], 
          
          Line3DBox[{1151, 1542, 1707, 1150, 1543, 1708, 1152, 1404, 1405, 
           1814, 1153, 1406, 1709, 1407, 1154, 1631, 1710, 1408, 1155, 1830, 
           1522, 1523, 1156, 1634, 1804, 1409, 1466, 1410, 1513, 1469, 1815, 
           1470, 1468, 1516, 1411, 1467, 1412, 1828, 1157, 1413, 1414, 1816, 
           1158, 1415, 1711, 1632, 1159, 1633, 1712, 1416, 1160, 1653, 1323, 
           1161, 1805, 1417, 1418, 1162, 1806, 1419, 1420, 1163}], 
          
          Line3DBox[{1165, 1544, 1713, 1164, 1545, 1714, 1166, 1546, 1715, 
           1167, 1547, 1716, 1168, 1548, 1717, 1169, 1549, 1718, 1170, 1807, 
           1421, 1507, 495, 1817, 1171, 1422, 1508, 1423, 1808, 1172, 1550, 
           1719, 1173, 1551, 1720, 1174, 1552, 1721, 1175, 1553, 1722, 1176, 
           1654, 1324, 1177, 1655, 1325, 1178}], 
          
          Line3DBox[{106, 603, 107, 604, 108, 605, 109, 606, 110, 607, 111, 
           608, 112, 610, 609, 113, 611, 114, 612, 115, 613, 116, 614, 117, 
           615, 118, 616, 119, 617, 120}], 
          
          Line3DBox[{1180, 1554, 1723, 1179, 1555, 1724, 1181, 1556, 1725, 
           1182, 1557, 1726, 1183, 1558, 1727, 1184, 1559, 1728, 1185, 1656, 
           1560, 1729, 1186, 1561, 1730, 1187, 1562, 1731, 1188, 1563, 1732, 
           1189, 1564, 1733, 1190, 1565, 1734, 1191, 1566, 1735, 1192, 1657, 
           1326, 1193}], 
          
          Line3DBox[{1195, 1567, 1736, 1194, 1658, 1327, 1196, 1659, 1328, 
           1197, 1660, 1329, 1198, 1661, 1330, 1199, 1662, 1331, 1200, 1663, 
           1568, 1737, 1201, 1664, 1332, 1202, 1665, 1333, 1203, 1666, 1334, 
           1204, 1667, 1335, 1205, 1668, 1336, 1206, 1669, 1337, 1207, 1670, 
           1338, 1208}], 
          
          Line3DBox[{1210, 1569, 1738, 1209, 1570, 1739, 1211, 1671, 1339, 
           1212, 1672, 1340, 1213, 1673, 1341, 1214, 1674, 1342, 1215, 1675, 
           1571, 1740, 1216, 1572, 1741, 1217, 1676, 1343, 1218, 1677, 1344, 
           1219, 1678, 1345, 1220, 1679, 1346, 1221, 1680, 1347, 1222, 1681, 
           1348, 1223}], 
          
          Line3DBox[{1225, 1573, 1742, 1224, 1574, 1743, 1226, 1575, 1744, 
           1227, 1682, 1349, 1228, 1683, 1350, 1229, 1684, 1351, 1230, 1685, 
           1576, 1745, 1231, 1577, 1746, 1232, 1578, 1747, 1233, 1686, 1352, 
           1234, 1687, 1353, 1235, 1688, 1354, 1236, 1689, 1355, 1237, 1690, 
           1356, 1238}], 
          
          Line3DBox[{1240, 1579, 1748, 1239, 1580, 1749, 1241, 1581, 1750, 
           1242, 1582, 1751, 1243, 1691, 1357, 1244, 1692, 1358, 1245, 1693, 
           1583, 1752, 1246, 1584, 1753, 1247, 1585, 1754, 1248, 1586, 1755, 
           1249, 1694, 1359, 1250, 1695, 1360, 1251, 1696, 1361, 1252, 1697, 
           1362, 1253}], 
          
          Line3DBox[{1255, 1587, 1756, 1254, 1588, 1757, 1256, 1589, 1758, 
           1257, 1590, 1759, 1258, 1591, 1760, 1259, 1698, 1363, 1260, 1699, 
           1592, 1761, 1261, 1593, 1762, 1262, 1594, 1763, 1263, 1595, 1764, 
           1264, 1596, 1765, 1265, 1700, 1364, 1266, 1701, 1365, 1267, 1702, 
           1366, 1268}], 
          
          Line3DBox[{1270, 1597, 1766, 1269, 1598, 1767, 1271, 1599, 1768, 
           1272, 1600, 1769, 1273, 1601, 1770, 1274, 1602, 1771, 1275, 1703, 
           1603, 1772, 1276, 1604, 1773, 1277, 1605, 1774, 1278, 1606, 1775, 
           1279, 1607, 1776, 1280, 1608, 1777, 1281, 1704, 1367, 1282, 1705, 
           1368, 1283}], 
          
          Line3DBox[{1297, 1428, 1427, 1810, 1296, 1789, 1620, 1295, 1788, 
           1619, 1294, 1787, 1618, 1293, 1786, 1617, 1292, 1785, 1616, 1291, 
           1784, 1615, 1290, 1783, 1614, 1706, 1289, 1782, 1613, 1288, 1781, 
           1612, 1287, 1780, 1611, 1286, 1779, 1610, 1285, 1778, 1609, 1284, 
           1809, 1425, 1424, 1426}]}, {
          GrayLevel[0.2], 
          
          Line3DBox[{357, 228, 1448, 349, 255, 1458, 409, 488, 269, 1495, 457,
            282, 563, 1709, 292, 577, 1716, 759, 591, 1726, 773, 606, 788, 
           1660, 621, 803, 1672, 636, 818, 1682, 651, 1751, 833, 666, 1759, 
           848, 681, 1769, 863, 696, 1780, 878, 711}], 
          
          Line3DBox[{527, 1033, 902, 1015, 903, 1638, 1071, 1034, 1044, 916, 
           985, 917, 1646, 1077, 1052, 1053, 934, 1096, 935, 1826, 1100, 1084,
            1083, 950, 1001, 951, 564, 1710, 963, 1008, 964, 578, 1717, 760, 
           592, 1727, 774, 607, 789, 1661, 622, 804, 1673, 637, 819, 1683, 
           652, 834, 1691, 667, 1760, 849, 682, 1770, 864, 697, 1781, 879, 
           712}], 
          
          Line3DBox[{528, 360, 904, 890, 1639, 529, 918, 986, 919, 1647, 543, 
           936, 995, 1812, 937, 553, 1113, 1829, 1114, 565, 1118, 1830, 1119, 
           579, 1718, 761, 593, 1728, 775, 608, 790, 1662, 623, 805, 1674, 
           638, 820, 1684, 653, 835, 1692, 668, 850, 1698, 683, 1771, 865, 
           698, 1782, 880, 713}], 
          
          Line3DBox[{530, 1024, 1025, 905, 891, 1640, 1045, 1105, 1106, 1104, 
           1127, 1827, 1126, 1054, 1108, 1109, 1107, 1832, 1129, 1128, 1061, 
           1116, 1117, 1115, 952, 1065, 1121, 1122, 1804, 1120, 965, 1093, 
           975, 1807, 976, 595, 777, 1656, 610, 792, 1663, 625, 807, 1675, 
           640, 822, 1685, 655, 837, 1693, 670, 852, 1699, 685, 867, 1703, 
           700, 882, 1706, 715}], 
          
          Line3DBox[{535, 1043, 893, 910, 894, 1642, 1074, 1050, 1051, 923, 
           990, 924, 1649, 1082, 1058, 1059, 941, 1097, 942, 1651, 1090, 1087,
            956, 1005, 957, 570, 1712, 969, 1012, 970, 584, 1721, 766, 599, 
           1733, 781, 614, 796, 1667, 629, 811, 1678, 644, 826, 1687, 659, 
           841, 1694, 674, 1765, 856, 689, 1776, 871, 704, 1787, 886, 719}], 
          
          Line3DBox[{536, 1030, 895, 911, 896, 1643, 537, 925, 991, 926, 1650,
            1130, 1131, 1123, 1125, 1831, 1124, 557, 747, 1652, 571, 755, 
           1653, 585, 1722, 767, 600, 1734, 782, 615, 797, 1668, 630, 812, 
           1679, 645, 827, 1688, 660, 842, 1695, 675, 857, 1700, 690, 1777, 
           872, 705, 1788, 887, 720}], 
          
          Line3DBox[{538, 1031, 1032, 912, 897, 1644, 1019, 927, 1794, 928, 
           548, 943, 1800, 944, 558, 958, 1803, 959, 572, 971, 1805, 972, 586,
            768, 1654, 601, 1735, 783, 616, 798, 1669, 631, 813, 1680, 646, 
           828, 1689, 661, 843, 1696, 676, 858, 1701, 691, 873, 1704, 706, 
           1789, 888, 721}], 
          
          Line3DBox[{539, 1017, 1018, 1016, 1076, 1818, 1075, 1038, 929, 992, 
           1811, 930, 549, 945, 998, 1813, 946, 559, 960, 1006, 961, 573, 973,
            1806, 1013, 974, 587, 769, 1655, 602, 784, 1657, 617, 799, 1670, 
           632, 814, 1681, 647, 829, 1690, 662, 844, 1697, 677, 859, 1702, 
           692, 874, 1705, 707, 979, 1810, 980, 981}], 
          
          Line3DBox[{708, 875, 1809, 978, 693, 860, 1766, 678, 845, 1756, 663,
            830, 1748, 648, 815, 1742, 633, 800, 1738, 618, 785, 1736, 603, 
           770, 1723, 588, 756, 1713, 574, 748, 1707, 560, 740, 999, 947, 550,
            734, 1795, 993, 931, 540, 728, 1791, 983, 913, 524, 722, 1790, 
           899, 898, 982}], 
          
          Line3DBox[{709, 876, 1778, 694, 861, 1767, 679, 846, 1757, 664, 831,
            1749, 649, 816, 1743, 634, 801, 1739, 619, 1658, 786, 604, 771, 
           1724, 589, 757, 1714, 575, 749, 1708, 561, 741, 1801, 948, 551, 
           735, 1796, 932, 541, 729, 1792, 914, 525, 1636, 723, 900, 353, 
           1020}], 
          
          Line3DBox[{710, 877, 1779, 695, 862, 1768, 680, 847, 1758, 665, 832,
            1750, 650, 817, 1744, 635, 1671, 802, 620, 1659, 787, 605, 772, 
           1725, 590, 758, 1715, 576, 750, 1007, 1814, 962, 562, 742, 1000, 
           949, 552, 736, 1797, 994, 933, 542, 1645, 730, 984, 915, 526, 1637,
            724, 901, 889, 1022, 1021}], 
          
          Line3DBox[{714, 881, 1783, 699, 866, 1772, 684, 851, 1761, 669, 836,
            1752, 654, 821, 1745, 639, 806, 1740, 624, 791, 1737, 609, 776, 
           1729, 594, 762, 1014, 1103, 1817, 1102, 580, 751, 1098, 1094, 1009,
            1067, 1815, 1068, 1066, 566, 743, 1092, 1091, 1002, 1063, 1064, 
           1062, 554, 737, 1086, 1824, 1085, 996, 1056, 1057, 1055, 544, 731, 
           1079, 1822, 1078, 987, 1047, 1048, 1046, 531, 725, 1821, 1073, 
           1072, 906, 1040, 1041, 1039, 1023}], 
          
          Line3DBox[{716, 883, 1784, 701, 868, 1773, 686, 853, 1762, 671, 838,
            1753, 656, 823, 1746, 641, 808, 1741, 626, 1664, 793, 611, 778, 
           1730, 596, 763, 1808, 977, 581, 752, 1112, 1111, 1828, 966, 567, 
           744, 1802, 953, 555, 738, 1798, 938, 545, 732, 1793, 920, 532, 
           1820, 726, 907, 1070, 1069, 1026}], 
          
          Line3DBox[{717, 884, 1785, 702, 869, 1774, 687, 854, 1763, 672, 839,
            1754, 657, 824, 1747, 642, 1676, 809, 627, 1665, 794, 612, 779, 
           1731, 597, 764, 1719, 582, 753, 1010, 1816, 967, 568, 745, 1003, 
           954, 556, 739, 1799, 997, 939, 546, 1648, 733, 988, 921, 533, 1641,
            727, 1028, 892, 1029, 1027}], 
          
          Line3DBox[{718, 885, 1786, 703, 870, 1775, 688, 855, 1764, 673, 840,
            1755, 658, 1686, 825, 643, 1677, 810, 628, 1666, 795, 613, 780, 
           1732, 598, 765, 1720, 583, 754, 1011, 968, 1711, 569, 746, 1004, 
           955, 1101, 1110, 1089, 1825, 1088, 1095, 940, 1099, 1060, 547, 
           1081, 1823, 1080, 989, 922, 1049, 534, 1037, 1819, 1036, 909, 908, 
           1042, 1035}]}, {}, {}}}, VertexNormals -> CompressedData["
1:eJxsvHdYz+0b/09oq5SSmZCREpFEuqwGRRsloZRSaYkGSdrSlIr23lvaZ8to
D23tvd+pRNPvurrv3/d7fO/jc/9zH8d5nMfzejyf79frGi8X3BqGClpUa9as
OUizZs06/P+LtQPRO8qOI2H/rNxjp8ORymvb4FMLFMSdMDl0zCxDbP3U5gbq
S4Xo2rpelXf5FBSY1c++WaOsQFjGuMjdKgv5fR93M22joBHVtltLpvUFQmLX
[truncated: 994,154 more chars]
